# Supplementary material for: Ethnically biased microsatellites contribute to differential gene expression and glutathione metabolism in Africans and Europeans
Source: PLoS One. 2021 Mar 25;16(3):e0249148. doi: 10.1371/journal.pone.0249148 (PMC7993785; doi:10.1371/journal.pone.0249148)
Supplement: S2 Data — (TXT) [file pone.0249148.s004.txt]

tissue	EBML	response	location	link
Adipose_Subcutaneous	NO	0.796307957652799	chr1:45485179	http://www.cagmdb.org/view_table.php?id=225270
Adipose_Subcutaneous	NO	0.755958349328201	chr11:74999136	http://www.cagmdb.org/view_table.php?id=44881
Adipose_Subcutaneous	NO	0.735662888275557	chr11:43772024	http://www.cagmdb.org/view_table.php?id=39029
Adipose_Subcutaneous	NO	0.707361963393497	chr6:42958740	http://www.cagmdb.org/view_table.php?id=470887
Adipose_Subcutaneous	NO	0.70014216871101	chr1:16207336	http://www.cagmdb.org/view_table.php?id=218112
Adipose_Subcutaneous	NO	0.672659282640866	chr3:48949114	http://www.cagmdb.org/view_table.php?id=355635
Adipose_Subcutaneous	YES	0.645525209546151	chr9:37422524	http://www.cagmdb.org/view_table.php?id=568326
Adipose_Subcutaneous	NO	0.632224709356213	chr7:6438864	http://www.cagmdb.org/view_table.php?id=498428
Adipose_Subcutaneous	NO	0.610075253662473	chr6:37694666	http://www.cagmdb.org/view_table.php?id=469694
Adipose_Subcutaneous	NO	0.608013917362193	chr8:142809029	http://www.cagmdb.org/view_table.php?id=560227
Adipose_Subcutaneous	NO	0.606945249786799	chr2:112291241	http://www.cagmdb.org/view_table.php?id=318585
Adipose_Subcutaneous	NO	0.604083684227237	chr2:113226670	http://www.cagmdb.org/view_table.php?id=318796
Adipose_Subcutaneous	NO	0.601940505663556	chr2:108440556	http://www.cagmdb.org/view_table.php?id=317803
Adipose_Subcutaneous	YES	0.600687555443194	chr4:2988577	http://www.cagmdb.org/view_table.php?id=386355
Adipose_Subcutaneous	NO	0.598007084572104	chr7:101249889	http://www.cagmdb.org/view_table.php?id=518076
Adipose_Subcutaneous	NO	0.584419429961741	chr3:49320448	http://www.cagmdb.org/view_table.php?id=355718
Adipose_Subcutaneous	NO	0.571747177743153	chr3:50066832	http://www.cagmdb.org/view_table.php?id=355902
Adipose_Subcutaneous	NO	0.570916623078638	chr11:94512945	http://www.cagmdb.org/view_table.php?id=48879
Adipose_Subcutaneous	NO	0.570122146130553	chr1:226070773	http://www.cagmdb.org/view_table.php?id=258088
Adipose_Subcutaneous	NO	0.566915807052658	chr2:47416608	http://www.cagmdb.org/view_table.php?id=305530
Adipose_Subcutaneous	NO	0.566685299868957	chr8:119861486	http://www.cagmdb.org/view_table.php?id=555339
Adipose_Subcutaneous	NO	0.564411236766718	chr6:153008330	http://www.cagmdb.org/view_table.php?id=493092
Adipose_Subcutaneous	NO	0.561994072027501	chr21:29071990	http://www.cagmdb.org/view_table.php?id=282011
Adipose_Subcutaneous	NO	0.561987426669559	chr15:64983272	http://www.cagmdb.org/view_table.php?id=134862
Adipose_Subcutaneous	NO	0.560436807884316	chr12:52231555	http://www.cagmdb.org/view_table.php?id=67739
Adipose_Subcutaneous	NO	0.557806825845973	chr19:46480551	http://www.cagmdb.org/view_table.php?id=211056
Adipose_Subcutaneous	NO	0.551254373770268	chr2:19942549	http://www.cagmdb.org/view_table.php?id=299563
Adipose_Subcutaneous	NO	0.548857760900522	chr11:8693716	http://www.cagmdb.org/view_table.php?id=31649
Adipose_Subcutaneous	NO	0.531262779229871	chr3:48220226	http://www.cagmdb.org/view_table.php?id=355453
Adipose_Subcutaneous	NO	0.527343848219098	chr3:48246303	http://www.cagmdb.org/view_table.php?id=355458
Adipose_Subcutaneous	NO	0.527218497998012	chr17:18869790	http://www.cagmdb.org/view_table.php?id=166872
Adipose_Subcutaneous	YES	0.523164132581062	chr13:52455636	http://www.cagmdb.org/view_table.php?id=93594
Adipose_Subcutaneous	NO	0.520303466266636	chr11:113338070	http://www.cagmdb.org/view_table.php?id=52706
Adipose_Subcutaneous	YES	0.516722460431174	chr11:119018676	http://www.cagmdb.org/view_table.php?id=54026
Adipose_Subcutaneous	YES	0.51024171203361	chr10:119146429	http://www.cagmdb.org/view_table.php?id=27149
Adipose_Subcutaneous	NO	0.509532156390844	chr17:76671394	http://www.cagmdb.org/view_table.php?id=180554
Adipose_Subcutaneous	NO	0.506957298956752	chr6:26408245	http://www.cagmdb.org/view_table.php?id=467121
Adipose_Subcutaneous	NO	0.506611686430782	chr3:134485992	http://www.cagmdb.org/view_table.php?id=372339
Adipose_Subcutaneous	NO	0.504930757078185	chr2:55022897	http://www.cagmdb.org/view_table.php?id=307156
Adipose_Subcutaneous	NO	0.504894655316361	chr1:205821582	http://www.cagmdb.org/view_table.php?id=253950
Adipose_Subcutaneous	NO	0.50112357163243	chr10:120889239	http://www.cagmdb.org/view_table.php?id=27509
Adipose_Subcutaneous	NO	0.500728244163345	chr17:50544883	http://www.cagmdb.org/view_table.php?id=174139
Adipose_Subcutaneous	NO	0.499306518067155	chr3:123227224	http://www.cagmdb.org/view_table.php?id=370210
Adipose_Subcutaneous	NO	0.497698851502382	chr15:78620726	http://www.cagmdb.org/view_table.php?id=137780
Adipose_Subcutaneous	NO	0.496355290724852	chr8:31172140	http://www.cagmdb.org/view_table.php?id=537188
Adipose_Subcutaneous	NO	0.494589776013694	chr12:123687657	http://www.cagmdb.org/view_table.php?id=84293
Adipose_Subcutaneous	NO	0.494160039568363	chr10:129599974	http://www.cagmdb.org/view_table.php?id=29247
Adipose_Subcutaneous	NO	0.493693309572531	chr19:51626896	http://www.cagmdb.org/view_table.php?id=212640
Adipose_Subcutaneous	NO	0.493656335092497	chr16:53477058	http://www.cagmdb.org/view_table.php?id=153368
Adipose_Subcutaneous	NO	0.490258346600232	chr7:128435203	http://www.cagmdb.org/view_table.php?id=523748
Adipose_Subcutaneous	NO	0.488085694591473	chr2:27017804	http://www.cagmdb.org/view_table.php?id=301078
Adipose_Subcutaneous	NO	0.487473063457265	chr4:103116252	http://www.cagmdb.org/view_table.php?id=407226
Adipose_Subcutaneous	NO	0.485349453649598	chr16:77763840	http://www.cagmdb.org/view_table.php?id=159282
Adipose_Subcutaneous	NO	0.483667568781082	chr14:49551119	http://www.cagmdb.org/view_table.php?id=112716
Adipose_Subcutaneous	NO	0.480213508123237	chr7:30713407	http://www.cagmdb.org/view_table.php?id=503394
Adipose_Subcutaneous	NO	0.478784937299047	chr15:41918218	http://www.cagmdb.org/view_table.php?id=129790
Adipose_Subcutaneous	NO	0.473251097741239	chr2:127302442	http://www.cagmdb.org/view_table.php?id=321751
Adipose_Subcutaneous	NO	0.472177583497497	chr1:1403241	http://www.cagmdb.org/view_table.php?id=214611
Adipose_Subcutaneous	YES	0.469617607248437	chr11:70331779	http://www.cagmdb.org/view_table.php?id=43870
Adipose_Subcutaneous	NO	0.467254770463715	chr2:55111049	http://www.cagmdb.org/view_table.php?id=307181
Adipose_Subcutaneous	YES	0.466602614354174	chr8:85135766	http://www.cagmdb.org/view_table.php?id=548113
Adipose_Subcutaneous	YES	0.463617313658976	chr20:3045700	http://www.cagmdb.org/view_table.php?id=263953
Adipose_Subcutaneous	NO	0.463438834210729	chr15:52460657	http://www.cagmdb.org/view_table.php?id=132044
Adipose_Subcutaneous	NO	0.461622958565267	chr18:9375921	http://www.cagmdb.org/view_table.php?id=184551
Adipose_Subcutaneous	NO	0.458851388672978	chr1:40477027	http://www.cagmdb.org/view_table.php?id=224111
Adipose_Subcutaneous	NO	0.45852890732823	chr7:64733317	http://www.cagmdb.org/view_table.php?id=509460
Adipose_Subcutaneous	NO	0.45746659975347	chr2:9886674	http://www.cagmdb.org/view_table.php?id=297445
Adipose_Subcutaneous	NO	0.455848207136426	chr6:36039471	http://www.cagmdb.org/view_table.php?id=469293
Adipose_Subcutaneous	NO	0.453980112734845	chr6:106678128	http://www.cagmdb.org/view_table.php?id=483321
Adipose_Subcutaneous	NO	0.447643198089375	chr15:26623538	http://www.cagmdb.org/view_table.php?id=126670
Adipose_Subcutaneous	NO	0.446755028120032	chr4:8507901	http://www.cagmdb.org/view_table.php?id=387525
Adipose_Subcutaneous	NO	0.445495389502459	chr1:111060427	http://www.cagmdb.org/view_table.php?id=238883
Adipose_Subcutaneous	NO	0.445280914228151	chr15:90229923	http://www.cagmdb.org/view_table.php?id=140351
Adipose_Subcutaneous	NO	0.442112704400381	chr1:109717947	http://www.cagmdb.org/view_table.php?id=238640
Adipose_Subcutaneous	NO	0.438023149548526	chr11:57756411	http://www.cagmdb.org/view_table.php?id=40999
Adipose_Subcutaneous	NO	0.436015711558343	chr1:153651386	http://www.cagmdb.org/view_table.php?id=242630
Adipose_Subcutaneous	NO	0.434421650060721	chr1:151770113	http://www.cagmdb.org/view_table.php?id=242271
Adipose_Subcutaneous	NO	0.433463500507463	chr2:28918322	http://www.cagmdb.org/view_table.php?id=301506
Adipose_Subcutaneous	NO	0.433117812104847	chr19:6411551	http://www.cagmdb.org/view_table.php?id=200470
Adipose_Subcutaneous	NO	0.430276670910606	chr5:24193646	http://www.cagmdb.org/view_table.php?id=429796
Adipose_Subcutaneous	NO	0.42649650702324	chr2:169701776	http://www.cagmdb.org/view_table.php?id=330403
Adipose_Subcutaneous	NO	0.426127441063224	chr3:161245143	http://www.cagmdb.org/view_table.php?id=377794
Adipose_Subcutaneous	NO	0.425335031639048	chr1:39020539	http://www.cagmdb.org/view_table.php?id=223731
Adipose_Subcutaneous	NO	0.423980892381801	chr19:32579739	http://www.cagmdb.org/view_table.php?id=207303
Adipose_Subcutaneous	NO	0.423636828951118	chr17:30830777	http://www.cagmdb.org/view_table.php?id=169300
Adipose_Subcutaneous	NO	0.42332269764358	chr2:231527974	http://www.cagmdb.org/view_table.php?id=343566
Adipose_Subcutaneous	YES	0.421612997813099	chr7:100722509	http://www.cagmdb.org/view_table.php?id=517917
Adipose_Subcutaneous	YES	0.420316027908673	chr17:18208489	http://www.cagmdb.org/view_table.php?id=166745
Adipose_Subcutaneous	NO	0.419323356190685	chr15:78943252	http://www.cagmdb.org/view_table.php?id=137852
Adipose_Subcutaneous	NO	0.419142482126661	chr6:132733959	http://www.cagmdb.org/view_table.php?id=488676
Adipose_Subcutaneous	NO	0.416368938065133	chr22:23819322	http://www.cagmdb.org/view_table.php?id=287834
Adipose_Subcutaneous	NO	0.414262806553344	chr12:66298934	http://www.cagmdb.org/view_table.php?id=70757
Adipose_Subcutaneous	NO	0.414227020059592	chr9:97927169	http://www.cagmdb.org/view_table.php?id=575773
Adipose_Subcutaneous	NO	0.413306653274003	chr12:6923961	http://www.cagmdb.org/view_table.php?id=58854
Adipose_Subcutaneous	NO	0.413183668586905	chr19:48841628	http://www.cagmdb.org/view_table.php?id=211854
Adipose_Subcutaneous	NO	0.412352901680897	chr12:10978901	http://www.cagmdb.org/view_table.php?id=59744
Adipose_Subcutaneous	NO	0.411638564508808	chr11:69351889	http://www.cagmdb.org/view_table.php?id=43595
Adipose_Subcutaneous	NO	0.410931592209862	chr12:98674440	http://www.cagmdb.org/view_table.php?id=77829
Adipose_Subcutaneous	NO	0.41034454955265	chr16:571895	http://www.cagmdb.org/view_table.php?id=143065
Adipose_Subcutaneous	NO	0.409560110300893	chr16:31141377	http://www.cagmdb.org/view_table.php?id=150967
Adipose_Subcutaneous	NO	0.408615312873616	chr1:88978815	http://www.cagmdb.org/view_table.php?id=234364
Adipose_Subcutaneous	NO	0.408086073904494	chr19:43531589	http://www.cagmdb.org/view_table.php?id=210156
Adipose_Subcutaneous	NO	0.406421354942356	chr5:65496254	http://www.cagmdb.org/view_table.php?id=437493
Adipose_Subcutaneous	NO	0.406090120392281	chr7:128447907	http://www.cagmdb.org/view_table.php?id=523751
Adipose_Subcutaneous	NO	0.405304650654712	chr2:241747393	http://www.cagmdb.org/view_table.php?id=345662
Adipose_Subcutaneous	NO	0.403775523818092	chr9:128496715	http://www.cagmdb.org/view_table.php?id=582654
Adipose_Subcutaneous	YES	0.403371671305554	chr17:56985104	http://www.cagmdb.org/view_table.php?id=175503
Adipose_Subcutaneous	NO	0.402919039018238	chr11:4113118	http://www.cagmdb.org/view_table.php?id=30820
Adipose_Subcutaneous	NO	0.401305503136769	chr12:10978901	http://www.cagmdb.org/view_table.php?id=59744
Adipose_Subcutaneous	NO	0.398812821776412	chr3:101456942	http://www.cagmdb.org/view_table.php?id=365817
Adipose_Subcutaneous	NO	0.397821698676663	chr19:43907716	http://www.cagmdb.org/view_table.php?id=210280
Adipose_Subcutaneous	YES	0.397233236860396	chr8:143559982	http://www.cagmdb.org/view_table.php?id=560392
Adipose_Subcutaneous	NO	0.39616839263053	chr20:1533115	http://www.cagmdb.org/view_table.php?id=263610
Adipose_Subcutaneous	NO	0.395349237533506	chr21:45750876	http://www.cagmdb.org/view_table.php?id=285817
Adipose_Subcutaneous	NO	0.394655554242494	chr14:23936749	http://www.cagmdb.org/view_table.php?id=107462
Adipose_Subcutaneous	YES	0.394461181901676	chr14:24300644	http://www.cagmdb.org/view_table.php?id=107520
Adipose_Subcutaneous	NO	0.39314673057585	chr17:82117744	http://www.cagmdb.org/view_table.php?id=181796
Adipose_Subcutaneous	NO	0.392775780834409	chr7:7186144	http://www.cagmdb.org/view_table.php?id=498601
Adipose_Subcutaneous	NO	0.390081115198291	chr6:11490991	http://www.cagmdb.org/view_table.php?id=463553
Adipose_Subcutaneous	NO	0.389579239986926	chr9:100031191	http://www.cagmdb.org/view_table.php?id=576230
Adipose_Subcutaneous	NO	0.389336789338401	chr5:115733558	http://www.cagmdb.org/view_table.php?id=447182
Adipose_Subcutaneous	NO	0.388347851860516	chr6:78808922	http://www.cagmdb.org/view_table.php?id=477782
Adipose_Subcutaneous	NO	0.387481297767658	chr1:151941440	http://www.cagmdb.org/view_table.php?id=242305
Adipose_Subcutaneous	NO	0.387219407706849	chr3:42644979	http://www.cagmdb.org/view_table.php?id=354300
Adipose_Subcutaneous	NO	0.386893812388654	chr1:173927102	http://www.cagmdb.org/view_table.php?id=247010
Adipose_Subcutaneous	NO	0.386796386600033	chr11:110433737	http://www.cagmdb.org/view_table.php?id=52083
Adipose_Subcutaneous	NO	0.386165107277474	chr16:4736281	http://www.cagmdb.org/view_table.php?id=143979
Adipose_Subcutaneous	NO	0.38575953539024	chr2:241232985	http://www.cagmdb.org/view_table.php?id=345562
Adipose_Subcutaneous	NO	0.385725578640686	chr12:102099456	http://www.cagmdb.org/view_table.php?id=78586
Adipose_Subcutaneous	NO	0.384081433298789	chr10:73205335	http://www.cagmdb.org/view_table.php?id=17256
Adipose_Subcutaneous	NO	0.382492195843235	chr20:62802939	http://www.cagmdb.org/view_table.php?id=277239
Adipose_Subcutaneous	NO	0.381750315994655	chr3:48246303	http://www.cagmdb.org/view_table.php?id=355458
Adipose_Subcutaneous	NO	0.380259610396539	chr9:127411674	http://www.cagmdb.org/view_table.php?id=582368
Adipose_Subcutaneous	NO	0.379807162497677	chr10:116689613	http://www.cagmdb.org/view_table.php?id=26582
Adipose_Subcutaneous	NO	0.379775393678492	chr6:134944061	http://www.cagmdb.org/view_table.php?id=489186
Adipose_Subcutaneous	NO	0.378835091468283	chr22:45403451	http://www.cagmdb.org/view_table.php?id=293322
Adipose_Subcutaneous	NO	0.378605926284556	chr4:185159363	http://www.cagmdb.org/view_table.php?id=423794
Adipose_Subcutaneous	NO	0.377930235920734	chr17:80173299	http://www.cagmdb.org/view_table.php?id=181402
Adipose_Subcutaneous	NO	0.376632602496775	chr19:52634283	http://www.cagmdb.org/view_table.php?id=212874
Adipose_Subcutaneous	NO	0.376491205930544	chr2:192262120	http://www.cagmdb.org/view_table.php?id=334905
Adipose_Subcutaneous	NO	0.376145600732848	chr15:82971369	http://www.cagmdb.org/view_table.php?id=138755
Adipose_Subcutaneous	NO	0.37537161934004	chr12:118103326	http://www.cagmdb.org/view_table.php?id=82634
Adipose_Subcutaneous	NO	0.374977438205178	chr16:58708850	http://www.cagmdb.org/view_table.php?id=154670
Adipose_Subcutaneous	NO	0.374735668082534	chr9:137261980	http://www.cagmdb.org/view_table.php?id=584728
Adipose_Subcutaneous	NO	0.374713952595229	chr3:196918978	http://www.cagmdb.org/view_table.php?id=385508
Adipose_Subcutaneous	NO	0.373847321143813	chr10:86669037	http://www.cagmdb.org/view_table.php?id=20080
Adipose_Subcutaneous	NO	0.373795585363542	chr5:56882022	http://www.cagmdb.org/view_table.php?id=435810
Adipose_Subcutaneous	NO	0.37183991247345	chr7:33048177	http://www.cagmdb.org/view_table.php?id=503827
Adipose_Subcutaneous	NO	0.370120579717581	chr1:20463765	http://www.cagmdb.org/view_table.php?id=219106
Adipose_Subcutaneous	NO	0.36994579512921	chr1:37763663	http://www.cagmdb.org/view_table.php?id=223443
Adipose_Subcutaneous	NO	0.369145564243645	chr19:5802767	http://www.cagmdb.org/view_table.php?id=200260
Adipose_Subcutaneous	NO	0.369092725875955	chr1:6410511	http://www.cagmdb.org/view_table.php?id=215618
Adipose_Subcutaneous	NO	0.368318154114321	chr12:123579395	http://www.cagmdb.org/view_table.php?id=84256
Adipose_Subcutaneous	NO	0.368130141380466	chr11:71494539	http://www.cagmdb.org/view_table.php?id=44132
Adipose_Subcutaneous	YES	0.368071405450156	chr4:952564	http://www.cagmdb.org/view_table.php?id=385948
Adipose_Subcutaneous	NO	0.367930431114386	chr6:25650638	http://www.cagmdb.org/view_table.php?id=466938
Adipose_Subcutaneous	NO	0.367384163019085	chr19:51511704	http://www.cagmdb.org/view_table.php?id=212614
Adipose_Subcutaneous	NO	0.367291636124362	chr14:75728675	http://www.cagmdb.org/view_table.php?id=118477
Adipose_Subcutaneous	NO	0.363874355902162	chr1:25526139	http://www.cagmdb.org/view_table.php?id=220403
Adipose_Subcutaneous	NO	0.363744909523078	chr7:23283605	http://www.cagmdb.org/view_table.php?id=501841
Adipose_Subcutaneous	NO	0.363314122821587	chr11:94129089	http://www.cagmdb.org/view_table.php?id=48818
Adipose_Subcutaneous	NO	0.360829381765686	chr4:1730035	http://www.cagmdb.org/view_table.php?id=386089
Adipose_Subcutaneous	NO	0.360281215677734	chr22:38590087	http://www.cagmdb.org/view_table.php?id=291570
Adipose_Subcutaneous	NO	0.360115686842807	chr3:51717121	http://www.cagmdb.org/view_table.php?id=356250
Adipose_Subcutaneous	NO	0.359529047626316	chr19:38365699	http://www.cagmdb.org/view_table.php?id=208805
Adipose_Subcutaneous	NO	0.359497621835857	chr1:179053444	http://www.cagmdb.org/view_table.php?id=248098
Adipose_Subcutaneous	NO	0.358546103897663	chr13:25236632	http://www.cagmdb.org/view_table.php?id=87884
Adipose_Subcutaneous	NO	0.358456490261682	chr17:82437626	http://www.cagmdb.org/view_table.php?id=181862
Adipose_Subcutaneous	NO	0.358389070829709	chr6:46746345	http://www.cagmdb.org/view_table.php?id=471739
Adipose_Subcutaneous	YES	0.357563065447273	chr2:73559315	http://www.cagmdb.org/view_table.php?id=311234
Adipose_Subcutaneous	NO	0.355737090594646	chr20:35283295	http://www.cagmdb.org/view_table.php?id=270645
Adipose_Subcutaneous	NO	0.354424567483282	chr5:77583190	http://www.cagmdb.org/view_table.php?id=439736
Adipose_Subcutaneous	NO	0.354199790437856	chr14:30573410	http://www.cagmdb.org/view_table.php?id=108794
Adipose_Subcutaneous	NO	0.353286724328198	chr12:964966	http://www.cagmdb.org/view_table.php?id=57503
Adipose_Subcutaneous	NO	0.352889090014685	chr19:8434703	http://www.cagmdb.org/view_table.php?id=201254
Adipose_Subcutaneous	NO	0.352329462794487	chr19:9668951	http://www.cagmdb.org/view_table.php?id=201663
Adipose_Subcutaneous	NO	0.352241120278621	chr6:33774971	http://www.cagmdb.org/view_table.php?id=468727
Adipose_Subcutaneous	YES	0.35178338069842	chr21:46302072	http://www.cagmdb.org/view_table.php?id=285929
Adipose_Subcutaneous	NO	0.351524036356159	chr2:241216822	http://www.cagmdb.org/view_table.php?id=345558
Adipose_Subcutaneous	YES	0.351486773084999	chr5:140648008	http://www.cagmdb.org/view_table.php?id=452207
Adipose_Subcutaneous	YES	0.349846852073573	chr5:148095939	http://www.cagmdb.org/view_table.php?id=453791
Adipose_Subcutaneous	YES	0.349116606949082	chr21:46599781	http://www.cagmdb.org/view_table.php?id=285986
Adipose_Subcutaneous	NO	0.348811395372515	chr8:86510990	http://www.cagmdb.org/view_table.php?id=548370
Adipose_Subcutaneous	NO	0.348226289978	chr12:75490728	http://www.cagmdb.org/view_table.php?id=72686
Adipose_Subcutaneous	NO	0.347827965360742	chr17:47877230	http://www.cagmdb.org/view_table.php?id=173318
Adipose_Subcutaneous	NO	0.346502057298249	chr2:203268595	http://www.cagmdb.org/view_table.php?id=337265
Adipose_Subcutaneous	NO	0.345907890572243	chr12:132771848	http://www.cagmdb.org/view_table.php?id=86300
Adipose_Subcutaneous	YES	0.345237359661843	chr11:124751122	http://www.cagmdb.org/view_table.php?id=55269
Adipose_Subcutaneous	NO	0.345181327415489	chr7:2858454	http://www.cagmdb.org/view_table.php?id=497410
Adipose_Subcutaneous	NO	0.344368334413081	chr19:18332890	http://www.cagmdb.org/view_table.php?id=204650
Adipose_Subcutaneous	NO	0.34424457587986	chr16:739298	http://www.cagmdb.org/view_table.php?id=143090
Adipose_Subcutaneous	NO	0.344179525070492	chr1:247154118	http://www.cagmdb.org/view_table.php?id=262877
Adipose_Subcutaneous	NO	0.34377020405603	chr6:117407070	http://www.cagmdb.org/view_table.php?id=485637
Adipose_Subcutaneous	NO	0.3434499537614	chr2:24088348	http://www.cagmdb.org/view_table.php?id=300384
Adipose_Subcutaneous	YES	0.342938195299985	chr2:196989510	http://www.cagmdb.org/view_table.php?id=335865
Adipose_Subcutaneous	NO	0.341920780684216	chr12:123687657	http://www.cagmdb.org/view_table.php?id=84293
Adipose_Subcutaneous	NO	0.341765182881139	chr2:86001749	http://www.cagmdb.org/view_table.php?id=313859
Adipose_Subcutaneous	NO	0.341524185389067	chr1:151704809	http://www.cagmdb.org/view_table.php?id=242258
Adipose_Subcutaneous	NO	0.341132049225434	chr19:48115192	http://www.cagmdb.org/view_table.php?id=211623
Adipose_Subcutaneous	NO	0.339283851724803	chr3:112590446	http://www.cagmdb.org/view_table.php?id=368011
Adipose_Subcutaneous	NO	0.338623870879666	chr13:27471544	http://www.cagmdb.org/view_table.php?id=88391
Adipose_Subcutaneous	NO	0.338537394514986	chr1:10535777	http://www.cagmdb.org/view_table.php?id=216723
Adipose_Subcutaneous	NO	0.337165488600706	chr4:109723213	http://www.cagmdb.org/view_table.php?id=408522
Adipose_Subcutaneous	NO	0.336397851125731	chr1:10535777	http://www.cagmdb.org/view_table.php?id=216723
Adipose_Subcutaneous	NO	0.336096764939633	chr17:35453107	http://www.cagmdb.org/view_table.php?id=170293
Adipose_Subcutaneous	NO	0.335930603063321	chr19:3192361	http://www.cagmdb.org/view_table.php?id=199345
Adipose_Subcutaneous	NO	0.335849442095138	chr20:62921802	http://www.cagmdb.org/view_table.php?id=277260
Adipose_Subcutaneous	NO	0.334784026640186	chr1:201902445	http://www.cagmdb.org/view_table.php?id=252991
Adipose_Subcutaneous	NO	0.334003311903611	chr7:90198978	http://www.cagmdb.org/view_table.php?id=515591
Adipose_Subcutaneous	NO	0.332939439627605	chr1:196728715	http://www.cagmdb.org/view_table.php?id=251866
Adipose_Subcutaneous	NO	0.331495484932546	chr2:109626482	http://www.cagmdb.org/view_table.php?id=318043
Adipose_Subcutaneous	NO	0.33147140216665	chr16:28863894	http://www.cagmdb.org/view_table.php?id=150453
Adipose_Subcutaneous	NO	0.331249931046561	chr5:50748194	http://www.cagmdb.org/view_table.php?id=434548
Adipose_Subcutaneous	NO	0.329974178466784	chr13:46689713	http://www.cagmdb.org/view_table.php?id=92453
Adipose_Subcutaneous	NO	0.328990455845966	chr7:43711013	http://www.cagmdb.org/view_table.php?id=506016
Adipose_Subcutaneous	NO	0.326358061125634	chr1:86063360	http://www.cagmdb.org/view_table.php?id=233782
Adipose_Subcutaneous	NO	0.326031401895118	chr17:44306894	http://www.cagmdb.org/view_table.php?id=172456
Adipose_Subcutaneous	NO	0.325165418683265	chr21:36973992	http://www.cagmdb.org/view_table.php?id=283889
Adipose_Subcutaneous	NO	0.324711016573282	chr5:72226700	http://www.cagmdb.org/view_table.php?id=438632
Adipose_Subcutaneous	NO	0.324682026902706	chr5:157516936	http://www.cagmdb.org/view_table.php?id=455722
Adipose_Subcutaneous	NO	0.324441516152653	chr10:93702523	http://www.cagmdb.org/view_table.php?id=21597
Adipose_Subcutaneous	NO	0.323329781904127	chr17:58662416	http://www.cagmdb.org/view_table.php?id=175905
Adipose_Subcutaneous	NO	0.322684940001248	chr11:111382944	http://www.cagmdb.org/view_table.php?id=52281
Adipose_Subcutaneous	NO	0.321710121033641	chr6:83040379	http://www.cagmdb.org/view_table.php?id=478550
Adipose_Subcutaneous	NO	0.321577858477403	chr7:108586634	http://www.cagmdb.org/view_table.php?id=519726
Adipose_Subcutaneous	NO	0.321213114242002	chr19:49580290	http://www.cagmdb.org/view_table.php?id=212089
Adipose_Subcutaneous	NO	0.320800172787128	chr3:128611670	http://www.cagmdb.org/view_table.php?id=371228
Adipose_Subcutaneous	NO	0.319967297417471	chr10:68283744	http://www.cagmdb.org/view_table.php?id=16055
Adipose_Subcutaneous	NO	0.319867307427175	chr1:109717947	http://www.cagmdb.org/view_table.php?id=238640
Adipose_Subcutaneous	NO	0.317935726761747	chr6:158998886	http://www.cagmdb.org/view_table.php?id=494482
Adipose_Subcutaneous	NO	0.317895641818132	chr6:106678128	http://www.cagmdb.org/view_table.php?id=483321
Adipose_Subcutaneous	NO	0.316772449874296	chr7:736848	http://www.cagmdb.org/view_table.php?id=496900
Adipose_Subcutaneous	NO	0.316169170596118	chr5:151235683	http://www.cagmdb.org/view_table.php?id=454466
Adipose_Subcutaneous	NO	0.314692085929435	chr3:122688086	http://www.cagmdb.org/view_table.php?id=370103
Adipose_Subcutaneous	NO	0.314260375251838	chr21:36062811	http://www.cagmdb.org/view_table.php?id=283645
Adipose_Subcutaneous	NO	0.31270850839757	chr21:41420288	http://www.cagmdb.org/view_table.php?id=284921
Adipose_Subcutaneous	NO	0.312480776778276	chr20:62035579	http://www.cagmdb.org/view_table.php?id=277066
Adipose_Subcutaneous	NO	0.312296243788814	chr12:43733171	http://www.cagmdb.org/view_table.php?id=65849
Adipose_Subcutaneous	NO	0.311996838475646	chr2:227340092	http://www.cagmdb.org/view_table.php?id=342612
Adipose_Subcutaneous	NO	0.310206260579861	chr1:20024392	http://www.cagmdb.org/view_table.php?id=219016
Adipose_Subcutaneous	NO	0.309663740307795	chr9:124350502	http://www.cagmdb.org/view_table.php?id=581632
Adipose_Subcutaneous	NO	0.309301496103707	chr5:132813631	http://www.cagmdb.org/view_table.php?id=450544
Adipose_Subcutaneous	NO	0.30884657641911	chr11:113360052	http://www.cagmdb.org/view_table.php?id=52708
Adipose_Subcutaneous	NO	0.308819488229414	chr22:44515116	http://www.cagmdb.org/view_table.php?id=293088
Adipose_Subcutaneous	NO	0.308636286009022	chr4:5883656	http://www.cagmdb.org/view_table.php?id=386940
Adipose_Subcutaneous	NO	0.308557668783507	chr12:8926916	http://www.cagmdb.org/view_table.php?id=59319
Adipose_Subcutaneous	NO	0.308252052950677	chr5:178727853	http://www.cagmdb.org/view_table.php?id=460551
Adipose_Subcutaneous	NO	0.307851913979096	chr20:13827935	http://www.cagmdb.org/view_table.php?id=266325
Adipose_Subcutaneous	NO	0.307288165606461	chr19:21075110	http://www.cagmdb.org/view_table.php?id=205289
Adipose_Subcutaneous	NO	0.306087214211876	chr1:7900417	http://www.cagmdb.org/view_table.php?id=215977
Adipose_Subcutaneous	NO	0.305844569940939	chr17:16413290	http://www.cagmdb.org/view_table.php?id=166348
Adipose_Subcutaneous	NO	0.304862904769381	chr14:41606868	http://www.cagmdb.org/view_table.php?id=111145
Adipose_Subcutaneous	NO	0.304113902658568	chr17:7113801	http://www.cagmdb.org/view_table.php?id=164075
Adipose_Subcutaneous	NO	0.303783267091793	chr12:98674440	http://www.cagmdb.org/view_table.php?id=77829
Adipose_Subcutaneous	NO	0.303578344316702	chr17:82437626	http://www.cagmdb.org/view_table.php?id=181862
Adipose_Subcutaneous	NO	0.303041168752436	chr19:10244934	http://www.cagmdb.org/view_table.php?id=201851
Adipose_Subcutaneous	NO	0.302973906229672	chr1:179134711	http://www.cagmdb.org/view_table.php?id=248114
Adipose_Subcutaneous	NO	0.30272713610479	chr3:139540407	http://www.cagmdb.org/view_table.php?id=373405
Adipose_Subcutaneous	NO	0.302622130631251	chr18:2593886	http://www.cagmdb.org/view_table.php?id=183084
Adipose_Subcutaneous	NO	0.302322764830668	chr22:24483843	http://www.cagmdb.org/view_table.php?id=287980
Adipose_Subcutaneous	NO	0.301632625392379	chr12:22289289	http://www.cagmdb.org/view_table.php?id=62072
Adipose_Subcutaneous	NO	0.30156994027556	chr5:654438	http://www.cagmdb.org/view_table.php?id=424952
Adipose_Subcutaneous	NO	0.301338797153682	chr1:201152162	http://www.cagmdb.org/view_table.php?id=252833
Adipose_Subcutaneous	NO	0.301119707404718	chr1:115561432	http://www.cagmdb.org/view_table.php?id=239805
Adipose_Subcutaneous	NO	0.300696670073949	chr14:92091459	http://www.cagmdb.org/view_table.php?id=122175
Adipose_Subcutaneous	NO	0.300608248945424	chr5:179088718	http://www.cagmdb.org/view_table.php?id=460620
Adipose_Subcutaneous	NO	0.300573805974994	chr16:84077935	http://www.cagmdb.org/view_table.php?id=160737
Adipose_Subcutaneous	NO	0.300080102607712	chr3:48949114	http://www.cagmdb.org/view_table.php?id=355635
Adipose_Subcutaneous	NO	0.2998921642676	chr17:75198346	http://www.cagmdb.org/view_table.php?id=180192
Adipose_Subcutaneous	NO	0.299672163530039	chr14:76811406	http://www.cagmdb.org/view_table.php?id=118750
Adipose_Subcutaneous	NO	0.299522557600149	chr2:42734156	http://www.cagmdb.org/view_table.php?id=304459
Adipose_Subcutaneous	NO	0.298919349179252	chr19:45509518	http://www.cagmdb.org/view_table.php?id=210730
Adipose_Subcutaneous	YES	0.298910734311895	chr12:48903350	http://www.cagmdb.org/view_table.php?id=66900
Adipose_Subcutaneous	NO	0.298904022968016	chr1:196558381	http://www.cagmdb.org/view_table.php?id=251824
Adipose_Subcutaneous	NO	0.298556563633525	chr2:24088348	http://www.cagmdb.org/view_table.php?id=300384
Adipose_Subcutaneous	NO	0.29823898376324	chr20:18548262	http://www.cagmdb.org/view_table.php?id=267328
Adipose_Subcutaneous	NO	0.297964549041912	chr1:158582374	http://www.cagmdb.org/view_table.php?id=243807
Adipose_Subcutaneous	NO	0.297775465037399	chr19:34715482	http://www.cagmdb.org/view_table.php?id=207900
Adipose_Subcutaneous	NO	0.297613085194881	chr17:8387963	http://www.cagmdb.org/view_table.php?id=164426
Adipose_Subcutaneous	YES	0.297495227459557	chr3:51993838	http://www.cagmdb.org/view_table.php?id=356304
Adipose_Subcutaneous	NO	0.296849652000359	chr5:111170288	http://www.cagmdb.org/view_table.php?id=446367
Adipose_Subcutaneous	NO	0.296652043013642	chr3:146123508	http://www.cagmdb.org/view_table.php?id=374657
Adipose_Subcutaneous	NO	0.2962067055062	chr2:218438168	http://www.cagmdb.org/view_table.php?id=340531
Adipose_Subcutaneous	NO	0.295915711347839	chr11:67596584	http://www.cagmdb.org/view_table.php?id=43197
Adipose_Subcutaneous	NO	0.295477349550004	chr9:111559585	http://www.cagmdb.org/view_table.php?id=578708
Adipose_Subcutaneous	NO	0.295344630312203	chr20:64067474	http://www.cagmdb.org/view_table.php?id=277519
Adipose_Subcutaneous	NO	0.294901117748381	chr5:132696266	http://www.cagmdb.org/view_table.php?id=450524
Adipose_Subcutaneous	NO	0.294815384322334	chr15:63134813	http://www.cagmdb.org/view_table.php?id=134391
Adipose_Subcutaneous	NO	0.294482000129473	chr6:26189302	http://www.cagmdb.org/view_table.php?id=467058
Adipose_Subcutaneous	NO	0.293922741388967	chr6:112135109	http://www.cagmdb.org/view_table.php?id=484561
Adipose_Subcutaneous	NO	0.291393694852112	chr5:154912707	http://www.cagmdb.org/view_table.php?id=455191
Adipose_Subcutaneous	NO	0.291363567375989	chr18:77233866	http://www.cagmdb.org/view_table.php?id=197903
Adipose_Subcutaneous	YES	0.288784889527266	chr11:7672623	http://www.cagmdb.org/view_table.php?id=31461
Adipose_Subcutaneous	NO	0.288664067550492	chr2:36993829	http://www.cagmdb.org/view_table.php?id=303203
Adipose_Subcutaneous	NO	0.288505904586462	chr2:24088348	http://www.cagmdb.org/view_table.php?id=300384
Adipose_Subcutaneous	NO	0.287998936324288	chr9:35030326	http://www.cagmdb.org/view_table.php?id=567731
Adipose_Subcutaneous	NO	0.287687961624314	chr19:17425433	http://www.cagmdb.org/view_table.php?id=204335
Adipose_Subcutaneous	NO	0.287486190381143	chr7:100574619	http://www.cagmdb.org/view_table.php?id=517867
Adipose_Subcutaneous	NO	0.287283325276179	chr10:97475212	http://www.cagmdb.org/view_table.php?id=22390
Adipose_Subcutaneous	NO	0.287043629491252	chr10:86669037	http://www.cagmdb.org/view_table.php?id=20080
Adipose_Subcutaneous	NO	0.287020153044789	chr19:46771039	http://www.cagmdb.org/view_table.php?id=211136
Adipose_Subcutaneous	NO	0.286820421731961	chr4:56391482	http://www.cagmdb.org/view_table.php?id=397772
Adipose_Subcutaneous	NO	0.286260661121905	chr19:35774413	http://www.cagmdb.org/view_table.php?id=208172
Adipose_Subcutaneous	NO	0.285957589994206	chr8:81688665	http://www.cagmdb.org/view_table.php?id=547425
Adipose_Subcutaneous	NO	0.285952905728859	chr11:69036734	http://www.cagmdb.org/view_table.php?id=43512
Adipose_Subcutaneous	NO	0.285885842866693	chr15:79931106	http://www.cagmdb.org/view_table.php?id=138069
Adipose_Subcutaneous	NO	0.285025345115249	chr1:167626289	http://www.cagmdb.org/view_table.php?id=245734
Adipose_Subcutaneous	NO	0.284929446932842	chr2:206837281	http://www.cagmdb.org/view_table.php?id=338067
Adipose_Subcutaneous	NO	0.284394495898072	chr5:103069881	http://www.cagmdb.org/view_table.php?id=444779
Adipose_Subcutaneous	NO	0.282272054182313	chr3:149729166	http://www.cagmdb.org/view_table.php?id=375430
Adipose_Subcutaneous	NO	0.282104729963339	chr1:161182989	http://www.cagmdb.org/view_table.php?id=244348
Adipose_Subcutaneous	NO	0.281822256954814	chr22:21598196	http://www.cagmdb.org/view_table.php?id=287390
Adipose_Subcutaneous	NO	0.281686504602842	chr9:129110569	http://www.cagmdb.org/view_table.php?id=582818
Adipose_Subcutaneous	NO	0.281661055721353	chr3:42644979	http://www.cagmdb.org/view_table.php?id=354300
Adipose_Subcutaneous	NO	0.281601333123862	chr11:111752971	http://www.cagmdb.org/view_table.php?id=52362
Adipose_Subcutaneous	YES	0.281596011659983	chr6:149572079	http://www.cagmdb.org/view_table.php?id=492319
Adipose_Subcutaneous	NO	0.281560466310996	chr19:55279519	http://www.cagmdb.org/view_table.php?id=213649
Adipose_Subcutaneous	NO	0.281356428330699	chr20:3181899	http://www.cagmdb.org/view_table.php?id=263997
Adipose_Subcutaneous	NO	0.281338042012135	chr9:105708855	http://www.cagmdb.org/view_table.php?id=577413
Adipose_Subcutaneous	NO	0.281307067503171	chr19:37063092	http://www.cagmdb.org/view_table.php?id=208511
Adipose_Subcutaneous	NO	0.281303283230502	chr6:26139873	http://www.cagmdb.org/view_table.php?id=467047
Adipose_Subcutaneous	NO	0.281271309946953	chr5:73594362	http://www.cagmdb.org/view_table.php?id=438949
Adipose_Subcutaneous	NO	0.280993867406353	chr22:45403451	http://www.cagmdb.org/view_table.php?id=293322
Adipose_Subcutaneous	NO	0.280751454602623	chr8:144485527	http://www.cagmdb.org/view_table.php?id=560583
Adipose_Subcutaneous	YES	0.280587217221189	chr10:87709327	http://www.cagmdb.org/view_table.php?id=20272
Adipose_Subcutaneous	NO	0.279988690817788	chr8:124537948	http://www.cagmdb.org/view_table.php?id=556365
Adipose_Subcutaneous	NO	0.278956931517789	chr19:38762477	http://www.cagmdb.org/view_table.php?id=208923
Adipose_Subcutaneous	YES	0.278264058900004	chr6:109585127	http://www.cagmdb.org/view_table.php?id=484042
Adipose_Subcutaneous	YES	0.278156478997008	chr3:184711346	http://www.cagmdb.org/view_table.php?id=382740
Adipose_Subcutaneous	NO	0.27803054728917	chr12:6923961	http://www.cagmdb.org/view_table.php?id=58854
Adipose_Subcutaneous	NO	0.277684364396811	chr1:161206167	http://www.cagmdb.org/view_table.php?id=244354
Adipose_Subcutaneous	NO	0.277511096594402	chr6:149882817	http://www.cagmdb.org/view_table.php?id=492415
Adipose_Subcutaneous	NO	0.277330499506189	chr16:739298	http://www.cagmdb.org/view_table.php?id=143090
Adipose_Subcutaneous	NO	0.277127602752063	chr17:82828752	http://www.cagmdb.org/view_table.php?id=181946
Adipose_Subcutaneous	NO	0.277107301168317	chr12:123928857	http://www.cagmdb.org/view_table.php?id=84372
Adipose_Subcutaneous	NO	0.276793012262183	chr5:96681963	http://www.cagmdb.org/view_table.php?id=443597
Adipose_Subcutaneous	NO	0.276718581731331	chr4:4258609	http://www.cagmdb.org/view_table.php?id=386604
Adipose_Subcutaneous	NO	0.276484772803959	chr5:75722963	http://www.cagmdb.org/view_table.php?id=439351
Adipose_Subcutaneous	NO	0.276268399570875	chr10:72334115	http://www.cagmdb.org/view_table.php?id=17037
Adipose_Subcutaneous	NO	0.27626704814747	chr10:26435598	http://www.cagmdb.org/view_table.php?id=6504
Adipose_Subcutaneous	NO	0.276170339932598	chr13:20485686	http://www.cagmdb.org/view_table.php?id=86855
Adipose_Subcutaneous	NO	0.276125822972908	chr6:132709219	http://www.cagmdb.org/view_table.php?id=488668
Adipose_Subcutaneous	NO	0.276045717893406	chr3:56554477	http://www.cagmdb.org/view_table.php?id=357246
Adipose_Subcutaneous	NO	0.276029077980894	chr1:11998550	http://www.cagmdb.org/view_table.php?id=217131
Adipose_Subcutaneous	NO	0.275995500727797	chr12:48276747	http://www.cagmdb.org/view_table.php?id=66758
Adipose_Subcutaneous	YES	0.275590215266824	chr19:45409232	http://www.cagmdb.org/view_table.php?id=210688
Adipose_Subcutaneous	NO	0.274833267053263	chr3:126956601	http://www.cagmdb.org/view_table.php?id=370914
Adipose_Subcutaneous	NO	0.27476187867074	chr8:1764358	http://www.cagmdb.org/view_table.php?id=530736
Adipose_Subcutaneous	NO	0.27453406053043	chr9:27540051	http://www.cagmdb.org/view_table.php?id=566157
Adipose_Subcutaneous	NO	0.274275570804869	chr6:46746345	http://www.cagmdb.org/view_table.php?id=471739
Adipose_Subcutaneous	NO	0.274270425998201	chr3:48949114	http://www.cagmdb.org/view_table.php?id=355635
Adipose_Subcutaneous	NO	0.274090404200464	chr9:26932214	http://www.cagmdb.org/view_table.php?id=566045
Adipose_Subcutaneous	NO	0.274070757936959	chr4:47867643	http://www.cagmdb.org/view_table.php?id=396178
Adipose_Subcutaneous	NO	0.273996686602365	chr21:45831704	http://www.cagmdb.org/view_table.php?id=285837
Adipose_Subcutaneous	NO	0.273373341702644	chr19:6471113	http://www.cagmdb.org/view_table.php?id=200489
Adipose_Subcutaneous	NO	0.273290359294493	chr12:44880837	http://www.cagmdb.org/view_table.php?id=66080
Adipose_Subcutaneous	NO	0.273229050293238	chr17:5403659	http://www.cagmdb.org/view_table.php?id=163634
Adipose_Subcutaneous	NO	0.272463084691109	chr12:103869489	http://www.cagmdb.org/view_table.php?id=78938
Adipose_Subcutaneous	NO	0.27183943555256	chr12:10453565	http://www.cagmdb.org/view_table.php?id=59642
Adipose_Subcutaneous	NO	0.271375966565524	chr5:149588199	http://www.cagmdb.org/view_table.php?id=454104
Adipose_Subcutaneous	NO	0.270720198919966	chr20:16569971	http://www.cagmdb.org/view_table.php?id=266915
Adipose_Subcutaneous	NO	0.27071460754484	chr20:46715234	http://www.cagmdb.org/view_table.php?id=273356
Adipose_Subcutaneous	NO	0.269401473344224	chr5:69188067	http://www.cagmdb.org/view_table.php?id=438259
Adipose_Subcutaneous	NO	0.268674865114535	chr17:82648489	http://www.cagmdb.org/view_table.php?id=181906
Adipose_Subcutaneous	NO	0.268547971535087	chr1:1840044	http://www.cagmdb.org/view_table.php?id=214709
Adipose_Subcutaneous	NO	0.268486180464803	chr19:43826526	http://www.cagmdb.org/view_table.php?id=210262
Adipose_Subcutaneous	NO	0.268211045116676	chr16:74594738	http://www.cagmdb.org/view_table.php?id=158561
Adipose_Subcutaneous	NO	0.268101086030802	chr7:141767861	http://www.cagmdb.org/view_table.php?id=526878
Adipose_Subcutaneous	NO	0.268048184306485	chr3:122457395	http://www.cagmdb.org/view_table.php?id=370033
Adipose_Subcutaneous	NO	0.267974384688522	chr8:106705934	http://www.cagmdb.org/view_table.php?id=552588
Adipose_Subcutaneous	YES	0.267736460356568	chr9:136383543	http://www.cagmdb.org/view_table.php?id=584568
Adipose_Subcutaneous	NO	0.267722127524589	chr3:72979599	http://www.cagmdb.org/view_table.php?id=360771
Adipose_Subcutaneous	NO	0.266986289396824	chr8:6764598	http://www.cagmdb.org/view_table.php?id=531798
Adipose_Subcutaneous	NO	0.266851175506802	chr1:161220995	http://www.cagmdb.org/view_table.php?id=244359
Adipose_Subcutaneous	NO	0.26684149884216	chr2:27358248	http://www.cagmdb.org/view_table.php?id=301148
Adipose_Subcutaneous	NO	0.266564992686137	chr19:50830161	http://www.cagmdb.org/view_table.php?id=212451
Adipose_Subcutaneous	NO	0.266261923794379	chr10:118621837	http://www.cagmdb.org/view_table.php?id=27027
Adipose_Subcutaneous	NO	0.26572056994856	chr12:6923961	http://www.cagmdb.org/view_table.php?id=58854
Adipose_Subcutaneous	NO	0.265656115863288	chr19:45343841	http://www.cagmdb.org/view_table.php?id=210661
Adipose_Subcutaneous	NO	0.265551678329328	chr17:5403659	http://www.cagmdb.org/view_table.php?id=163634
Adipose_Subcutaneous	NO	0.265274885356953	chr17:47812039	http://www.cagmdb.org/view_table.php?id=173306
Adipose_Subcutaneous	NO	0.264860028943518	chr19:43958990	http://www.cagmdb.org/view_table.php?id=210291
Adipose_Subcutaneous	NO	0.264632965101188	chr2:27358248	http://www.cagmdb.org/view_table.php?id=301148
Adipose_Subcutaneous	YES	0.264582565019252	chr19:17786362	http://www.cagmdb.org/view_table.php?id=204469
Adipose_Subcutaneous	NO	0.264447186256575	chr9:32547039	http://www.cagmdb.org/view_table.php?id=567182
Adipose_Subcutaneous	NO	0.264349474668815	chr1:224112963	http://www.cagmdb.org/view_table.php?id=257659
Adipose_Subcutaneous	NO	0.264089078267887	chr11:17353714	http://www.cagmdb.org/view_table.php?id=33409
Adipose_Subcutaneous	NO	0.264057331376986	chr5:150793035	http://www.cagmdb.org/view_table.php?id=454390
Adipose_Subcutaneous	NO	0.263486978561625	chr15:65242397	http://www.cagmdb.org/view_table.php?id=134914
Adipose_Subcutaneous	NO	0.2633452350197	chr17:75608727	http://www.cagmdb.org/view_table.php?id=180309
Adipose_Subcutaneous	YES	0.263293280810321	chr3:179210061	http://www.cagmdb.org/view_table.php?id=381487
Adipose_Subcutaneous	NO	0.263080004065114	chr3:193579493	http://www.cagmdb.org/view_table.php?id=384748
Adipose_Subcutaneous	NO	0.262889054756002	chr1:184555549	http://www.cagmdb.org/view_table.php?id=249258
Adipose_Subcutaneous	NO	0.262657044423426	chr1:42749757	http://www.cagmdb.org/view_table.php?id=224606
Adipose_Subcutaneous	NO	0.262528031443895	chr4:143773598	http://www.cagmdb.org/view_table.php?id=415228
Adipose_Subcutaneous	NO	0.262520049108572	chr4:7070579	http://www.cagmdb.org/view_table.php?id=387203
Adipose_Subcutaneous	NO	0.262430492604349	chr10:27142062	http://www.cagmdb.org/view_table.php?id=6671
Adipose_Subcutaneous	NO	0.262243356666356	chr19:4873763	http://www.cagmdb.org/view_table.php?id=199958
Adipose_Subcutaneous	NO	0.262218067792381	chr22:41831803	http://www.cagmdb.org/view_table.php?id=292422
Adipose_Subcutaneous	YES	0.261889131399707	chr2:186694303	http://www.cagmdb.org/view_table.php?id=333829
Adipose_Subcutaneous	NO	0.261876586714738	chr16:85008752	http://www.cagmdb.org/view_table.php?id=160972
Adipose_Subcutaneous	NO	0.261729171253065	chr2:67302097	http://www.cagmdb.org/view_table.php?id=309876
Adipose_Subcutaneous	NO	0.261704384060158	chr6:43142503	http://www.cagmdb.org/view_table.php?id=470928
Adipose_Subcutaneous	NO	0.261315011602134	chr10:70281003	http://www.cagmdb.org/view_table.php?id=16598
Adipose_Subcutaneous	NO	0.261292303647352	chr6:85451222	http://www.cagmdb.org/view_table.php?id=478985
Adipose_Subcutaneous	NO	0.260638382412546	chr10:70843258	http://www.cagmdb.org/view_table.php?id=16739
Adipose_Subcutaneous	NO	0.26008869417738	chr1:247154118	http://www.cagmdb.org/view_table.php?id=262877
Adipose_Subcutaneous	NO	0.259864805470232	chr18:36091018	http://www.cagmdb.org/view_table.php?id=189015
Adipose_Subcutaneous	NO	0.259406639489296	chr17:30104552	http://www.cagmdb.org/view_table.php?id=169117
Adipose_Subcutaneous	NO	0.259392051400867	chr16:89551066	http://www.cagmdb.org/view_table.php?id=161997
Adipose_Subcutaneous	NO	0.259308327024238	chr1:1403241	http://www.cagmdb.org/view_table.php?id=214611
Adipose_Subcutaneous	NO	0.258863782879625	chr19:35774413	http://www.cagmdb.org/view_table.php?id=208172
Adipose_Subcutaneous	NO	0.258646133565855	chr17:42118023	http://www.cagmdb.org/view_table.php?id=171888
Adipose_Subcutaneous	YES	0.258343568424	chr12:48903350	http://www.cagmdb.org/view_table.php?id=66900
Adipose_Subcutaneous	NO	0.258330916887781	chr1:52330023	http://www.cagmdb.org/view_table.php?id=226755
Adipose_Subcutaneous	NO	0.25823741119472	chr3:133820657	http://www.cagmdb.org/view_table.php?id=372203
Adipose_Subcutaneous	NO	0.258163375575796	chr13:44304267	http://www.cagmdb.org/view_table.php?id=91845
Adipose_Subcutaneous	NO	0.257648913125371	chr5:179861878	http://www.cagmdb.org/view_table.php?id=460777
Adipose_Subcutaneous	NO	0.257488884881493	chr12:66149888	http://www.cagmdb.org/view_table.php?id=70717
Adipose_Subcutaneous	NO	0.257216642324155	chr17:47873846	http://www.cagmdb.org/view_table.php?id=173317
Adipose_Subcutaneous	NO	0.257179717096411	chr15:51271044	http://www.cagmdb.org/view_table.php?id=131781
Adipose_Subcutaneous	NO	0.25703974366614	chr2:178042811	http://www.cagmdb.org/view_table.php?id=332226
Adipose_Subcutaneous	NO	0.256907018996726	chr8:11787017	http://www.cagmdb.org/view_table.php?id=532834
Adipose_Subcutaneous	NO	0.256836178347644	chr1:100576887	http://www.cagmdb.org/view_table.php?id=236743
Adipose_Subcutaneous	NO	0.256708539764734	chr1:109994262	http://www.cagmdb.org/view_table.php?id=238683
Adipose_Subcutaneous	NO	0.256412579303606	chr12:121884606	http://www.cagmdb.org/view_table.php?id=83772
Adipose_Subcutaneous	NO	0.256069993813552	chr16:69312185	http://www.cagmdb.org/view_table.php?id=157278
Adipose_Subcutaneous	NO	0.256038599437764	chr20:32778943	http://www.cagmdb.org/view_table.php?id=269982
Adipose_Subcutaneous	NO	0.256019798498832	chr6:2641585	http://www.cagmdb.org/view_table.php?id=461609
Adipose_Subcutaneous	NO	0.255977214022683	chr12:26292142	http://www.cagmdb.org/view_table.php?id=62952
Adipose_Subcutaneous	NO	0.255949266622543	chr7:39108279	http://www.cagmdb.org/view_table.php?id=505005
Adipose_Subcutaneous	NO	0.255457131682902	chr16:57539821	http://www.cagmdb.org/view_table.php?id=154321
Adipose_Subcutaneous	NO	0.255415636161419	chr4:25276800	http://www.cagmdb.org/view_table.php?id=391059
Adipose_Subcutaneous	NO	0.254892089845152	chr10:27142062	http://www.cagmdb.org/view_table.php?id=6671
Adipose_Subcutaneous	NO	0.254694478729941	chr12:122069838	http://www.cagmdb.org/view_table.php?id=83829
Adipose_Subcutaneous	NO	0.254578556339389	chr6:158132004	http://www.cagmdb.org/view_table.php?id=494284
Adipose_Subcutaneous	YES	0.254321305244832	chr6:116657005	http://www.cagmdb.org/view_table.php?id=485516
Adipose_Subcutaneous	NO	0.254317214743315	chr17:73391957	http://www.cagmdb.org/view_table.php?id=179719
Adipose_Subcutaneous	NO	0.254199680840293	chr14:69446022	http://www.cagmdb.org/view_table.php?id=116985
Adipose_Subcutaneous	NO	0.2541635476511	chr1:150506487	http://www.cagmdb.org/view_table.php?id=241908
Adipose_Subcutaneous	NO	0.253660880157749	chr12:67312168	http://www.cagmdb.org/view_table.php?id=70975
Adipose_Subcutaneous	NO	0.253598164931115	chr6:89323381	http://www.cagmdb.org/view_table.php?id=479780
Adipose_Subcutaneous	NO	0.25358911092949	chr17:75866349	http://www.cagmdb.org/view_table.php?id=180361
Adipose_Subcutaneous	YES	0.253473127559952	chr10:125841188	http://www.cagmdb.org/view_table.php?id=28500
Adipose_Subcutaneous	YES	0.253275844303886	chr5:78964857	http://www.cagmdb.org/view_table.php?id=440030
Adipose_Subcutaneous	NO	0.252510696132189	chr17:41594667	http://www.cagmdb.org/view_table.php?id=171743
Adipose_Subcutaneous	YES	0.252323703743996	chr7:157574514	http://www.cagmdb.org/view_table.php?id=530240
Adipose_Subcutaneous	NO	0.252276684428854	chr19:32606027	http://www.cagmdb.org/view_table.php?id=207305
Adipose_Subcutaneous	NO	0.251872765142164	chr9:113519680	http://www.cagmdb.org/view_table.php?id=579201
Adipose_Subcutaneous	NO	0.251872696382785	chr2:32147619	http://www.cagmdb.org/view_table.php?id=302149
Adipose_Subcutaneous	NO	0.251865718263035	chr7:100070150	http://www.cagmdb.org/view_table.php?id=517717
Adipose_Subcutaneous	NO	0.251490922407095	chr5:95763803	http://www.cagmdb.org/view_table.php?id=443411
Adipose_Subcutaneous	NO	0.251177323093793	chr1:109717947	http://www.cagmdb.org/view_table.php?id=238640
Adipose_Subcutaneous	NO	0.251089005759557	chr3:58298990	http://www.cagmdb.org/view_table.php?id=357674
Adipose_Subcutaneous	NO	0.250949997532734	chr20:49132760	http://www.cagmdb.org/view_table.php?id=273946
Adipose_Subcutaneous	NO	0.250750280733736	chr3:51717121	http://www.cagmdb.org/view_table.php?id=356250
Adipose_Subcutaneous	NO	0.250664057861806	chr4:80184434	http://www.cagmdb.org/view_table.php?id=402594
Adipose_Subcutaneous	NO	0.250089940967816	chr5:132328578	http://www.cagmdb.org/view_table.php?id=450459
Adipose_Subcutaneous	YES	0.249796811996189	chr2:1137503	http://www.cagmdb.org/view_table.php?id=295544
Adipose_Subcutaneous	NO	0.249782636629984	chr17:35994463	http://www.cagmdb.org/view_table.php?id=170422
Adipose_Subcutaneous	YES	0.249621404333021	chr10:133402253	http://www.cagmdb.org/view_table.php?id=29910
Adipose_Subcutaneous	NO	0.24914224027986	chr5:68330714	http://www.cagmdb.org/view_table.php?id=438098
Adipose_Subcutaneous	NO	0.24912404739811	chr17:42118023	http://www.cagmdb.org/view_table.php?id=171888
Adipose_Subcutaneous	NO	0.248276030705574	chr5:134666577	http://www.cagmdb.org/view_table.php?id=450923
Adipose_Subcutaneous	NO	0.248231357604408	chr12:113088840	http://www.cagmdb.org/view_table.php?id=81179
Adipose_Subcutaneous	NO	0.248186420693087	chr16:57433524	http://www.cagmdb.org/view_table.php?id=154292
Adipose_Subcutaneous	NO	0.248114513913806	chr7:27146237	http://www.cagmdb.org/view_table.php?id=502637
Adipose_Subcutaneous	NO	0.247772979934689	chr15:25069848	http://www.cagmdb.org/view_table.php?id=126352
Adipose_Subcutaneous	NO	0.247656475681685	chr9:135826195	http://www.cagmdb.org/view_table.php?id=584445
Adipose_Subcutaneous	NO	0.247567314470774	chr7:151297100	http://www.cagmdb.org/view_table.php?id=528858
Adipose_Subcutaneous	NO	0.247170788295907	chr5:128837233	http://www.cagmdb.org/view_table.php?id=449798
Adipose_Subcutaneous	NO	0.24692624072678	chr11:10438163	http://www.cagmdb.org/view_table.php?id=32093
Adipose_Subcutaneous	NO	0.246907072315705	chr10:72334115	http://www.cagmdb.org/view_table.php?id=17037
Adipose_Subcutaneous	NO	0.246611397954519	chr19:18482764	http://www.cagmdb.org/view_table.php?id=204687
Adipose_Subcutaneous	NO	0.246267940472569	chr22:26425679	http://www.cagmdb.org/view_table.php?id=288454
Adipose_Subcutaneous	NO	0.246129246343854	chr7:55976040	http://www.cagmdb.org/view_table.php?id=508472
Adipose_Subcutaneous	NO	0.245791293618682	chr2:43600361	http://www.cagmdb.org/view_table.php?id=304662
Adipose_Subcutaneous	NO	0.245781329116389	chr15:29556763	http://www.cagmdb.org/view_table.php?id=127186
Adipose_Subcutaneous	NO	0.245491177846076	chr12:10178644	http://www.cagmdb.org/view_table.php?id=59578
Adipose_Subcutaneous	NO	0.245255837435491	chr14:23551518	http://www.cagmdb.org/view_table.php?id=107395
Adipose_Subcutaneous	NO	0.245241975593045	chr9:84007110	http://www.cagmdb.org/view_table.php?id=572821
Adipose_Subcutaneous	NO	0.244838764189152	chr6:105096623	http://www.cagmdb.org/view_table.php?id=483001
Adipose_Subcutaneous	NO	0.244833827980669	chr22:23787367	http://www.cagmdb.org/view_table.php?id=287826
Adipose_Subcutaneous	NO	0.244653044744709	chr2:183143283	http://www.cagmdb.org/view_table.php?id=333164
Adipose_Subcutaneous	NO	0.244464854467674	chr1:52532334	http://www.cagmdb.org/view_table.php?id=226797
Adipose_Subcutaneous	NO	0.244449254062649	chr9:129110569	http://www.cagmdb.org/view_table.php?id=582818
Adipose_Subcutaneous	NO	0.244357010472574	chr17:81222297	http://www.cagmdb.org/view_table.php?id=181610
Adipose_Subcutaneous	NO	0.244215782989128	chr17:46135268	http://www.cagmdb.org/view_table.php?id=172943
Adipose_Subcutaneous	NO	0.24411129577881	chr7:100070150	http://www.cagmdb.org/view_table.php?id=517717
Adipose_Subcutaneous	NO	0.244085565690598	chr3:146210848	http://www.cagmdb.org/view_table.php?id=374675
Adipose_Subcutaneous	NO	0.244074990067705	chr12:6456126	http://www.cagmdb.org/view_table.php?id=58728
Adipose_Subcutaneous	YES	0.24349141053765	chr18:41962443	http://www.cagmdb.org/view_table.php?id=190278
Adipose_Subcutaneous	NO	0.243313588024259	chr12:10098059	http://www.cagmdb.org/view_table.php?id=59555
Adipose_Subcutaneous	YES	0.242759878100671	chr16:793085	http://www.cagmdb.org/view_table.php?id=143099
Adipose_Subcutaneous	YES	0.242707431732225	chr11:119018676	http://www.cagmdb.org/view_table.php?id=54026
Adipose_Subcutaneous	NO	0.242178994540514	chr6:132793123	http://www.cagmdb.org/view_table.php?id=488691
Adipose_Subcutaneous	NO	0.242116738158202	chr2:112291241	http://www.cagmdb.org/view_table.php?id=318585
Adipose_Subcutaneous	NO	0.24205443859972	chr9:111468690	http://www.cagmdb.org/view_table.php?id=578683
Adipose_Subcutaneous	NO	0.242014966275316	chr3:119824330	http://www.cagmdb.org/view_table.php?id=369452
Adipose_Subcutaneous	NO	0.241683568006276	chr12:53412931	http://www.cagmdb.org/view_table.php?id=68002
Adipose_Subcutaneous	NO	0.241670989747033	chr11:75273350	http://www.cagmdb.org/view_table.php?id=44943
Adipose_Subcutaneous	YES	0.241445168246295	chr20:62329366	http://www.cagmdb.org/view_table.php?id=277125
Adipose_Subcutaneous	NO	0.241384405754432	chr1:21832255	http://www.cagmdb.org/view_table.php?id=219484
Adipose_Subcutaneous	NO	0.240950126023551	chr14:22775093	http://www.cagmdb.org/view_table.php?id=107199
Adipose_Subcutaneous	NO	0.240883164185772	chr16:1408261	http://www.cagmdb.org/view_table.php?id=143255
Adipose_Subcutaneous	NO	0.240868263801772	chr1:167558881	http://www.cagmdb.org/view_table.php?id=245717
Adipose_Subcutaneous	NO	0.240344021662677	chr3:156980569	http://www.cagmdb.org/view_table.php?id=376948
Adipose_Subcutaneous	NO	0.240083318644926	chr22:26523191	http://www.cagmdb.org/view_table.php?id=288475
Adipose_Subcutaneous	NO	0.239986427935013	chr3:184298709	http://www.cagmdb.org/view_table.php?id=382635
Adipose_Subcutaneous	NO	0.239967418977619	chr5:176457654	http://www.cagmdb.org/view_table.php?id=459982
Adipose_Subcutaneous	NO	0.239819585607622	chr11:111382944	http://www.cagmdb.org/view_table.php?id=52281
Adipose_Subcutaneous	NO	0.239784980406399	chr20:45891599	http://www.cagmdb.org/view_table.php?id=273159
Adipose_Subcutaneous	NO	0.239695321114013	chr19:19963330	http://www.cagmdb.org/view_table.php?id=205074
Adipose_Subcutaneous	NO	0.239505878722348	chr1:33359202	http://www.cagmdb.org/view_table.php?id=222431
Adipose_Subcutaneous	NO	0.239386836679587	chr5:81397071	http://www.cagmdb.org/view_table.php?id=440580
Adipose_Subcutaneous	NO	0.23935028362845	chr13:45428852	http://www.cagmdb.org/view_table.php?id=92168
Adipose_Subcutaneous	NO	0.239287109954565	chr12:112099288	http://www.cagmdb.org/view_table.php?id=80921
Adipose_Subcutaneous	NO	0.239078018478149	chr17:44172350	http://www.cagmdb.org/view_table.php?id=172410
Adipose_Subcutaneous	NO	0.239043475094464	chr19:18482764	http://www.cagmdb.org/view_table.php?id=204687
Adipose_Subcutaneous	NO	0.238908698557499	chr4:67690771	http://www.cagmdb.org/view_table.php?id=400151
Adipose_Subcutaneous	NO	0.23869528670761	chr17:5504138	http://www.cagmdb.org/view_table.php?id=163659
Adipose_Subcutaneous	NO	0.238617816210218	chr8:100018430	http://www.cagmdb.org/view_table.php?id=551073
Adipose_Subcutaneous	NO	0.238421628325308	chr5:142102705	http://www.cagmdb.org/view_table.php?id=452492
Adipose_Subcutaneous	NO	0.238392338777051	chr2:70767507	http://www.cagmdb.org/view_table.php?id=310662
Adipose_Subcutaneous	YES	0.238356976965218	chr16:1999882	http://www.cagmdb.org/view_table.php?id=143363
Adipose_Subcutaneous	NO	0.238253398696567	chr10:73175044	http://www.cagmdb.org/view_table.php?id=17247
Adipose_Subcutaneous	NO	0.238193670346319	chr1:15951304	http://www.cagmdb.org/view_table.php?id=218048
Adipose_Subcutaneous	NO	0.237672372003304	chr2:241673458	http://www.cagmdb.org/view_table.php?id=345645
Adipose_Subcutaneous	NO	0.237150585722371	chr8:142738012	http://www.cagmdb.org/view_table.php?id=560205
Adipose_Subcutaneous	NO	0.236784243992008	chr10:5610724	http://www.cagmdb.org/view_table.php?id=1196
Adipose_Subcutaneous	NO	0.23667011858903	chr1:203014625	http://www.cagmdb.org/view_table.php?id=253277
Adipose_Subcutaneous	NO	0.236426517298958	chr16:87385011	http://www.cagmdb.org/view_table.php?id=161568
Adipose_Subcutaneous	NO	0.236222953712926	chr7:143283870	http://www.cagmdb.org/view_table.php?id=527171
Adipose_Subcutaneous	NO	0.236042583851335	chr16:71701324	http://www.cagmdb.org/view_table.php?id=157855
Adipose_Subcutaneous	NO	0.235978291323422	chr17:82735562	http://www.cagmdb.org/view_table.php?id=181933
Adipose_Subcutaneous	NO	0.235662986770439	chr19:50494397	http://www.cagmdb.org/view_table.php?id=212318
Adipose_Subcutaneous	NO	0.235575562958762	chr9:68788475	http://www.cagmdb.org/view_table.php?id=569596
Adipose_Subcutaneous	NO	0.235294001377256	chr6:110063288	http://www.cagmdb.org/view_table.php?id=484139
Adipose_Subcutaneous	NO	0.235153243332005	chr2:237305560	http://www.cagmdb.org/view_table.php?id=344829
Adipose_Subcutaneous	NO	0.235097811923606	chr15:63382290	http://www.cagmdb.org/view_table.php?id=134447
Adipose_Subcutaneous	YES	0.23459356734068	chr7:150687106	http://www.cagmdb.org/view_table.php?id=528719
Adipose_Subcutaneous	NO	0.234568269151219	chr11:6264725	http://www.cagmdb.org/view_table.php?id=31219
Adipose_Subcutaneous	NO	0.234482010280431	chr4:8507901	http://www.cagmdb.org/view_table.php?id=387525
Adipose_Subcutaneous	YES	0.234341801437195	chr9:92474743	http://www.cagmdb.org/view_table.php?id=574638
Adipose_Subcutaneous	NO	0.234067644489072	chr16:23582566	http://www.cagmdb.org/view_table.php?id=148832
Adipose_Subcutaneous	NO	0.233849026187544	chr5:123370472	http://www.cagmdb.org/view_table.php?id=448697
Adipose_Subcutaneous	NO	0.233737983012827	chr9:93105162	http://www.cagmdb.org/view_table.php?id=574765
Adipose_Subcutaneous	NO	0.232967878788755	chr4:659699	http://www.cagmdb.org/view_table.php?id=385896
Adipose_Subcutaneous	NO	0.232907898077658	chr17:63774244	http://www.cagmdb.org/view_table.php?id=177201
Adipose_Subcutaneous	NO	0.232879122850268	chr1:166829820	http://www.cagmdb.org/view_table.php?id=245579
Adipose_Subcutaneous	NO	0.232682317132422	chr10:73774695	http://www.cagmdb.org/view_table.php?id=17379
Adipose_Subcutaneous	NO	0.232634573829904	chr11:65834177	http://www.cagmdb.org/view_table.php?id=42755
Adipose_Subcutaneous	NO	0.232515379706121	chr11:4515061	http://www.cagmdb.org/view_table.php?id=30877
Adipose_Subcutaneous	NO	0.232474851641567	chr6:158618309	http://www.cagmdb.org/view_table.php?id=494398
Adipose_Subcutaneous	NO	0.232327047836729	chr12:188684	http://www.cagmdb.org/view_table.php?id=57299
Adipose_Subcutaneous	NO	0.23232576065971	chr2:227890	http://www.cagmdb.org/view_table.php?id=295391
Adipose_Subcutaneous	NO	0.232208498587334	chr11:36463645	http://www.cagmdb.org/view_table.php?id=37486
Adipose_Subcutaneous	NO	0.232183851106264	chr4:659699	http://www.cagmdb.org/view_table.php?id=385896
Adipose_Subcutaneous	NO	0.232183826267622	chr20:58533475	http://www.cagmdb.org/view_table.php?id=276342
Adipose_Subcutaneous	NO	0.232115637372228	chr10:28595421	http://www.cagmdb.org/view_table.php?id=7068
Adipose_Subcutaneous	NO	0.232113565561032	chr1:160393227	http://www.cagmdb.org/view_table.php?id=244183
Adipose_Subcutaneous	NO	0.232098363663354	chr19:5718700	http://www.cagmdb.org/view_table.php?id=200212
Adipose_Subcutaneous	NO	0.232064907906813	chr1:179796133	http://www.cagmdb.org/view_table.php?id=248280
Adipose_Subcutaneous	YES	0.232000582923383	chr10:70749609	http://www.cagmdb.org/view_table.php?id=16714
Adipose_Subcutaneous	NO	0.231736318287364	chr7:102806546	http://www.cagmdb.org/view_table.php?id=518526
Adipose_Subcutaneous	NO	0.231499001387232	chr4:164972499	http://www.cagmdb.org/view_table.php?id=419516
Adipose_Subcutaneous	NO	0.231489564633436	chr16:11915674	http://www.cagmdb.org/view_table.php?id=146005
Adipose_Subcutaneous	NO	0.231486016794402	chr5:31511908	http://www.cagmdb.org/view_table.php?id=431450
Adipose_Subcutaneous	NO	0.231477785079651	chr1:174108359	http://www.cagmdb.org/view_table.php?id=247063
Adipose_Subcutaneous	NO	0.231243078377121	chr6:139002595	http://www.cagmdb.org/view_table.php?id=490102
Adipose_Subcutaneous	NO	0.231221582193927	chr19:54993728	http://www.cagmdb.org/view_table.php?id=213565
Adipose_Subcutaneous	NO	0.23103659399721	chr7:105274895	http://www.cagmdb.org/view_table.php?id=519030
Adipose_Subcutaneous	NO	0.231006473736022	chr4:25134321	http://www.cagmdb.org/view_table.php?id=391015
Adipose_Subcutaneous	NO	0.230935295418865	chr19:50830161	http://www.cagmdb.org/view_table.php?id=212451
Adipose_Subcutaneous	YES	0.230840371852069	chr13:99864924	http://www.cagmdb.org/view_table.php?id=103497
Adipose_Subcutaneous	NO	0.23082137381008	chr1:1840044	http://www.cagmdb.org/view_table.php?id=214709
Adipose_Subcutaneous	NO	0.230547266023679	chr16:739298	http://www.cagmdb.org/view_table.php?id=143090
Adipose_Subcutaneous	NO	0.229739023244953	chr21:46016495	http://www.cagmdb.org/view_table.php?id=285871
Adipose_Subcutaneous	NO	0.229664572161539	chr1:45485179	http://www.cagmdb.org/view_table.php?id=225270
Adipose_Subcutaneous	NO	0.229494328471729	chr11:77665788	http://www.cagmdb.org/view_table.php?id=45477
Adipose_Subcutaneous	NO	0.229491751716869	chr6:89018195	http://www.cagmdb.org/view_table.php?id=479711
Adipose_Subcutaneous	NO	0.229484596421462	chr7:135702076	http://www.cagmdb.org/view_table.php?id=525418
Adipose_Subcutaneous	NO	0.229133157332357	chr14:77651875	http://www.cagmdb.org/view_table.php?id=118981
Adipose_Subcutaneous	NO	0.228618758249399	chr6:138803318	http://www.cagmdb.org/view_table.php?id=490053
Adipose_Subcutaneous	NO	0.228362935914021	chr8:23443170	http://www.cagmdb.org/view_table.php?id=535371
Adipose_Subcutaneous	NO	0.228361502460612	chr13:77004685	http://www.cagmdb.org/view_table.php?id=98592
Adipose_Subcutaneous	NO	0.228241646488972	chr2:169820886	http://www.cagmdb.org/view_table.php?id=330441
Adipose_Subcutaneous	NO	0.228090725856162	chr9:21055471	http://www.cagmdb.org/view_table.php?id=564966
Adipose_Subcutaneous	NO	0.228007836831828	chr17:42954433	http://www.cagmdb.org/view_table.php?id=172128
Adipose_Subcutaneous	NO	0.227889577216063	chr4:164932306	http://www.cagmdb.org/view_table.php?id=419503
Adipose_Subcutaneous	NO	0.227884014173955	chr14:73615734	http://www.cagmdb.org/view_table.php?id=117953
Adipose_Subcutaneous	NO	0.227489331531233	chr1:196728715	http://www.cagmdb.org/view_table.php?id=251866
Adipose_Subcutaneous	YES	0.2273784771296	chr6:29657256	http://www.cagmdb.org/view_table.php?id=467839
Adipose_Subcutaneous	NO	0.22729780294773	chr17:17969860	http://www.cagmdb.org/view_table.php?id=166707
Adipose_Subcutaneous	NO	0.227240900339573	chr17:80497450	http://www.cagmdb.org/view_table.php?id=181464
Adipose_Subcutaneous	NO	0.226888536997392	chr2:196633691	http://www.cagmdb.org/view_table.php?id=335794
Adipose_Subcutaneous	NO	0.226877759119127	chr7:100848895	http://www.cagmdb.org/view_table.php?id=517954
Adipose_Subcutaneous	NO	0.226323008317592	chr19:52021367	http://www.cagmdb.org/view_table.php?id=212736
Adipose_Subcutaneous	NO	0.22617830740816	chr20:4045063	http://www.cagmdb.org/view_table.php?id=264222
Adipose_Subcutaneous	NO	0.226020369843732	chr9:124894381	http://www.cagmdb.org/view_table.php?id=581751
Adipose_Subcutaneous	NO	0.225969304194214	chr12:50962233	http://www.cagmdb.org/view_table.php?id=67451
Adipose_Subcutaneous	NO	0.225913587299671	chr2:69893349	http://www.cagmdb.org/view_table.php?id=310438
Adipose_Subcutaneous	NO	0.225881421476646	chr4:8535774	http://www.cagmdb.org/view_table.php?id=387535
Adipose_Subcutaneous	NO	0.225221717831828	chr1:77949436	http://www.cagmdb.org/view_table.php?id=232105
Adipose_Subcutaneous	NO	0.225217704304648	chr15:74884669	http://www.cagmdb.org/view_table.php?id=136984
Adipose_Subcutaneous	NO	0.225196286498175	chr11:71494539	http://www.cagmdb.org/view_table.php?id=44132
Adipose_Subcutaneous	NO	0.224671598152673	chr14:73615734	http://www.cagmdb.org/view_table.php?id=117953
Adipose_Subcutaneous	NO	0.224618160365813	chr3:121686665	http://www.cagmdb.org/view_table.php?id=369851
Adipose_Subcutaneous	NO	0.224393086624819	chr8:58404663	http://www.cagmdb.org/view_table.php?id=542561
Adipose_Subcutaneous	NO	0.223975578642956	chr12:283811	http://www.cagmdb.org/view_table.php?id=57317
Adipose_Subcutaneous	NO	0.223829888804451	chr3:127551924	http://www.cagmdb.org/view_table.php?id=371026
Adipose_Subcutaneous	NO	0.223604879294719	chr3:146568467	http://www.cagmdb.org/view_table.php?id=374724
Adipose_Subcutaneous	NO	0.223475233116514	chr16:1586628	http://www.cagmdb.org/view_table.php?id=143300
Adipose_Subcutaneous	NO	0.22327441503151	chr14:103059002	http://www.cagmdb.org/view_table.php?id=124761
Adipose_Subcutaneous	NO	0.223123329355098	chr8:96302577	http://www.cagmdb.org/view_table.php?id=550286
Adipose_Subcutaneous	NO	0.222992171035124	chr7:150556567	http://www.cagmdb.org/view_table.php?id=528703
Adipose_Subcutaneous	NO	0.222921659344429	chr10:122875750	http://www.cagmdb.org/view_table.php?id=27937
Adipose_Subcutaneous	NO	0.222538378576137	chr9:126336755	http://www.cagmdb.org/view_table.php?id=582129
Adipose_Subcutaneous	NO	0.222375399671765	chr19:14163466	http://www.cagmdb.org/view_table.php?id=203140
Adipose_Subcutaneous	NO	0.222285952294458	chr9:124851320	http://www.cagmdb.org/view_table.php?id=581743
Adipose_Subcutaneous	NO	0.222129317562942	chr5:95763803	http://www.cagmdb.org/view_table.php?id=443411
Adipose_Subcutaneous	NO	0.221983673844886	chr17:45015328	http://www.cagmdb.org/view_table.php?id=172674
Adipose_Subcutaneous	NO	0.221894901788586	chr10:75169488	http://www.cagmdb.org/view_table.php?id=17749
Adipose_Subcutaneous	NO	0.221807022203404	chr16:1408261	http://www.cagmdb.org/view_table.php?id=143255
Adipose_Subcutaneous	NO	0.221690083621515	chr11:69036734	http://www.cagmdb.org/view_table.php?id=43512
Adipose_Subcutaneous	NO	0.221504316533814	chr7:1034393	http://www.cagmdb.org/view_table.php?id=496964
Adipose_Subcutaneous	NO	0.221063734041244	chr15:74884669	http://www.cagmdb.org/view_table.php?id=136984
Adipose_Subcutaneous	NO	0.221050797575434	chr11:75675604	http://www.cagmdb.org/view_table.php?id=45025
Adipose_Subcutaneous	NO	0.220968724920881	chr4:10056093	http://www.cagmdb.org/view_table.php?id=387810
Adipose_Subcutaneous	YES	0.220771235807964	chr5:119473839	http://www.cagmdb.org/view_table.php?id=447972
Adipose_Subcutaneous	NO	0.220766033466685	chr12:14848368	http://www.cagmdb.org/view_table.php?id=60578
Adipose_Subcutaneous	NO	0.220755099705793	chr20:2652733	http://www.cagmdb.org/view_table.php?id=263857
Adipose_Subcutaneous	NO	0.220602627650313	chr5:132324242	http://www.cagmdb.org/view_table.php?id=450458
Adipose_Subcutaneous	NO	0.220068246237597	chr1:27921164	http://www.cagmdb.org/view_table.php?id=221053
Adipose_Subcutaneous	NO	0.22000625852434	chr11:129848507	http://www.cagmdb.org/view_table.php?id=56254
Adipose_Subcutaneous	NO	0.219771949883818	chr15:89791417	http://www.cagmdb.org/view_table.php?id=140221
Adipose_Subcutaneous	NO	0.219649301412631	chr5:115856643	http://www.cagmdb.org/view_table.php?id=447202
Adipose_Subcutaneous	NO	0.219342516706659	chr2:53847017	http://www.cagmdb.org/view_table.php?id=306883
Adipose_Subcutaneous	YES	0.219084324202049	chr3:142375975	http://www.cagmdb.org/view_table.php?id=373956
Adipose_Subcutaneous	NO	0.219009060563719	chr9:113352481	http://www.cagmdb.org/view_table.php?id=579156
Adipose_Subcutaneous	NO	0.218998017431215	chr4:119093978	http://www.cagmdb.org/view_table.php?id=410421
Adipose_Subcutaneous	NO	0.218962572468508	chr1:37612500	http://www.cagmdb.org/view_table.php?id=223400
Adipose_Subcutaneous	NO	0.2189179336664	chr7:11669972	http://www.cagmdb.org/view_table.php?id=499418
Adipose_Subcutaneous	NO	0.218847276130862	chr7:34068072	http://www.cagmdb.org/view_table.php?id=504023
Adipose_Subcutaneous	NO	0.218733630239133	chr1:230967404	http://www.cagmdb.org/view_table.php?id=259124
Adipose_Subcutaneous	NO	0.218360773117671	chr1:157656461	http://www.cagmdb.org/view_table.php?id=243621
Adipose_Subcutaneous	NO	0.218300249642712	chr12:56661664	http://www.cagmdb.org/view_table.php?id=68780
Adipose_Subcutaneous	NO	0.218276964097118	chr1:155035052	http://www.cagmdb.org/view_table.php?id=243036
Adipose_Subcutaneous	NO	0.218216940833636	chr19:55370915	http://www.cagmdb.org/view_table.php?id=213677
Adipose_Subcutaneous	NO	0.218134433612448	chr18:35536800	http://www.cagmdb.org/view_table.php?id=188886
Adipose_Subcutaneous	NO	0.21812411067349	chr3:100591097	http://www.cagmdb.org/view_table.php?id=365663
Adipose_Subcutaneous	NO	0.217968086324274	chr7:775512	http://www.cagmdb.org/view_table.php?id=496909
Adipose_Subcutaneous	NO	0.217795975939559	chr11:45755631	http://www.cagmdb.org/view_table.php?id=39426
Adipose_Subcutaneous	NO	0.217648631997421	chr7:83089138	http://www.cagmdb.org/view_table.php?id=514105
Adipose_Subcutaneous	NO	0.217500258240805	chr1:113015799	http://www.cagmdb.org/view_table.php?id=239253
Adipose_Subcutaneous	NO	0.217465123305125	chr2:113226670	http://www.cagmdb.org/view_table.php?id=318796
Adipose_Subcutaneous	NO	0.217362213002221	chr16:57961632	http://www.cagmdb.org/view_table.php?id=154458
Adipose_Subcutaneous	YES	0.217315249764536	chr12:20721666	http://www.cagmdb.org/view_table.php?id=61785
Adipose_Subcutaneous	NO	0.217072731228765	chr5:172423546	http://www.cagmdb.org/view_table.php?id=459051
Adipose_Subcutaneous	NO	0.216778939337929	chr22:21606316	http://www.cagmdb.org/view_table.php?id=287393
Adipose_Subcutaneous	NO	0.216496181753673	chr8:43034015	http://www.cagmdb.org/view_table.php?id=540041
Adipose_Subcutaneous	NO	0.216492415618457	chr1:32299398	http://www.cagmdb.org/view_table.php?id=222169
Adipose_Subcutaneous	NO	0.216476611228138	chr22:35643500	http://www.cagmdb.org/view_table.php?id=290823
Adipose_Subcutaneous	NO	0.21636330506182	chr19:35031362	http://www.cagmdb.org/view_table.php?id=207969
Adipose_Subcutaneous	NO	0.216316423540701	chr11:76419845	http://www.cagmdb.org/view_table.php?id=45186
Adipose_Subcutaneous	NO	0.216082051923435	chr8:21983856	http://www.cagmdb.org/view_table.php?id=534995
Adipose_Subcutaneous	NO	0.216066232355506	chr16:69370995	http://www.cagmdb.org/view_table.php?id=157291
Adipose_Subcutaneous	NO	0.215798045304976	chr20:46021440	http://www.cagmdb.org/view_table.php?id=273192
Adipose_Subcutaneous	NO	0.215735256664729	chr13:24921627	http://www.cagmdb.org/view_table.php?id=87806
Adipose_Subcutaneous	NO	0.215542880010834	chr5:39002383	http://www.cagmdb.org/view_table.php?id=433022
Adipose_Subcutaneous	NO	0.215406664770162	chr7:102458573	http://www.cagmdb.org/view_table.php?id=518480
Adipose_Subcutaneous	NO	0.215405342619358	chr2:151377476	http://www.cagmdb.org/view_table.php?id=326803
Adipose_Subcutaneous	NO	0.215169554682989	chr4:10495825	http://www.cagmdb.org/view_table.php?id=387859
Adipose_Subcutaneous	YES	0.215003246951433	chr9:136383543	http://www.cagmdb.org/view_table.php?id=584568
Adipose_Subcutaneous	NO	0.214945628292287	chr16:71825952	http://www.cagmdb.org/view_table.php?id=157888
Adipose_Subcutaneous	NO	0.214935104170978	chr19:49315039	http://www.cagmdb.org/view_table.php?id=212019
Adipose_Subcutaneous	NO	0.214627868023154	chr2:130353872	http://www.cagmdb.org/view_table.php?id=322379
Adipose_Subcutaneous	NO	0.214620542051301	chr8:81688665	http://www.cagmdb.org/view_table.php?id=547425
Adipose_Subcutaneous	NO	0.214591819093684	chr12:76916241	http://www.cagmdb.org/view_table.php?id=73017
Adipose_Subcutaneous	NO	0.214473097278268	chr7:128447907	http://www.cagmdb.org/view_table.php?id=523751
Adipose_Subcutaneous	NO	0.21445788617465	chr12:53478872	http://www.cagmdb.org/view_table.php?id=68023
Adipose_Subcutaneous	NO	0.21421064566055	chr11:66843358	http://www.cagmdb.org/view_table.php?id=43000
Adipose_Subcutaneous	NO	0.214177079847855	chr17:80371768	http://www.cagmdb.org/view_table.php?id=181444
Adipose_Subcutaneous	NO	0.214107489671116	chr1:161182989	http://www.cagmdb.org/view_table.php?id=244348
Adipose_Subcutaneous	NO	0.214092745935818	chr5:654438	http://www.cagmdb.org/view_table.php?id=424952
Adipose_Subcutaneous	NO	0.214029073662498	chr2:233165851	http://www.cagmdb.org/view_table.php?id=343983
Adipose_Subcutaneous	NO	0.21394141111875	chr7:101249889	http://www.cagmdb.org/view_table.php?id=518076
Adipose_Subcutaneous	NO	0.213777361629628	chr1:217488056	http://www.cagmdb.org/view_table.php?id=256296
Adipose_Subcutaneous	NO	0.213617288038529	chr17:75198346	http://www.cagmdb.org/view_table.php?id=180192
Adipose_Subcutaneous	NO	0.212946098907799	chr22:24309137	http://www.cagmdb.org/view_table.php?id=287945
Adipose_Subcutaneous	NO	0.212894464752932	chr16:19736427	http://www.cagmdb.org/view_table.php?id=147874
Adipose_Subcutaneous	NO	0.212699068662361	chr1:248823647	http://www.cagmdb.org/view_table.php?id=263177
Adipose_Subcutaneous	NO	0.212689121630881	chr10:73205335	http://www.cagmdb.org/view_table.php?id=17256
Adipose_Subcutaneous	NO	0.212390986958477	chr2:224480100	http://www.cagmdb.org/view_table.php?id=341949
Adipose_Subcutaneous	NO	0.212189180145507	chr17:68596202	http://www.cagmdb.org/view_table.php?id=178494
Adipose_Subcutaneous	YES	0.212163804969952	chr3:27322147	http://www.cagmdb.org/view_table.php?id=351131
Adipose_Subcutaneous	NO	0.212051942245643	chr22:37794668	http://www.cagmdb.org/view_table.php?id=291376
Adipose_Subcutaneous	NO	0.211934355280413	chr4:48451368	http://www.cagmdb.org/view_table.php?id=396302
Adipose_Subcutaneous	NO	0.211894984318173	chr19:58463853	http://www.cagmdb.org/view_table.php?id=214422
Adipose_Subcutaneous	NO	0.211591604481898	chr3:197547102	http://www.cagmdb.org/view_table.php?id=385634
Adipose_Subcutaneous	NO	0.211522615686982	chr12:14567621	http://www.cagmdb.org/view_table.php?id=60513
Adipose_Subcutaneous	NO	0.211463986154237	chr12:54200281	http://www.cagmdb.org/view_table.php?id=68243
Adipose_Subcutaneous	NO	0.211444894871259	chr22:37985819	http://www.cagmdb.org/view_table.php?id=291423
Adipose_Subcutaneous	NO	0.211131997747257	chr15:90896188	http://www.cagmdb.org/view_table.php?id=140516
Adipose_Subcutaneous	NO	0.210950873798863	chr16:89221783	http://www.cagmdb.org/view_table.php?id=161929
Adipose_Subcutaneous	NO	0.210950457115714	chr16:3473012	http://www.cagmdb.org/view_table.php?id=143684
Adipose_Subcutaneous	NO	0.210687896217542	chr11:82868595	http://www.cagmdb.org/view_table.php?id=46569
Adipose_Subcutaneous	NO	0.210641507575406	chr7:64906837	http://www.cagmdb.org/view_table.php?id=509503
Adipose_Subcutaneous	NO	0.21061230653192	chr16:1586628	http://www.cagmdb.org/view_table.php?id=143300
Adipose_Subcutaneous	NO	0.210513907469567	chr19:23121338	http://www.cagmdb.org/view_table.php?id=205764
Adipose_Subcutaneous	NO	0.210404068117016	chr11:90172003	http://www.cagmdb.org/view_table.php?id=48069
Adipose_Subcutaneous	NO	0.210383236818185	chr11:85779638	http://www.cagmdb.org/view_table.php?id=47165
Adipose_Subcutaneous	NO	0.210349029583249	chr18:68660465	http://www.cagmdb.org/view_table.php?id=196124
Adipose_Subcutaneous	NO	0.210310096292174	chr9:83573739	http://www.cagmdb.org/view_table.php?id=572708
Adipose_Subcutaneous	YES	0.210112193673147	chr19:4817277	http://www.cagmdb.org/view_table.php?id=199936
Adipose_Subcutaneous	NO	0.210036747079798	chr1:228480336	http://www.cagmdb.org/view_table.php?id=258588
Adipose_Subcutaneous	NO	0.209687803912433	chr11:8941329	http://www.cagmdb.org/view_table.php?id=31718
Adipose_Subcutaneous	NO	0.209115761826708	chr5:140925083	http://www.cagmdb.org/view_table.php?id=452252
Adipose_Subcutaneous	NO	0.208962526469432	chr1:175249979	http://www.cagmdb.org/view_table.php?id=247334
Adipose_Subcutaneous	NO	0.208803230110582	chr9:35700531	http://www.cagmdb.org/view_table.php?id=567882
Adipose_Subcutaneous	NO	0.208519798564193	chr6:33748527	http://www.cagmdb.org/view_table.php?id=468720
Adipose_Subcutaneous	NO	0.208357223156794	chr5:181032250	http://www.cagmdb.org/view_table.php?id=461032
Adipose_Subcutaneous	YES	0.207827309876716	chr17:4891201	http://www.cagmdb.org/view_table.php?id=163504
Adipose_Subcutaneous	NO	0.20782226256276	chr16:16155412	http://www.cagmdb.org/view_table.php?id=146984
Adipose_Subcutaneous	NO	0.207676495032043	chr7:12459301	http://www.cagmdb.org/view_table.php?id=499590
Adipose_Subcutaneous	NO	0.207480299612985	chr8:142738012	http://www.cagmdb.org/view_table.php?id=560205
Adipose_Subcutaneous	NO	0.207233305020556	chr19:4810073	http://www.cagmdb.org/view_table.php?id=199930
Adipose_Subcutaneous	NO	0.207071465011727	chr2:178180120	http://www.cagmdb.org/view_table.php?id=332260
Adipose_Subcutaneous	NO	0.206968013513865	chr7:127352898	http://www.cagmdb.org/view_table.php?id=523526
Adipose_Subcutaneous	NO	0.206954403741207	chr2:130353872	http://www.cagmdb.org/view_table.php?id=322379
Adipose_Subcutaneous	NO	0.206770850060446	chr19:56508230	http://www.cagmdb.org/view_table.php?id=213956
Adipose_Subcutaneous	NO	0.206689829441025	chr7:98569685	http://www.cagmdb.org/view_table.php?id=517335
Adipose_Subcutaneous	NO	0.206616569115903	chr13:111098148	http://www.cagmdb.org/view_table.php?id=105878
Adipose_Subcutaneous	YES	0.206456383558406	chr11:119018676	http://www.cagmdb.org/view_table.php?id=54026
Adipose_Subcutaneous	NO	0.206414984468874	chr1:52330023	http://www.cagmdb.org/view_table.php?id=226755
Adipose_Subcutaneous	NO	0.206411524027716	chr10:120022497	http://www.cagmdb.org/view_table.php?id=27365
Adipose_Subcutaneous	NO	0.206354643870407	chr20:38992605	http://www.cagmdb.org/view_table.php?id=271622
Adipose_Subcutaneous	NO	0.206352698035823	chr2:55557067	http://www.cagmdb.org/view_table.php?id=307272
Adipose_Subcutaneous	NO	0.20627001223116	chr14:24161933	http://www.cagmdb.org/view_table.php?id=107497
Adipose_Subcutaneous	NO	0.206192523654434	chr11:8322702	http://www.cagmdb.org/view_table.php?id=31569
Adipose_Subcutaneous	NO	0.206169484862502	chr15:78536299	http://www.cagmdb.org/view_table.php?id=137767
Adipose_Subcutaneous	NO	0.20613029145496	chr11:70131304	http://www.cagmdb.org/view_table.php?id=43818
Adipose_Subcutaneous	NO	0.206070253639644	chr21:33395378	http://www.cagmdb.org/view_table.php?id=283078
Adipose_Subcutaneous	NO	0.206044771197859	chr8:10672386	http://www.cagmdb.org/view_table.php?id=532580
Adipose_Subcutaneous	NO	0.20600114484585	chr12:40122629	http://www.cagmdb.org/view_table.php?id=65105
Adipose_Subcutaneous	NO	0.205842461411824	chr19:7686514	http://www.cagmdb.org/view_table.php?id=201014
Adipose_Subcutaneous	NO	0.205777293574199	chr1:45534102	http://www.cagmdb.org/view_table.php?id=225284
Adipose_Subcutaneous	YES	0.205664573932309	chr2:176131175	http://www.cagmdb.org/view_table.php?id=331818
Adipose_Subcutaneous	NO	0.205577781344598	chr6:155286356	http://www.cagmdb.org/view_table.php?id=493637
Adipose_Subcutaneous	NO	0.205390632395624	chr15:34847145	http://www.cagmdb.org/view_table.php?id=128252
Adipose_Subcutaneous	NO	0.205346576879155	chr6:169403160	http://www.cagmdb.org/view_table.php?id=496546
Adipose_Subcutaneous	NO	0.20530183916718	chr10:125959242	http://www.cagmdb.org/view_table.php?id=28523
Adipose_Subcutaneous	NO	0.205086757375761	chr17:4793558	http://www.cagmdb.org/view_table.php?id=163476
Adipose_Subcutaneous	NO	0.204980250539118	chr2:127192620	http://www.cagmdb.org/view_table.php?id=321722
Adipose_Subcutaneous	NO	0.204937902818551	chr19:47702973	http://www.cagmdb.org/view_table.php?id=211484
Adipose_Subcutaneous	NO	0.204810452269535	chr7:149847593	http://www.cagmdb.org/view_table.php?id=528548
Adipose_Subcutaneous	NO	0.204764547488655	chr3:196918978	http://www.cagmdb.org/view_table.php?id=385508
Adipose_Subcutaneous	YES	0.204715287516681	chr3:52786840	http://www.cagmdb.org/view_table.php?id=356443
Adipose_Subcutaneous	NO	0.204680047956106	chr14:64519988	http://www.cagmdb.org/view_table.php?id=115926
Adipose_Subcutaneous	NO	0.204661753304638	chr19:17752227	http://www.cagmdb.org/view_table.php?id=204462
Adipose_Subcutaneous	NO	0.20457941227452	chr16:54235134	http://www.cagmdb.org/view_table.php?id=153526
Adipose_Subcutaneous	NO	0.204550998953015	chr2:175110338	http://www.cagmdb.org/view_table.php?id=331634
Adipose_Subcutaneous	NO	0.204501000969206	chr16:50818058	http://www.cagmdb.org/view_table.php?id=152733
Adipose_Subcutaneous	NO	0.204448190854814	chr17:30830777	http://www.cagmdb.org/view_table.php?id=169300
Adipose_Subcutaneous	NO	0.204264232843014	chr2:206357725	http://www.cagmdb.org/view_table.php?id=337979
Adipose_Subcutaneous	NO	0.203920092027847	chr4:105545555	http://www.cagmdb.org/view_table.php?id=407691
Adipose_Subcutaneous	NO	0.203501382738853	chr5:141433359	http://www.cagmdb.org/view_table.php?id=452335
Adipose_Subcutaneous	NO	0.203237745412431	chr15:90112057	http://www.cagmdb.org/view_table.php?id=140317
Adipose_Subcutaneous	NO	0.203219670110433	chr16:4810791	http://www.cagmdb.org/view_table.php?id=143999
Adipose_Subcutaneous	NO	0.203193252320464	chr7:101072033	http://www.cagmdb.org/view_table.php?id=518013
Adipose_Subcutaneous	NO	0.202783537224129	chr13:28251876	http://www.cagmdb.org/view_table.php?id=88597
Adipose_Subcutaneous	NO	0.202617293218042	chr16:25153474	http://www.cagmdb.org/view_table.php?id=149388
Adipose_Subcutaneous	NO	0.202588601144754	chr11:108785403	http://www.cagmdb.org/view_table.php?id=51716
Adipose_Subcutaneous	NO	0.202504526561549	chr15:64983272	http://www.cagmdb.org/view_table.php?id=134862
Adipose_Subcutaneous	NO	0.202338323140738	chr12:50086480	http://www.cagmdb.org/view_table.php?id=67208
Adipose_Subcutaneous	NO	0.202227152004575	chr8:10672386	http://www.cagmdb.org/view_table.php?id=532580
Adipose_Subcutaneous	NO	0.202055443366199	chr19:51589270	http://www.cagmdb.org/view_table.php?id=212632
Adipose_Subcutaneous	NO	0.201924990772558	chr9:35700531	http://www.cagmdb.org/view_table.php?id=567882
Adipose_Subcutaneous	NO	0.201844374879125	chr3:39429954	http://www.cagmdb.org/view_table.php?id=353661
Adipose_Subcutaneous	NO	0.201791585790761	chr11:77236730	http://www.cagmdb.org/view_table.php?id=45361
Adipose_Subcutaneous	NO	0.201700541598677	chr9:5486064	http://www.cagmdb.org/view_table.php?id=561734
Adipose_Subcutaneous	NO	0.20149422422308	chr1:159207046	http://www.cagmdb.org/view_table.php?id=243939
Adipose_Subcutaneous	NO	0.200918645865485	chr2:9630461	http://www.cagmdb.org/view_table.php?id=297376
Adipose_Subcutaneous	YES	0.200523707144612	chr11:111809518	http://www.cagmdb.org/view_table.php?id=52377
Adipose_Subcutaneous	NO	0.200171796787105	chr11:34009014	http://www.cagmdb.org/view_table.php?id=36999
Adipose_Subcutaneous	NO	0.199192494279053	chr2:65179958	http://www.cagmdb.org/view_table.php?id=309406
Adipose_Subcutaneous	NO	0.199048217505691	chr19:41936830	http://www.cagmdb.org/view_table.php?id=209816
Adipose_Subcutaneous	NO	0.198920487612991	chr8:2137565	http://www.cagmdb.org/view_table.php?id=530798
Adipose_Subcutaneous	NO	0.198787388273639	chr1:233426330	http://www.cagmdb.org/view_table.php?id=259618
Adipose_Subcutaneous	NO	0.198327035118016	chr7:65907885	http://www.cagmdb.org/view_table.php?id=509719
Adipose_Subcutaneous	NO	0.198313117842374	chr15:68286475	http://www.cagmdb.org/view_table.php?id=135590
Adipose_Subcutaneous	NO	0.198280915488137	chr1:70508361	http://www.cagmdb.org/view_table.php?id=230627
Adipose_Subcutaneous	NO	0.198073093134757	chr4:87436018	http://www.cagmdb.org/view_table.php?id=404138
Adipose_Subcutaneous	NO	0.197897569197564	chr2:9444660	http://www.cagmdb.org/view_table.php?id=297317
Adipose_Subcutaneous	NO	0.197826403972823	chr7:90304644	http://www.cagmdb.org/view_table.php?id=515616
Adipose_Subcutaneous	NO	0.19739616265475	chr6:149520582	http://www.cagmdb.org/view_table.php?id=492307
Adipose_Subcutaneous	NO	0.197033241471186	chr1:1762760	http://www.cagmdb.org/view_table.php?id=214691
Adipose_Subcutaneous	NO	0.196693521843587	chr5:134975382	http://www.cagmdb.org/view_table.php?id=451015
Adipose_Subcutaneous	NO	0.196489591147476	chr19:48518443	http://www.cagmdb.org/view_table.php?id=211729
Adipose_Subcutaneous	NO	0.195979081784462	chr5:176174184	http://www.cagmdb.org/view_table.php?id=459923
Adipose_Subcutaneous	NO	0.195426329549054	chr22:37111389	http://www.cagmdb.org/view_table.php?id=291219
Adipose_Subcutaneous	NO	0.195251327390693	chr17:18082861	http://www.cagmdb.org/view_table.php?id=166729
Adipose_Subcutaneous	NO	0.194878417367447	chr1:168526734	http://www.cagmdb.org/view_table.php?id=245948
Adipose_Subcutaneous	NO	0.19444143873088	chr5:141337111	http://www.cagmdb.org/view_table.php?id=452324
Adipose_Subcutaneous	NO	0.19343016803393	chr8:22093317	http://www.cagmdb.org/view_table.php?id=535034
Adipose_Subcutaneous	NO	0.193363564116846	chr5:139467960	http://www.cagmdb.org/view_table.php?id=451908
Adipose_Subcutaneous	NO	0.193203126405019	chr3:197866826	http://www.cagmdb.org/view_table.php?id=385704
Adipose_Subcutaneous	YES	0.193195778454399	chr4:74097587	http://www.cagmdb.org/view_table.php?id=401361
Adipose_Subcutaneous	YES	0.193099857963661	chr17:78802467	http://www.cagmdb.org/view_table.php?id=181070
Adipose_Subcutaneous	NO	0.19281865493246	chr20:49862820	http://www.cagmdb.org/view_table.php?id=274173
Adipose_Subcutaneous	NO	0.19274914700795	chr20:6074524	http://www.cagmdb.org/view_table.php?id=264716
Adipose_Subcutaneous	NO	0.192552119940241	chr6:116332375	http://www.cagmdb.org/view_table.php?id=485442
Adipose_Subcutaneous	NO	0.191212004078698	chr2:53847017	http://www.cagmdb.org/view_table.php?id=306883
Adipose_Subcutaneous	NO	0.191190947289389	chr6:49591278	http://www.cagmdb.org/view_table.php?id=472419
Adipose_Subcutaneous	NO	0.190853137336057	chr17:18305476	http://www.cagmdb.org/view_table.php?id=166774
Adipose_Subcutaneous	NO	0.19047095119378	chr3:52492827	http://www.cagmdb.org/view_table.php?id=356382
Adipose_Subcutaneous	NO	0.189929573884906	chr7:149239672	http://www.cagmdb.org/view_table.php?id=528430
Adipose_Subcutaneous	NO	0.189634765374339	chr12:57685449	http://www.cagmdb.org/view_table.php?id=69048
Adipose_Subcutaneous	NO	0.189565470894716	chr1:54189190	http://www.cagmdb.org/view_table.php?id=227181
Adipose_Subcutaneous	NO	0.187449917170533	chr5:177357763	http://www.cagmdb.org/view_table.php?id=460255
Adipose_Subcutaneous	NO	0.186992813106946	chr1:25526139	http://www.cagmdb.org/view_table.php?id=220403
Adipose_Subcutaneous	NO	0.180180939133505	chr10:73774695	http://www.cagmdb.org/view_table.php?id=17379
Adipose_Subcutaneous	NO	0.177640933017885	chr2:109720280	http://www.cagmdb.org/view_table.php?id=318067
Adipose_Subcutaneous	NO	0.177499218254142	chr10:79935626	http://www.cagmdb.org/view_table.php?id=18680
Adipose_Visceral	NO	0.745733420182985	chr11:74999136	http://www.cagmdb.org/view_table.php?id=44881
Adipose_Visceral	NO	0.719292708764473	chr1:45485179	http://www.cagmdb.org/view_table.php?id=225270
Adipose_Visceral	NO	0.684626470319964	chr11:43772024	http://www.cagmdb.org/view_table.php?id=39029
Adipose_Visceral	NO	0.615752284273169	chr1:16207336	http://www.cagmdb.org/view_table.php?id=218112
Adipose_Visceral	NO	0.615395709850644	chr2:113226670	http://www.cagmdb.org/view_table.php?id=318796
Adipose_Visceral	YES	0.611177993612253	chr4:2988577	http://www.cagmdb.org/view_table.php?id=386355
Adipose_Visceral	NO	0.61107413437255	chr11:94512945	http://www.cagmdb.org/view_table.php?id=48879
Adipose_Visceral	NO	0.592117661775162	chr3:48220226	http://www.cagmdb.org/view_table.php?id=355453
Adipose_Visceral	NO	0.58531134192299	chr7:101249889	http://www.cagmdb.org/view_table.php?id=518076
Adipose_Visceral	NO	0.568193751051282	chr10:120889239	http://www.cagmdb.org/view_table.php?id=27509
Adipose_Visceral	NO	0.556916569913877	chr12:6923961	http://www.cagmdb.org/view_table.php?id=58854
Adipose_Visceral	NO	0.55675531203168	chr2:63550061	http://www.cagmdb.org/view_table.php?id=309029
Adipose_Visceral	NO	0.549841014928585	chr1:1403241	http://www.cagmdb.org/view_table.php?id=214611
Adipose_Visceral	NO	0.534688797782813	chr3:48949114	http://www.cagmdb.org/view_table.php?id=355635
Adipose_Visceral	NO	0.533786214822497	chr1:205821582	http://www.cagmdb.org/view_table.php?id=253950
Adipose_Visceral	NO	0.530141273349317	chr18:14017334	http://www.cagmdb.org/view_table.php?id=185493
Adipose_Visceral	NO	0.527062285217425	chr2:108440556	http://www.cagmdb.org/view_table.php?id=317803
Adipose_Visceral	NO	0.513882747671795	chr11:110433737	http://www.cagmdb.org/view_table.php?id=52083
Adipose_Visceral	NO	0.510873243469113	chr17:76671394	http://www.cagmdb.org/view_table.php?id=180554
Adipose_Visceral	YES	0.509114831197744	chr9:37422524	http://www.cagmdb.org/view_table.php?id=568326
Adipose_Visceral	NO	0.505565693583682	chr8:142809029	http://www.cagmdb.org/view_table.php?id=560227
Adipose_Visceral	NO	0.504607659616637	chr2:47416608	http://www.cagmdb.org/view_table.php?id=305530
Adipose_Visceral	NO	0.503966341753524	chr18:9375921	http://www.cagmdb.org/view_table.php?id=184551
Adipose_Visceral	NO	0.503216462614459	chr2:105087774	http://www.cagmdb.org/view_table.php?id=317145
Adipose_Visceral	NO	0.501505091611704	chr7:6438864	http://www.cagmdb.org/view_table.php?id=498428
Adipose_Visceral	NO	0.497889211314371	chr2:159289784	http://www.cagmdb.org/view_table.php?id=328375
Adipose_Visceral	NO	0.495587022466441	chr6:26408245	http://www.cagmdb.org/view_table.php?id=467121
Adipose_Visceral	NO	0.493618342864917	chr5:96681963	http://www.cagmdb.org/view_table.php?id=443597
Adipose_Visceral	NO	0.492258636130708	chr15:66313866	http://www.cagmdb.org/view_table.php?id=135169
Adipose_Visceral	NO	0.488134823444011	chr8:119861486	http://www.cagmdb.org/view_table.php?id=555339
Adipose_Visceral	NO	0.48758735306283	chr21:29071990	http://www.cagmdb.org/view_table.php?id=282011
Adipose_Visceral	NO	0.486522420170481	chr19:37599179	http://www.cagmdb.org/view_table.php?id=208617
Adipose_Visceral	NO	0.484877014934082	chr6:25650638	http://www.cagmdb.org/view_table.php?id=466938
Adipose_Visceral	NO	0.484477334100436	chr10:100267911	http://www.cagmdb.org/view_table.php?id=22983
Adipose_Visceral	YES	0.48434328864255	chr8:143559982	http://www.cagmdb.org/view_table.php?id=560392
Adipose_Visceral	NO	0.481239136402419	chr6:37694666	http://www.cagmdb.org/view_table.php?id=469694
Adipose_Visceral	NO	0.476841073231468	chr19:43550285	http://www.cagmdb.org/view_table.php?id=210164
Adipose_Visceral	NO	0.475256162729385	chr11:8693716	http://www.cagmdb.org/view_table.php?id=31649
Adipose_Visceral	NO	0.474710494601584	chr20:45891599	http://www.cagmdb.org/view_table.php?id=273159
Adipose_Visceral	NO	0.473210113211566	chr3:161245143	http://www.cagmdb.org/view_table.php?id=377794
Adipose_Visceral	NO	0.472057030602033	chr11:113360052	http://www.cagmdb.org/view_table.php?id=52708
Adipose_Visceral	NO	0.469203098448836	chr10:129599974	http://www.cagmdb.org/view_table.php?id=29247
Adipose_Visceral	YES	0.465898592633044	chr5:148065546	http://www.cagmdb.org/view_table.php?id=453779
Adipose_Visceral	NO	0.465492314134998	chr4:103116252	http://www.cagmdb.org/view_table.php?id=407226
Adipose_Visceral	NO	0.462460627176414	chr17:82828752	http://www.cagmdb.org/view_table.php?id=181946
Adipose_Visceral	NO	0.460875274001674	chr4:146177028	http://www.cagmdb.org/view_table.php?id=415645
Adipose_Visceral	NO	0.460854769910633	chr3:49320448	http://www.cagmdb.org/view_table.php?id=355718
Adipose_Visceral	YES	0.460266113026387	chr10:119146429	http://www.cagmdb.org/view_table.php?id=27149
Adipose_Visceral	NO	0.458806610680394	chr12:66298934	http://www.cagmdb.org/view_table.php?id=70757
Adipose_Visceral	NO	0.456229752606745	chr3:123227224	http://www.cagmdb.org/view_table.php?id=370210
Adipose_Visceral	NO	0.45619740059244	chr17:50544883	http://www.cagmdb.org/view_table.php?id=174139
Adipose_Visceral	NO	0.455020184867086	chr12:9998645	http://www.cagmdb.org/view_table.php?id=59524
Adipose_Visceral	NO	0.452502153604024	chr3:48246303	http://www.cagmdb.org/view_table.php?id=355458
Adipose_Visceral	NO	0.451170692329781	chr7:30713407	http://www.cagmdb.org/view_table.php?id=503394
Adipose_Visceral	NO	0.446783342933262	chr7:17918436	http://www.cagmdb.org/view_table.php?id=500705
Adipose_Visceral	NO	0.444385082924254	chr3:48246303	http://www.cagmdb.org/view_table.php?id=355458
Adipose_Visceral	NO	0.441458549617781	chr15:79931106	http://www.cagmdb.org/view_table.php?id=138069
Adipose_Visceral	NO	0.438492099825818	chr12:123687657	http://www.cagmdb.org/view_table.php?id=84293
Adipose_Visceral	NO	0.437799577225127	chr15:41918218	http://www.cagmdb.org/view_table.php?id=129790
Adipose_Visceral	YES	0.437389807020795	chr10:87709327	http://www.cagmdb.org/view_table.php?id=20272
Adipose_Visceral	NO	0.436969759413065	chr12:123928979	http://www.cagmdb.org/view_table.php?id=84373
Adipose_Visceral	NO	0.435497335359144	chr5:56882022	http://www.cagmdb.org/view_table.php?id=435810
Adipose_Visceral	NO	0.433341553003311	chr2:55022897	http://www.cagmdb.org/view_table.php?id=307156
Adipose_Visceral	YES	0.430927922594031	chr13:52455636	http://www.cagmdb.org/view_table.php?id=93594
Adipose_Visceral	NO	0.426559193926658	chr19:9668951	http://www.cagmdb.org/view_table.php?id=201663
Adipose_Visceral	NO	0.426421022896024	chr7:23283605	http://www.cagmdb.org/view_table.php?id=501841
Adipose_Visceral	NO	0.425057767085076	chr22:40023348	http://www.cagmdb.org/view_table.php?id=291956
Adipose_Visceral	NO	0.424947917986883	chr1:226070773	http://www.cagmdb.org/view_table.php?id=258088
Adipose_Visceral	YES	0.423146072717345	chr1:158611132	http://www.cagmdb.org/view_table.php?id=243812
Adipose_Visceral	NO	0.42089361707254	chr6:106678128	http://www.cagmdb.org/view_table.php?id=483321
Adipose_Visceral	NO	0.41788252931742	chr15:64983272	http://www.cagmdb.org/view_table.php?id=134862
Adipose_Visceral	NO	0.417251096944778	chr9:99973216	http://www.cagmdb.org/view_table.php?id=576221
Adipose_Visceral	YES	0.41295659045032	chr21:46599781	http://www.cagmdb.org/view_table.php?id=285986
Adipose_Visceral	NO	0.412698289102886	chr15:78943252	http://www.cagmdb.org/view_table.php?id=137852
Adipose_Visceral	NO	0.410920427087957	chr2:241747393	http://www.cagmdb.org/view_table.php?id=345662
Adipose_Visceral	NO	0.404885767058618	chr1:179534909	http://www.cagmdb.org/view_table.php?id=248242
Adipose_Visceral	NO	0.403599058015027	chr22:23819322	http://www.cagmdb.org/view_table.php?id=287834
Adipose_Visceral	NO	0.402982157769333	chr17:42627934	http://www.cagmdb.org/view_table.php?id=172035
Adipose_Visceral	NO	0.401922408579344	chr2:113175342	http://www.cagmdb.org/view_table.php?id=318788
Adipose_Visceral	NO	0.401588988402073	chr2:27017804	http://www.cagmdb.org/view_table.php?id=301078
Adipose_Visceral	NO	0.401315640764819	chr15:78620726	http://www.cagmdb.org/view_table.php?id=137780
Adipose_Visceral	YES	0.398475726833618	chr2:1137503	http://www.cagmdb.org/view_table.php?id=295544
Adipose_Visceral	NO	0.398195640156346	chr4:174297652	http://www.cagmdb.org/view_table.php?id=421447
Adipose_Visceral	NO	0.397767817503071	chr3:42644979	http://www.cagmdb.org/view_table.php?id=354300
Adipose_Visceral	NO	0.395388030578621	chr12:10978901	http://www.cagmdb.org/view_table.php?id=59744
Adipose_Visceral	NO	0.394442683816923	chr15:100573117	http://www.cagmdb.org/view_table.php?id=142628
Adipose_Visceral	YES	0.394267201533808	chr20:3045700	http://www.cagmdb.org/view_table.php?id=263953
Adipose_Visceral	NO	0.393342238512487	chr11:514581	http://www.cagmdb.org/view_table.php?id=30042
Adipose_Visceral	NO	0.392830080396505	chr12:6923961	http://www.cagmdb.org/view_table.php?id=58854
Adipose_Visceral	NO	0.392509947557481	chr3:44792066	http://www.cagmdb.org/view_table.php?id=354693
Adipose_Visceral	NO	0.386010601169334	chr9:92584350	http://www.cagmdb.org/view_table.php?id=574656
Adipose_Visceral	NO	0.385108625985702	chr6:153008330	http://www.cagmdb.org/view_table.php?id=493092
Adipose_Visceral	NO	0.382590760178998	chr20:46021440	http://www.cagmdb.org/view_table.php?id=273192
Adipose_Visceral	NO	0.382006304960625	chr6:150216560	http://www.cagmdb.org/view_table.php?id=492478
Adipose_Visceral	NO	0.381253781779286	chr2:24200414	http://www.cagmdb.org/view_table.php?id=300413
Adipose_Visceral	NO	0.380535838160917	chr12:98674440	http://www.cagmdb.org/view_table.php?id=77829
Adipose_Visceral	NO	0.380348337385865	chr12:95889898	http://www.cagmdb.org/view_table.php?id=77194
Adipose_Visceral	NO	0.37972802228769	chr2:201789910	http://www.cagmdb.org/view_table.php?id=336864
Adipose_Visceral	YES	0.377333733486302	chr11:119018676	http://www.cagmdb.org/view_table.php?id=54026
Adipose_Visceral	NO	0.374652770294338	chr1:52532334	http://www.cagmdb.org/view_table.php?id=226797
Adipose_Visceral	NO	0.37409102378693	chr20:2645322	http://www.cagmdb.org/view_table.php?id=263856
Adipose_Visceral	NO	0.372380349128668	chr12:93519912	http://www.cagmdb.org/view_table.php?id=76588
Adipose_Visceral	NO	0.372184581579448	chr11:71494539	http://www.cagmdb.org/view_table.php?id=44132
Adipose_Visceral	NO	0.372113225705153	chr12:9998645	http://www.cagmdb.org/view_table.php?id=59524
Adipose_Visceral	NO	0.3716192970084	chr3:121846720	http://www.cagmdb.org/view_table.php?id=369889
Adipose_Visceral	NO	0.371576422764127	chr3:119691788	http://www.cagmdb.org/view_table.php?id=369421
Adipose_Visceral	NO	0.371096184659846	chr10:93702523	http://www.cagmdb.org/view_table.php?id=21597
Adipose_Visceral	NO	0.366850428193387	chr1:111747830	http://www.cagmdb.org/view_table.php?id=239006
Adipose_Visceral	NO	0.366270228414634	chr19:52634283	http://www.cagmdb.org/view_table.php?id=212874
Adipose_Visceral	NO	0.364921775819884	chr7:100848895	http://www.cagmdb.org/view_table.php?id=517954
Adipose_Visceral	YES	0.364775133114866	chr21:46302072	http://www.cagmdb.org/view_table.php?id=285929
Adipose_Visceral	NO	0.36386932335132	chr19:17420016	http://www.cagmdb.org/view_table.php?id=204331
Adipose_Visceral	NO	0.363188041416897	chr11:4113118	http://www.cagmdb.org/view_table.php?id=30820
Adipose_Visceral	NO	0.362574558367464	chr9:93105162	http://www.cagmdb.org/view_table.php?id=574765
Adipose_Visceral	NO	0.360920740943469	chr12:964966	http://www.cagmdb.org/view_table.php?id=57503
Adipose_Visceral	NO	0.358010336235486	chr17:82006212	http://www.cagmdb.org/view_table.php?id=181773
Adipose_Visceral	NO	0.357904607188173	chr1:37763663	http://www.cagmdb.org/view_table.php?id=223443
Adipose_Visceral	NO	0.357080780276768	chr14:23936749	http://www.cagmdb.org/view_table.php?id=107462
Adipose_Visceral	NO	0.357043251372611	chr2:9886674	http://www.cagmdb.org/view_table.php?id=297445
Adipose_Visceral	NO	0.356891623452465	chr5:65664485	http://www.cagmdb.org/view_table.php?id=437525
Adipose_Visceral	NO	0.356705817216965	chr19:5802767	http://www.cagmdb.org/view_table.php?id=200260
Adipose_Visceral	NO	0.355521200751341	chr4:1730035	http://www.cagmdb.org/view_table.php?id=386089
Adipose_Visceral	NO	0.355509146555696	chr21:39515693	http://www.cagmdb.org/view_table.php?id=284484
Adipose_Visceral	NO	0.35321713293827	chr10:58259461	http://www.cagmdb.org/view_table.php?id=13848
Adipose_Visceral	NO	0.352925116197195	chr12:123687657	http://www.cagmdb.org/view_table.php?id=84293
Adipose_Visceral	NO	0.352579276301086	chr16:15420304	http://www.cagmdb.org/view_table.php?id=146781
Adipose_Visceral	NO	0.351677888559335	chr11:67596584	http://www.cagmdb.org/view_table.php?id=43197
Adipose_Visceral	NO	0.351639360875152	chr1:207334754	http://www.cagmdb.org/view_table.php?id=254206
Adipose_Visceral	NO	0.351580051502025	chr7:743375	http://www.cagmdb.org/view_table.php?id=496902
Adipose_Visceral	NO	0.351253065908109	chr19:43531589	http://www.cagmdb.org/view_table.php?id=210156
Adipose_Visceral	NO	0.349900169779004	chr2:28918322	http://www.cagmdb.org/view_table.php?id=301506
Adipose_Visceral	NO	0.349625068999781	chr6:117273684	http://www.cagmdb.org/view_table.php?id=485616
Adipose_Visceral	NO	0.348824609695201	chr16:77763840	http://www.cagmdb.org/view_table.php?id=159282
Adipose_Visceral	NO	0.348308314201838	chr3:72979599	http://www.cagmdb.org/view_table.php?id=360771
Adipose_Visceral	NO	0.347529017701824	chr12:6923961	http://www.cagmdb.org/view_table.php?id=58854
Adipose_Visceral	NO	0.347164677853919	chr1:88978815	http://www.cagmdb.org/view_table.php?id=234364
Adipose_Visceral	NO	0.346610722617024	chr10:116689613	http://www.cagmdb.org/view_table.php?id=26582
Adipose_Visceral	NO	0.346437326796379	chr21:32890901	http://www.cagmdb.org/view_table.php?id=282937
Adipose_Visceral	NO	0.345783851327982	chr15:55282913	http://www.cagmdb.org/view_table.php?id=132599
Adipose_Visceral	NO	0.343988588545604	chr15:34048023	http://www.cagmdb.org/view_table.php?id=128061
Adipose_Visceral	NO	0.343324094032128	chr1:25526139	http://www.cagmdb.org/view_table.php?id=220403
Adipose_Visceral	NO	0.342786084402219	chr4:5883656	http://www.cagmdb.org/view_table.php?id=386940
Adipose_Visceral	YES	0.341829900697053	chr1:166975020	http://www.cagmdb.org/view_table.php?id=245600
Adipose_Visceral	NO	0.341418929962542	chr1:89188164	http://www.cagmdb.org/view_table.php?id=234407
Adipose_Visceral	NO	0.341281848193801	chr19:18332890	http://www.cagmdb.org/view_table.php?id=204650
Adipose_Visceral	YES	0.340940432926325	chr11:70331779	http://www.cagmdb.org/view_table.php?id=43870
Adipose_Visceral	NO	0.340576069249158	chr19:43958990	http://www.cagmdb.org/view_table.php?id=210291
Adipose_Visceral	NO	0.339887913481867	chr9:129110569	http://www.cagmdb.org/view_table.php?id=582818
Adipose_Visceral	NO	0.338705643106223	chr18:985829	http://www.cagmdb.org/view_table.php?id=182782
Adipose_Visceral	NO	0.338489107526077	chr13:43855364	http://www.cagmdb.org/view_table.php?id=91759
Adipose_Visceral	NO	0.33840155298261	chr12:53678341	http://www.cagmdb.org/view_table.php?id=68081
Adipose_Visceral	NO	0.338284677095177	chr4:82584793	http://www.cagmdb.org/view_table.php?id=403085
Adipose_Visceral	NO	0.337830212853597	chr7:44097421	http://www.cagmdb.org/view_table.php?id=506110
Adipose_Visceral	NO	0.337664281492982	chr21:41420288	http://www.cagmdb.org/view_table.php?id=284921
Adipose_Visceral	NO	0.336897072555792	chr17:75198346	http://www.cagmdb.org/view_table.php?id=180192
Adipose_Visceral	NO	0.336797297003234	chr20:35391726	http://www.cagmdb.org/view_table.php?id=270665
Adipose_Visceral	NO	0.336786286839104	chr19:43907716	http://www.cagmdb.org/view_table.php?id=210280
Adipose_Visceral	NO	0.336707617720617	chr1:173927102	http://www.cagmdb.org/view_table.php?id=247010
Adipose_Visceral	NO	0.335481362432787	chr19:48841628	http://www.cagmdb.org/view_table.php?id=211854
Adipose_Visceral	NO	0.335260331545535	chr15:101455152	http://www.cagmdb.org/view_table.php?id=142791
Adipose_Visceral	NO	0.335164098483656	chr19:21541737	http://www.cagmdb.org/view_table.php?id=205407
Adipose_Visceral	NO	0.334844718390833	chr3:122688086	http://www.cagmdb.org/view_table.php?id=370103
Adipose_Visceral	NO	0.333051705055347	chr1:20463765	http://www.cagmdb.org/view_table.php?id=219106
Adipose_Visceral	NO	0.333007761642497	chr6:117407070	http://www.cagmdb.org/view_table.php?id=485637
Adipose_Visceral	NO	0.332629757260703	chr16:74589997	http://www.cagmdb.org/view_table.php?id=158559
Adipose_Visceral	NO	0.33244769673737	chr9:33430185	http://www.cagmdb.org/view_table.php?id=567376
Adipose_Visceral	NO	0.332280086780241	chr19:54993728	http://www.cagmdb.org/view_table.php?id=213565
Adipose_Visceral	NO	0.332240944341438	chr15:90229923	http://www.cagmdb.org/view_table.php?id=140351
Adipose_Visceral	NO	0.33155250739443	chr19:51511704	http://www.cagmdb.org/view_table.php?id=212614
Adipose_Visceral	YES	0.329501243899787	chr14:24300644	http://www.cagmdb.org/view_table.php?id=107520
Adipose_Visceral	NO	0.329369573704376	chr19:32579739	http://www.cagmdb.org/view_table.php?id=207303
Adipose_Visceral	NO	0.3277960969502	chr17:17969860	http://www.cagmdb.org/view_table.php?id=166707
Adipose_Visceral	NO	0.327713291744802	chr10:122875750	http://www.cagmdb.org/view_table.php?id=27937
Adipose_Visceral	NO	0.326985388713384	chr3:190323004	http://www.cagmdb.org/view_table.php?id=384043
Adipose_Visceral	NO	0.326283408862864	chr12:6456126	http://www.cagmdb.org/view_table.php?id=58728
Adipose_Visceral	YES	0.32470506605349	chr1:109759145	http://www.cagmdb.org/view_table.php?id=238643
Adipose_Visceral	NO	0.324602126394826	chr5:24193646	http://www.cagmdb.org/view_table.php?id=429796
Adipose_Visceral	NO	0.32419887632766	chr19:55279519	http://www.cagmdb.org/view_table.php?id=213649
Adipose_Visceral	YES	0.324099140569843	chr12:48903350	http://www.cagmdb.org/view_table.php?id=66900
Adipose_Visceral	NO	0.323692942895782	chr11:57756411	http://www.cagmdb.org/view_table.php?id=40999
Adipose_Visceral	NO	0.323232636398252	chr22:30633353	http://www.cagmdb.org/view_table.php?id=289521
Adipose_Visceral	NO	0.322489924398973	chr15:90896188	http://www.cagmdb.org/view_table.php?id=140516
Adipose_Visceral	NO	0.321930357395867	chr5:654438	http://www.cagmdb.org/view_table.php?id=424952
Adipose_Visceral	NO	0.321598982339112	chr7:141767861	http://www.cagmdb.org/view_table.php?id=526878
Adipose_Visceral	NO	0.321449670577023	chr12:7167811	http://www.cagmdb.org/view_table.php?id=58911
Adipose_Visceral	NO	0.321294906030617	chr19:38762477	http://www.cagmdb.org/view_table.php?id=208923
Adipose_Visceral	NO	0.321265229878622	chr16:84077935	http://www.cagmdb.org/view_table.php?id=160737
Adipose_Visceral	NO	0.320719276103409	chr7:7216979	http://www.cagmdb.org/view_table.php?id=498606
Adipose_Visceral	NO	0.320145459672926	chr5:75722963	http://www.cagmdb.org/view_table.php?id=439351
Adipose_Visceral	NO	0.319907640926036	chr4:8507901	http://www.cagmdb.org/view_table.php?id=387525
Adipose_Visceral	NO	0.318735148386673	chr1:21832255	http://www.cagmdb.org/view_table.php?id=219484
Adipose_Visceral	NO	0.318112719615874	chr12:12700355	http://www.cagmdb.org/view_table.php?id=60109
Adipose_Visceral	NO	0.317901460518415	chr6:2641585	http://www.cagmdb.org/view_table.php?id=461609
Adipose_Visceral	NO	0.317607844188181	chr7:2228663	http://www.cagmdb.org/view_table.php?id=497234
Adipose_Visceral	NO	0.317569399209518	chr10:26405973	http://www.cagmdb.org/view_table.php?id=6497
Adipose_Visceral	NO	0.317078886571295	chr1:150506487	http://www.cagmdb.org/view_table.php?id=241908
Adipose_Visceral	YES	0.316764019346424	chr2:196989510	http://www.cagmdb.org/view_table.php?id=335865
Adipose_Visceral	NO	0.315108423255111	chr18:13004300	http://www.cagmdb.org/view_table.php?id=185308
Adipose_Visceral	NO	0.314280334907703	chr2:169701776	http://www.cagmdb.org/view_table.php?id=330403
Adipose_Visceral	NO	0.313876864457602	chr15:26623538	http://www.cagmdb.org/view_table.php?id=126670
Adipose_Visceral	NO	0.313615559223216	chr5:151235683	http://www.cagmdb.org/view_table.php?id=454466
Adipose_Visceral	NO	0.312598750531007	chr12:52231555	http://www.cagmdb.org/view_table.php?id=67739
Adipose_Visceral	NO	0.31192880164446	chr2:27358248	http://www.cagmdb.org/view_table.php?id=301148
Adipose_Visceral	NO	0.31144808314072	chr12:53478872	http://www.cagmdb.org/view_table.php?id=68023
Adipose_Visceral	NO	0.311200011222409	chr17:36558762	http://www.cagmdb.org/view_table.php?id=170502
Adipose_Visceral	NO	0.311143012420407	chr5:73057103	http://www.cagmdb.org/view_table.php?id=438818
Adipose_Visceral	NO	0.310963241643693	chr6:169403160	http://www.cagmdb.org/view_table.php?id=496546
Adipose_Visceral	NO	0.310778355530084	chr1:192269587	http://www.cagmdb.org/view_table.php?id=250888
Adipose_Visceral	NO	0.309295854555625	chr11:110129821	http://www.cagmdb.org/view_table.php?id=52010
Adipose_Visceral	NO	0.309107158109642	chr6:109501002	http://www.cagmdb.org/view_table.php?id=484027
Adipose_Visceral	NO	0.308820754383507	chr13:25236632	http://www.cagmdb.org/view_table.php?id=87884
Adipose_Visceral	NO	0.308660410287708	chr9:128496715	http://www.cagmdb.org/view_table.php?id=582654
Adipose_Visceral	NO	0.308238831869201	chr6:89323381	http://www.cagmdb.org/view_table.php?id=479780
Adipose_Visceral	NO	0.308003745628101	chr12:4630464	http://www.cagmdb.org/view_table.php?id=58317
Adipose_Visceral	NO	0.30794914997597	chr6:46746345	http://www.cagmdb.org/view_table.php?id=471739
Adipose_Visceral	NO	0.307869496923608	chr4:143773598	http://www.cagmdb.org/view_table.php?id=415228
Adipose_Visceral	NO	0.305787427254617	chr5:138808696	http://www.cagmdb.org/view_table.php?id=451758
Adipose_Visceral	NO	0.305570317217471	chr6:46746345	http://www.cagmdb.org/view_table.php?id=471739
Adipose_Visceral	NO	0.305225035718622	chr12:49017349	http://www.cagmdb.org/view_table.php?id=66932
Adipose_Visceral	NO	0.305149969265473	chr17:47812039	http://www.cagmdb.org/view_table.php?id=173306
Adipose_Visceral	NO	0.305042183583796	chr11:113360052	http://www.cagmdb.org/view_table.php?id=52708
Adipose_Visceral	NO	0.303454043061896	chr17:14293803	http://www.cagmdb.org/view_table.php?id=165839
Adipose_Visceral	NO	0.303137825325235	chr7:2810902	http://www.cagmdb.org/view_table.php?id=497401
Adipose_Visceral	NO	0.303072661020657	chr4:168854162	http://www.cagmdb.org/view_table.php?id=420332
Adipose_Visceral	NO	0.302604369835902	chr16:4736281	http://www.cagmdb.org/view_table.php?id=143979
Adipose_Visceral	NO	0.301587654494286	chr8:66463607	http://www.cagmdb.org/view_table.php?id=544177
Adipose_Visceral	NO	0.300302272500408	chr8:81688665	http://www.cagmdb.org/view_table.php?id=547425
Adipose_Visceral	NO	0.29988509871062	chr15:67264896	http://www.cagmdb.org/view_table.php?id=135376
Adipose_Visceral	NO	0.29952078143841	chr9:120830887	http://www.cagmdb.org/view_table.php?id=580863
Adipose_Visceral	NO	0.299245523912747	chr2:75658941	http://www.cagmdb.org/view_table.php?id=311629
Adipose_Visceral	NO	0.299048445520387	chr16:28863894	http://www.cagmdb.org/view_table.php?id=150453
Adipose_Visceral	NO	0.298517348157916	chr2:24088348	http://www.cagmdb.org/view_table.php?id=300384
Adipose_Visceral	NO	0.298263596180268	chr15:82971369	http://www.cagmdb.org/view_table.php?id=138755
Adipose_Visceral	YES	0.297543583860141	chr2:47839094	http://www.cagmdb.org/view_table.php?id=305630
Adipose_Visceral	NO	0.297445426012134	chr9:97927169	http://www.cagmdb.org/view_table.php?id=575773
Adipose_Visceral	NO	0.297231757120079	chr5:77583190	http://www.cagmdb.org/view_table.php?id=439736
Adipose_Visceral	NO	0.296468827343599	chr16:31141377	http://www.cagmdb.org/view_table.php?id=150967
Adipose_Visceral	NO	0.296079872419793	chr11:111752971	http://www.cagmdb.org/view_table.php?id=52362
Adipose_Visceral	NO	0.295891672204905	chr5:33970567	http://www.cagmdb.org/view_table.php?id=432017
Adipose_Visceral	NO	0.295889626594605	chr1:28211163	http://www.cagmdb.org/view_table.php?id=221141
Adipose_Visceral	NO	0.295669206166758	chr3:133820657	http://www.cagmdb.org/view_table.php?id=372203
Adipose_Visceral	NO	0.295243016422422	chr5:144187425	http://www.cagmdb.org/view_table.php?id=452955
Adipose_Visceral	NO	0.295043589243703	chr3:196206052	http://www.cagmdb.org/view_table.php?id=385314
Adipose_Visceral	NO	0.294798138904899	chr11:125047269	http://www.cagmdb.org/view_table.php?id=55334
Adipose_Visceral	NO	0.294445227059215	chr9:5486064	http://www.cagmdb.org/view_table.php?id=561734
Adipose_Visceral	NO	0.294336977389361	chr1:39020539	http://www.cagmdb.org/view_table.php?id=223731
Adipose_Visceral	NO	0.293639425303568	chr5:140925083	http://www.cagmdb.org/view_table.php?id=452252
Adipose_Visceral	YES	0.293330135130802	chr6:28125216	http://www.cagmdb.org/view_table.php?id=467516
Adipose_Visceral	NO	0.29327508423855	chr20:3191973	http://www.cagmdb.org/view_table.php?id=263999
Adipose_Visceral	NO	0.292434967211557	chr1:151770113	http://www.cagmdb.org/view_table.php?id=242271
Adipose_Visceral	NO	0.292398545541549	chr20:62802939	http://www.cagmdb.org/view_table.php?id=277239
Adipose_Visceral	YES	0.292273097732304	chr2:186632982	http://www.cagmdb.org/view_table.php?id=333813
Adipose_Visceral	YES	0.292025347904685	chr20:34581692	http://www.cagmdb.org/view_table.php?id=270450
Adipose_Visceral	NO	0.291856261098896	chr14:75728675	http://www.cagmdb.org/view_table.php?id=118477
Adipose_Visceral	NO	0.291101594961424	chr4:185159363	http://www.cagmdb.org/view_table.php?id=423794
Adipose_Visceral	NO	0.290945719523521	chr3:148873378	http://www.cagmdb.org/view_table.php?id=375223
Adipose_Visceral	NO	0.290878170779872	chr19:34715482	http://www.cagmdb.org/view_table.php?id=207900
Adipose_Visceral	NO	0.290690233691672	chr2:99225197	http://www.cagmdb.org/view_table.php?id=315819
Adipose_Visceral	NO	0.290677791617737	chr4:659699	http://www.cagmdb.org/view_table.php?id=385896
Adipose_Visceral	NO	0.290498707407391	chr1:6410511	http://www.cagmdb.org/view_table.php?id=215618
Adipose_Visceral	NO	0.290380835159638	chr12:123687657	http://www.cagmdb.org/view_table.php?id=84293
Adipose_Visceral	NO	0.29035108902831	chr2:42724637	http://www.cagmdb.org/view_table.php?id=304455
Adipose_Visceral	NO	0.289568514924464	chr6:26471664	http://www.cagmdb.org/view_table.php?id=467131
Adipose_Visceral	NO	0.28939137258229	chr7:50589783	http://www.cagmdb.org/view_table.php?id=507415
Adipose_Visceral	NO	0.288998593997986	chr11:44517529	http://www.cagmdb.org/view_table.php?id=39192
Adipose_Visceral	YES	0.288338543107009	chr9:127365413	http://www.cagmdb.org/view_table.php?id=582355
Adipose_Visceral	NO	0.287993243472461	chr1:179053444	http://www.cagmdb.org/view_table.php?id=248098
Adipose_Visceral	NO	0.287485344794099	chr2:241673041	http://www.cagmdb.org/view_table.php?id=345644
Adipose_Visceral	NO	0.287413116687487	chr17:41594667	http://www.cagmdb.org/view_table.php?id=171743
Adipose_Visceral	YES	0.287146554654546	chr1:115564394	http://www.cagmdb.org/view_table.php?id=239807
Adipose_Visceral	NO	0.287007343957596	chr3:149766818	http://www.cagmdb.org/view_table.php?id=375439
Adipose_Visceral	NO	0.286921794845732	chr4:61413757	http://www.cagmdb.org/view_table.php?id=398816
Adipose_Visceral	NO	0.286608728693111	chr19:39584617	http://www.cagmdb.org/view_table.php?id=209170
Adipose_Visceral	NO	0.285346328288774	chr7:108586634	http://www.cagmdb.org/view_table.php?id=519726
Adipose_Visceral	NO	0.284911145042023	chr16:69370995	http://www.cagmdb.org/view_table.php?id=157291
Adipose_Visceral	NO	0.284727285097098	chr8:1764358	http://www.cagmdb.org/view_table.php?id=530736
Adipose_Visceral	NO	0.28462434865166	chr4:165326888	http://www.cagmdb.org/view_table.php?id=419611
Adipose_Visceral	NO	0.284180811351271	chr7:100070150	http://www.cagmdb.org/view_table.php?id=517717
Adipose_Visceral	NO	0.283645793769937	chr1:201821506	http://www.cagmdb.org/view_table.php?id=252969
Adipose_Visceral	NO	0.283486491584198	chr5:135533610	http://www.cagmdb.org/view_table.php?id=451114
Adipose_Visceral	NO	0.283437730803747	chr16:3473012	http://www.cagmdb.org/view_table.php?id=143684
Adipose_Visceral	NO	0.28258752353028	chr5:134156241	http://www.cagmdb.org/view_table.php?id=450809
Adipose_Visceral	NO	0.282490900500292	chr3:12566455	http://www.cagmdb.org/view_table.php?id=348300
Adipose_Visceral	NO	0.282216996751917	chr5:115733558	http://www.cagmdb.org/view_table.php?id=447182
Adipose_Visceral	NO	0.282037733655505	chr18:35536800	http://www.cagmdb.org/view_table.php?id=188886
Adipose_Visceral	NO	0.281870874521561	chr18:80033294	http://www.cagmdb.org/view_table.php?id=198396
Adipose_Visceral	YES	0.281459003902468	chr3:9921084	http://www.cagmdb.org/view_table.php?id=347723
Adipose_Visceral	NO	0.281354250801365	chr19:40187555	http://www.cagmdb.org/view_table.php?id=209303
Adipose_Visceral	NO	0.280874916067585	chr19:38988888	http://www.cagmdb.org/view_table.php?id=208992
Adipose_Visceral	NO	0.280827530926097	chr5:113051729	http://www.cagmdb.org/view_table.php?id=446725
Adipose_Visceral	NO	0.280822381883705	chr14:76811406	http://www.cagmdb.org/view_table.php?id=118750
Adipose_Visceral	NO	0.280617511029017	chr4:72225064	http://www.cagmdb.org/view_table.php?id=401030
Adipose_Visceral	NO	0.280271633912704	chr15:63052531	http://www.cagmdb.org/view_table.php?id=134366
Adipose_Visceral	NO	0.279928853642583	chr8:132788601	http://www.cagmdb.org/view_table.php?id=558204
Adipose_Visceral	NO	0.279909734248006	chr3:146111846	http://www.cagmdb.org/view_table.php?id=374655
Adipose_Visceral	NO	0.278439132040347	chr1:18460678	http://www.cagmdb.org/view_table.php?id=218621
Adipose_Visceral	NO	0.278114966950781	chr18:72637282	http://www.cagmdb.org/view_table.php?id=196963
Adipose_Visceral	NO	0.27764151929054	chr1:19827406	http://www.cagmdb.org/view_table.php?id=218968
Adipose_Visceral	NO	0.277570413499881	chr12:109052622	http://www.cagmdb.org/view_table.php?id=80113
Adipose_Visceral	NO	0.277269696496745	chr17:12992128	http://www.cagmdb.org/view_table.php?id=165555
Adipose_Visceral	NO	0.277259279557042	chr16:28863894	http://www.cagmdb.org/view_table.php?id=150453
Adipose_Visceral	NO	0.277058150847476	chr5:134962073	http://www.cagmdb.org/view_table.php?id=451013
Adipose_Visceral	NO	0.276842996452999	chr16:30107987	http://www.cagmdb.org/view_table.php?id=150713
Adipose_Visceral	NO	0.276744497701922	chr4:56010176	http://www.cagmdb.org/view_table.php?id=397670
Adipose_Visceral	NO	0.276361220864602	chr16:57539821	http://www.cagmdb.org/view_table.php?id=154321
Adipose_Visceral	NO	0.276140210456991	chr17:16413290	http://www.cagmdb.org/view_table.php?id=166348
Adipose_Visceral	NO	0.275750192121251	chr21:32343882	http://www.cagmdb.org/view_table.php?id=282803
Adipose_Visceral	YES	0.275706020862312	chr2:242733	http://www.cagmdb.org/view_table.php?id=295393
Adipose_Visceral	NO	0.275454896788578	chr20:57537853	http://www.cagmdb.org/view_table.php?id=276111
Adipose_Visceral	NO	0.275258897958914	chr5:31511908	http://www.cagmdb.org/view_table.php?id=431450
Adipose_Visceral	NO	0.27435212555936	chr1:6623506	http://www.cagmdb.org/view_table.php?id=215670
Adipose_Visceral	NO	0.274162202085965	chr9:129110569	http://www.cagmdb.org/view_table.php?id=582818
Adipose_Visceral	NO	0.274161597804456	chr9:111612341	http://www.cagmdb.org/view_table.php?id=578723
Adipose_Visceral	NO	0.274118282243533	chr3:126717769	http://www.cagmdb.org/view_table.php?id=370870
Adipose_Visceral	NO	0.274056419651743	chr15:62069585	http://www.cagmdb.org/view_table.php?id=134150
Adipose_Visceral	NO	0.273978990848497	chr3:3124781	http://www.cagmdb.org/view_table.php?id=346306
Adipose_Visceral	NO	0.273897680390467	chr9:105708855	http://www.cagmdb.org/view_table.php?id=577413
Adipose_Visceral	NO	0.273673122024055	chr17:44172350	http://www.cagmdb.org/view_table.php?id=172410
Adipose_Visceral	NO	0.273623785124487	chr6:44210272	http://www.cagmdb.org/view_table.php?id=471215
Adipose_Visceral	NO	0.273290383126711	chr15:80659343	http://www.cagmdb.org/view_table.php?id=138240
Adipose_Visceral	NO	0.272834519992977	chr11:95850276	http://www.cagmdb.org/view_table.php?id=49126
Adipose_Visceral	NO	0.272079222722258	chr7:55976040	http://www.cagmdb.org/view_table.php?id=508472
Adipose_Visceral	NO	0.272048175128328	chr8:144485527	http://www.cagmdb.org/view_table.php?id=560583
Adipose_Visceral	NO	0.271874650888975	chr2:203268595	http://www.cagmdb.org/view_table.php?id=337265
Adipose_Visceral	NO	0.271735503784675	chr9:26932214	http://www.cagmdb.org/view_table.php?id=566045
Adipose_Visceral	NO	0.271477549584546	chr8:142738012	http://www.cagmdb.org/view_table.php?id=560205
Adipose_Visceral	NO	0.27124117066381	chr17:82828752	http://www.cagmdb.org/view_table.php?id=181946
Adipose_Visceral	NO	0.271093826921568	chr8:41948902	http://www.cagmdb.org/view_table.php?id=539755
Adipose_Visceral	NO	0.270807199974142	chr19:55075812	http://www.cagmdb.org/view_table.php?id=213597
Adipose_Visceral	NO	0.270658285294748	chr15:74884669	http://www.cagmdb.org/view_table.php?id=136984
Adipose_Visceral	NO	0.270652466552785	chr2:168769053	http://www.cagmdb.org/view_table.php?id=330213
Adipose_Visceral	NO	0.270312670692857	chr14:67373843	http://www.cagmdb.org/view_table.php?id=116548
Adipose_Visceral	NO	0.270283856004959	chr4:77869559	http://www.cagmdb.org/view_table.php?id=402137
Adipose_Visceral	NO	0.270257301721388	chr17:39654168	http://www.cagmdb.org/view_table.php?id=171297
Adipose_Visceral	NO	0.269881168458875	chr19:32593726	http://www.cagmdb.org/view_table.php?id=207304
Adipose_Visceral	NO	0.269850151067552	chr1:77410586	http://www.cagmdb.org/view_table.php?id=231956
Adipose_Visceral	NO	0.269564790431959	chr3:122642320	http://www.cagmdb.org/view_table.php?id=370089
Adipose_Visceral	NO	0.269514234440323	chr7:129121039	http://www.cagmdb.org/view_table.php?id=523919
Adipose_Visceral	NO	0.269281026316912	chr19:48313882	http://www.cagmdb.org/view_table.php?id=211672
Adipose_Visceral	NO	0.268517864680674	chr20:56416529	http://www.cagmdb.org/view_table.php?id=275833
Adipose_Visceral	NO	0.268441810986633	chr17:82648489	http://www.cagmdb.org/view_table.php?id=181906
Adipose_Visceral	NO	0.267645144934542	chr11:66236766	http://www.cagmdb.org/view_table.php?id=42852
Adipose_Visceral	NO	0.267426277381178	chr1:182563635	http://www.cagmdb.org/view_table.php?id=248838
Adipose_Visceral	NO	0.267065848666155	chr1:37612500	http://www.cagmdb.org/view_table.php?id=223400
Adipose_Visceral	YES	0.266750527626842	chr19:30009212	http://www.cagmdb.org/view_table.php?id=206583
Adipose_Visceral	NO	0.266384111756444	chr21:41376547	http://www.cagmdb.org/view_table.php?id=284910
Adipose_Visceral	NO	0.266048652391138	chr22:45386574	http://www.cagmdb.org/view_table.php?id=293318
Adipose_Visceral	NO	0.265830898127232	chr10:80592879	http://www.cagmdb.org/view_table.php?id=18839
Adipose_Visceral	NO	0.265386856141003	chr10:68283744	http://www.cagmdb.org/view_table.php?id=16055
Adipose_Visceral	NO	0.264817610366793	chr2:24777973	http://www.cagmdb.org/view_table.php?id=300543
Adipose_Visceral	NO	0.264668371755294	chr17:7113801	http://www.cagmdb.org/view_table.php?id=164075
Adipose_Visceral	NO	0.264464054929609	chr12:121831897	http://www.cagmdb.org/view_table.php?id=83750
Adipose_Visceral	NO	0.264268066385118	chr12:40122629	http://www.cagmdb.org/view_table.php?id=65105
Adipose_Visceral	NO	0.264266805227989	chr20:31889039	http://www.cagmdb.org/view_table.php?id=269705
Adipose_Visceral	NO	0.264064344258307	chr12:57685449	http://www.cagmdb.org/view_table.php?id=69048
Adipose_Visceral	NO	0.264055853799022	chr15:74170076	http://www.cagmdb.org/view_table.php?id=136805
Adipose_Visceral	YES	0.264039499561121	chr8:85135766	http://www.cagmdb.org/view_table.php?id=548113
Adipose_Visceral	YES	0.26398630042732	chr3:184711346	http://www.cagmdb.org/view_table.php?id=382740
Adipose_Visceral	NO	0.263633636233875	chr11:124897471	http://www.cagmdb.org/view_table.php?id=55303
Adipose_Visceral	NO	0.263527388889803	chr7:99970236	http://www.cagmdb.org/view_table.php?id=517694
Adipose_Visceral	YES	0.263286499265528	chr10:133402253	http://www.cagmdb.org/view_table.php?id=29910
Adipose_Visceral	NO	0.262942418146894	chr2:149033905	http://www.cagmdb.org/view_table.php?id=326316
Adipose_Visceral	NO	0.262535723309951	chr4:7070579	http://www.cagmdb.org/view_table.php?id=387203
Adipose_Visceral	NO	0.262389149876595	chr2:190721224	http://www.cagmdb.org/view_table.php?id=334593
Adipose_Visceral	NO	0.262307223243002	chr6:70202246	http://www.cagmdb.org/view_table.php?id=476040
Adipose_Visceral	NO	0.262280542210022	chr6:73532731	http://www.cagmdb.org/view_table.php?id=476792
Adipose_Visceral	NO	0.262057361531489	chr13:27471544	http://www.cagmdb.org/view_table.php?id=88391
Adipose_Visceral	NO	0.261706925203178	chr2:109626482	http://www.cagmdb.org/view_table.php?id=318043
Adipose_Visceral	YES	0.261594308414809	chr7:76433118	http://www.cagmdb.org/view_table.php?id=512755
Adipose_Visceral	NO	0.261576614915347	chr17:5403659	http://www.cagmdb.org/view_table.php?id=163634
Adipose_Visceral	NO	0.261293783766491	chr6:136738943	http://www.cagmdb.org/view_table.php?id=489573
Adipose_Visceral	NO	0.261289332007169	chr16:562608	http://www.cagmdb.org/view_table.php?id=143055
Adipose_Visceral	NO	0.261184361359185	chr20:62035579	http://www.cagmdb.org/view_table.php?id=277066
Adipose_Visceral	NO	0.26041420144833	chr13:49518325	http://www.cagmdb.org/view_table.php?id=92983
Adipose_Visceral	NO	0.260097471072845	chr5:34955545	http://www.cagmdb.org/view_table.php?id=432210
Adipose_Visceral	NO	0.259859752820079	chr1:165617339	http://www.cagmdb.org/view_table.php?id=245318
Adipose_Visceral	NO	0.259703596019967	chr15:74170076	http://www.cagmdb.org/view_table.php?id=136805
Adipose_Visceral	NO	0.258778127821664	chr14:45223067	http://www.cagmdb.org/view_table.php?id=111894
Adipose_Visceral	YES	0.25849474945146	chr18:41962443	http://www.cagmdb.org/view_table.php?id=190278
Adipose_Visceral	NO	0.258374146957029	chr8:25199831	http://www.cagmdb.org/view_table.php?id=535782
Adipose_Visceral	NO	0.258264521791132	chr1:117427159	http://www.cagmdb.org/view_table.php?id=240163
Adipose_Visceral	NO	0.258200000127958	chr21:33893852	http://www.cagmdb.org/view_table.php?id=283205
Adipose_Visceral	NO	0.257609214932033	chr14:30909482	http://www.cagmdb.org/view_table.php?id=108872
Adipose_Visceral	NO	0.257150190235873	chr13:75563921	http://www.cagmdb.org/view_table.php?id=98325
Adipose_Visceral	NO	0.257142832461466	chr5:181032250	http://www.cagmdb.org/view_table.php?id=461032
Adipose_Visceral	NO	0.256367620746504	chr2:206794124	http://www.cagmdb.org/view_table.php?id=338060
Adipose_Visceral	NO	0.256188517933351	chr9:83936484	http://www.cagmdb.org/view_table.php?id=572802
Adipose_Visceral	NO	0.255814740722555	chr5:134666577	http://www.cagmdb.org/view_table.php?id=450923
Adipose_Visceral	NO	0.255389063340494	chr4:76277548	http://www.cagmdb.org/view_table.php?id=401832
Adipose_Visceral	NO	0.255274312704434	chr1:247520527	http://www.cagmdb.org/view_table.php?id=262959
Adipose_Visceral	NO	0.255106486419696	chr1:54308908	http://www.cagmdb.org/view_table.php?id=227208
Adipose_Visceral	NO	0.254905864939374	chr8:31172140	http://www.cagmdb.org/view_table.php?id=537188
Adipose_Visceral	NO	0.25410958758987	chr12:132771848	http://www.cagmdb.org/view_table.php?id=86300
Adipose_Visceral	NO	0.253773338600612	chr1:35788117	http://www.cagmdb.org/view_table.php?id=222960
Adipose_Visceral	NO	0.253577940808844	chr9:112778892	http://www.cagmdb.org/view_table.php?id=579035
Adipose_Visceral	NO	0.253134887781477	chr16:57433524	http://www.cagmdb.org/view_table.php?id=154292
Adipose_Visceral	NO	0.252951188991955	chr17:15266741	http://www.cagmdb.org/view_table.php?id=166077
Adipose_Visceral	NO	0.252911711325917	chr14:103971289	http://www.cagmdb.org/view_table.php?id=125005
Adipose_Visceral	NO	0.252906054859867	chr4:87305714	http://www.cagmdb.org/view_table.php?id=404107
Adipose_Visceral	NO	0.252884629401774	chr5:176659912	http://www.cagmdb.org/view_table.php?id=460040
Adipose_Visceral	NO	0.252709584287795	chr3:100843402	http://www.cagmdb.org/view_table.php?id=365706
Adipose_Visceral	NO	0.252298037091811	chr2:175171166	http://www.cagmdb.org/view_table.php?id=331647
Adipose_Visceral	NO	0.252254246191315	chr19:58463853	http://www.cagmdb.org/view_table.php?id=214422
Adipose_Visceral	NO	0.252032515265851	chr2:165796358	http://www.cagmdb.org/view_table.php?id=329652
Adipose_Visceral	YES	0.251933094130576	chr17:56985104	http://www.cagmdb.org/view_table.php?id=175503
Adipose_Visceral	NO	0.2518980004099	chr17:44306894	http://www.cagmdb.org/view_table.php?id=172456
Adipose_Visceral	NO	0.251478067089053	chr11:103825278	http://www.cagmdb.org/view_table.php?id=50686
Adipose_Visceral	NO	0.251413937563071	chr10:70148791	http://www.cagmdb.org/view_table.php?id=16571
Adipose_Visceral	NO	0.250721588447921	chr12:4630464	http://www.cagmdb.org/view_table.php?id=58317
Adipose_Visceral	NO	0.250663773759181	chr12:89503079	http://www.cagmdb.org/view_table.php?id=75640
Adipose_Visceral	NO	0.250503189655451	chr3:119926329	http://www.cagmdb.org/view_table.php?id=369475
Adipose_Visceral	NO	0.250454425599022	chr12:68781556	http://www.cagmdb.org/view_table.php?id=71287
Adipose_Visceral	NO	0.250382842164793	chr1:155186469	http://www.cagmdb.org/view_table.php?id=243078
Adipose_Visceral	NO	0.250322229012308	chr5:72226700	http://www.cagmdb.org/view_table.php?id=438632
Adipose_Visceral	NO	0.250232876688026	chr4:56413158	http://www.cagmdb.org/view_table.php?id=397775
Adipose_Visceral	NO	0.24992115631473	chr19:43531589	http://www.cagmdb.org/view_table.php?id=210156
Adipose_Visceral	NO	0.249841073358061	chr16:89551066	http://www.cagmdb.org/view_table.php?id=161997
Adipose_Visceral	NO	0.249784510883554	chr14:22559050	http://www.cagmdb.org/view_table.php?id=107149
Adipose_Visceral	NO	0.249510759439056	chr2:177374219	http://www.cagmdb.org/view_table.php?id=332093
Adipose_Visceral	NO	0.249363310361734	chr14:21345388	http://www.cagmdb.org/view_table.php?id=106890
Adipose_Visceral	NO	0.249162718843485	chr1:52330023	http://www.cagmdb.org/view_table.php?id=226755
Adipose_Visceral	NO	0.249142784389725	chr3:42644979	http://www.cagmdb.org/view_table.php?id=354300
Adipose_Visceral	NO	0.248897279262668	chr1:2600537	http://www.cagmdb.org/view_table.php?id=214854
Adipose_Visceral	NO	0.248129458615374	chr22:41006083	http://www.cagmdb.org/view_table.php?id=292220
Adipose_Visceral	NO	0.248110995805272	chr2:126783897	http://www.cagmdb.org/view_table.php?id=321640
Adipose_Visceral	NO	0.247799386776715	chr2:70005061	http://www.cagmdb.org/view_table.php?id=310480
Adipose_Visceral	NO	0.246884698694112	chr4:170183686	http://www.cagmdb.org/view_table.php?id=420605
Adipose_Visceral	NO	0.246860369740877	chr2:151377476	http://www.cagmdb.org/view_table.php?id=326803
Adipose_Visceral	NO	0.246282002260004	chr14:88501816	http://www.cagmdb.org/view_table.php?id=121339
Adipose_Visceral	NO	0.246258544936587	chr2:241232985	http://www.cagmdb.org/view_table.php?id=345562
Adipose_Visceral	NO	0.246251676641277	chr3:128932379	http://www.cagmdb.org/view_table.php?id=371293
Adipose_Visceral	NO	0.245613222421244	chr3:126956601	http://www.cagmdb.org/view_table.php?id=370914
Adipose_Visceral	NO	0.2444622502149	chr2:101476448	http://www.cagmdb.org/view_table.php?id=316291
Adipose_Visceral	NO	0.244349051509476	chr3:42644979	http://www.cagmdb.org/view_table.php?id=354300
Adipose_Visceral	YES	0.244336088987503	chr17:48059694	http://www.cagmdb.org/view_table.php?id=173369
Adipose_Visceral	NO	0.243947099245578	chr17:46186904	http://www.cagmdb.org/view_table.php?id=172954
Adipose_Visceral	NO	0.243543311377857	chr1:247154118	http://www.cagmdb.org/view_table.php?id=262877
Adipose_Visceral	NO	0.24318967369972	chr5:173240427	http://www.cagmdb.org/view_table.php?id=459275
Adipose_Visceral	NO	0.242925841265411	chr3:185576827	http://www.cagmdb.org/view_table.php?id=382918
Adipose_Visceral	NO	0.242617854509899	chr6:110498575	http://www.cagmdb.org/view_table.php?id=484230
Adipose_Visceral	NO	0.241135580919312	chr8:144117600	http://www.cagmdb.org/view_table.php?id=560513
Adipose_Visceral	NO	0.240900570160658	chr12:9998645	http://www.cagmdb.org/view_table.php?id=59524
Adipose_Visceral	NO	0.240473789297478	chr15:75944756	http://www.cagmdb.org/view_table.php?id=137225
Adipose_Visceral	YES	0.239040343610673	chr16:23067914	http://www.cagmdb.org/view_table.php?id=148666
Adipose_Visceral	YES	0.238048508959054	chr9:136383543	http://www.cagmdb.org/view_table.php?id=584568
Adipose_Visceral	NO	0.237249942728032	chr12:57685449	http://www.cagmdb.org/view_table.php?id=69048
Adipose_Visceral	NO	0.236957656607705	chr7:100070150	http://www.cagmdb.org/view_table.php?id=517717
Adipose_Visceral	NO	0.236316695107115	chr22:24492962	http://www.cagmdb.org/view_table.php?id=287981
Adipose_Visceral	YES	0.235996886036834	chr12:48903350	http://www.cagmdb.org/view_table.php?id=66900
Adipose_Visceral	NO	0.235496380729726	chr11:101974140	http://www.cagmdb.org/view_table.php?id=50319
Adipose_Visceral	NO	0.235327767143092	chr10:45656237	http://www.cagmdb.org/view_table.php?id=11395
Adipose_Visceral	NO	0.233359453051151	chr12:14848368	http://www.cagmdb.org/view_table.php?id=60578
Adipose_Visceral	NO	0.23326675863133	chr13:77004685	http://www.cagmdb.org/view_table.php?id=98592
Adipose_Visceral	NO	0.231746321057592	chr3:38530621	http://www.cagmdb.org/view_table.php?id=353488
Adipose_Visceral	NO	0.224291117280496	chr11:66843358	http://www.cagmdb.org/view_table.php?id=43000
Adipose_Visceral	NO	0.223291006054206	chr1:1403241	http://www.cagmdb.org/view_table.php?id=214611
Adipose_Visceral	NO	0.21985698397926	chr1:45324439	http://www.cagmdb.org/view_table.php?id=225222
Adipose_Visceral	NO	0.218527809297539	chr7:128435203	http://www.cagmdb.org/view_table.php?id=523748
Adipose_Visceral	NO	0.20737101650543	chr1:248823647	http://www.cagmdb.org/view_table.php?id=263177
Artery_Aorta	NO	0.8095009181765	chr11:74999136	http://www.cagmdb.org/view_table.php?id=44881
Artery_Aorta	NO	0.78573084174536	chr1:45534102	http://www.cagmdb.org/view_table.php?id=225284
Artery_Aorta	NO	0.720498108482555	chr11:43772024	http://www.cagmdb.org/view_table.php?id=39029
Artery_Aorta	NO	0.697010830515405	chr2:113226670	http://www.cagmdb.org/view_table.php?id=318796
Artery_Aorta	NO	0.691308903141083	chr2:112291241	http://www.cagmdb.org/view_table.php?id=318585
Artery_Aorta	NO	0.689229638375961	chr1:16207336	http://www.cagmdb.org/view_table.php?id=218112
Artery_Aorta	YES	0.66090497985182	chr4:2988577	http://www.cagmdb.org/view_table.php?id=386355
Artery_Aorta	NO	0.647956498021821	chr11:83349066	http://www.cagmdb.org/view_table.php?id=46671
Artery_Aorta	NO	0.640290932620138	chr8:119861486	http://www.cagmdb.org/view_table.php?id=555339
Artery_Aorta	YES	0.631881681572355	chr15:64980738	http://www.cagmdb.org/view_table.php?id=134859
Artery_Aorta	NO	0.619641167985903	chr21:39515693	http://www.cagmdb.org/view_table.php?id=284484
Artery_Aorta	NO	0.60547706104332	chr6:42958740	http://www.cagmdb.org/view_table.php?id=470887
Artery_Aorta	NO	0.594450624855198	chr15:66313866	http://www.cagmdb.org/view_table.php?id=135169
Artery_Aorta	NO	0.591659829697932	chr15:41918218	http://www.cagmdb.org/view_table.php?id=129790
Artery_Aorta	NO	0.591362032330593	chr2:159289784	http://www.cagmdb.org/view_table.php?id=328375
Artery_Aorta	NO	0.590825455302402	chr1:226070773	http://www.cagmdb.org/view_table.php?id=258088
Artery_Aorta	NO	0.58979839683797	chr6:89224786	http://www.cagmdb.org/view_table.php?id=479757
Artery_Aorta	NO	0.584386211455309	chr17:18897454	http://www.cagmdb.org/view_table.php?id=166880
Artery_Aorta	NO	0.573137696122712	chr2:24200414	http://www.cagmdb.org/view_table.php?id=300413
Artery_Aorta	NO	0.569857201441592	chr19:46467333	http://www.cagmdb.org/view_table.php?id=211050
Artery_Aorta	YES	0.568646951899282	chr10:119146429	http://www.cagmdb.org/view_table.php?id=27149
Artery_Aorta	NO	0.558037682815662	chr5:56882022	http://www.cagmdb.org/view_table.php?id=435810
Artery_Aorta	NO	0.554441770264696	chr13:49757692	http://www.cagmdb.org/view_table.php?id=93041
Artery_Aorta	NO	0.54827335130817	chr3:49320448	http://www.cagmdb.org/view_table.php?id=355718
Artery_Aorta	YES	0.548249179821154	chr9:37422524	http://www.cagmdb.org/view_table.php?id=568326
Artery_Aorta	NO	0.539395352717377	chr4:185159363	http://www.cagmdb.org/view_table.php?id=423794
Artery_Aorta	NO	0.538817126338822	chr10:100267911	http://www.cagmdb.org/view_table.php?id=22983
Artery_Aorta	NO	0.535222377858919	chr11:8693716	http://www.cagmdb.org/view_table.php?id=31649
Artery_Aorta	NO	0.531554803510063	chr1:88978815	http://www.cagmdb.org/view_table.php?id=234364
Artery_Aorta	NO	0.527559135846472	chr15:79931106	http://www.cagmdb.org/view_table.php?id=138069
Artery_Aorta	NO	0.527433930815252	chr10:120889239	http://www.cagmdb.org/view_table.php?id=27509
Artery_Aorta	NO	0.523723725760991	chr7:64733317	http://www.cagmdb.org/view_table.php?id=509460
Artery_Aorta	NO	0.516759886530132	chr10:99064605	http://www.cagmdb.org/view_table.php?id=22715
Artery_Aorta	NO	0.516005095732469	chr11:113360052	http://www.cagmdb.org/view_table.php?id=52708
Artery_Aorta	NO	0.515865242637762	chr20:58416762	http://www.cagmdb.org/view_table.php?id=276312
Artery_Aorta	NO	0.514311736019513	chr3:48246303	http://www.cagmdb.org/view_table.php?id=355458
Artery_Aorta	NO	0.510270619249564	chr2:109195209	http://www.cagmdb.org/view_table.php?id=317969
Artery_Aorta	NO	0.509470263685161	chr19:5802767	http://www.cagmdb.org/view_table.php?id=200260
Artery_Aorta	NO	0.507127966981502	chr1:205821582	http://www.cagmdb.org/view_table.php?id=253950
Artery_Aorta	NO	0.506832712916021	chr12:14848368	http://www.cagmdb.org/view_table.php?id=60578
Artery_Aorta	NO	0.506597122914084	chr16:4736281	http://www.cagmdb.org/view_table.php?id=143979
Artery_Aorta	NO	0.504130329863329	chr6:26408245	http://www.cagmdb.org/view_table.php?id=467121
Artery_Aorta	NO	0.503920346163184	chr17:40009994	http://www.cagmdb.org/view_table.php?id=171372
Artery_Aorta	NO	0.502642426101059	chr12:6923961	http://www.cagmdb.org/view_table.php?id=58854
Artery_Aorta	NO	0.502406296006969	chr11:110431102	http://www.cagmdb.org/view_table.php?id=52082
Artery_Aorta	NO	0.500811708862626	chr17:43496778	http://www.cagmdb.org/view_table.php?id=172246
Artery_Aorta	NO	0.49845957448036	chr7:6438864	http://www.cagmdb.org/view_table.php?id=498428
Artery_Aorta	NO	0.498066679027974	chr9:129110569	http://www.cagmdb.org/view_table.php?id=582818
Artery_Aorta	YES	0.485360179864904	chr11:18338437	http://www.cagmdb.org/view_table.php?id=33622
Artery_Aorta	NO	0.484834010905461	chr11:94512945	http://www.cagmdb.org/view_table.php?id=48879
Artery_Aorta	NO	0.480987098376256	chr3:121790785	http://www.cagmdb.org/view_table.php?id=369879
Artery_Aorta	NO	0.480871649803174	chr4:112117166	http://www.cagmdb.org/view_table.php?id=409029
Artery_Aorta	NO	0.475627342066906	chr11:124189869	http://www.cagmdb.org/view_table.php?id=55154
Artery_Aorta	NO	0.474013999308863	chr12:95188383	http://www.cagmdb.org/view_table.php?id=76998
Artery_Aorta	YES	0.472633053943732	chr13:52455636	http://www.cagmdb.org/view_table.php?id=93594
Artery_Aorta	NO	0.472190714553036	chr7:100375731	http://www.cagmdb.org/view_table.php?id=517797
Artery_Aorta	NO	0.466335028022362	chr14:23936749	http://www.cagmdb.org/view_table.php?id=107462
Artery_Aorta	NO	0.463740056914841	chr2:241748122	http://www.cagmdb.org/view_table.php?id=345664
Artery_Aorta	NO	0.463694410320767	chr14:23936749	http://www.cagmdb.org/view_table.php?id=107462
Artery_Aorta	NO	0.461700791898726	chr14:51234882	http://www.cagmdb.org/view_table.php?id=113156
Artery_Aorta	NO	0.460523392158648	chr2:203268595	http://www.cagmdb.org/view_table.php?id=337265
Artery_Aorta	NO	0.46004412102167	chr20:38294637	http://www.cagmdb.org/view_table.php?id=271420
Artery_Aorta	YES	0.458094117776212	chr15:64917520	http://www.cagmdb.org/view_table.php?id=134840
Artery_Aorta	NO	0.45623956511176	chr7:74335503	http://www.cagmdb.org/view_table.php?id=512139
Artery_Aorta	NO	0.455527486559484	chr11:118575412	http://www.cagmdb.org/view_table.php?id=53897
Artery_Aorta	NO	0.455078869088772	chr14:21086383	http://www.cagmdb.org/view_table.php?id=106825
Artery_Aorta	NO	0.454447837431036	chr12:465517	http://www.cagmdb.org/view_table.php?id=57363
Artery_Aorta	NO	0.453309262575024	chr1:39020539	http://www.cagmdb.org/view_table.php?id=223731
Artery_Aorta	NO	0.450718296244684	chr6:37694666	http://www.cagmdb.org/view_table.php?id=469694
Artery_Aorta	NO	0.450473085203093	chr15:26623538	http://www.cagmdb.org/view_table.php?id=126670
Artery_Aorta	NO	0.445758018578441	chr10:129599974	http://www.cagmdb.org/view_table.php?id=29247
Artery_Aorta	NO	0.443977420648199	chr3:197866826	http://www.cagmdb.org/view_table.php?id=385704
Artery_Aorta	NO	0.443168748165163	chr11:509087	http://www.cagmdb.org/view_table.php?id=30039
Artery_Aorta	NO	0.442890493974691	chr12:66298934	http://www.cagmdb.org/view_table.php?id=70757
Artery_Aorta	YES	0.442701199852988	chr17:81700634	http://www.cagmdb.org/view_table.php?id=181719
Artery_Aorta	NO	0.440399883879629	chr17:50544883	http://www.cagmdb.org/view_table.php?id=174139
Artery_Aorta	NO	0.440276976945904	chr3:98786956	http://www.cagmdb.org/view_table.php?id=365362
Artery_Aorta	NO	0.438176272630278	chr21:36973992	http://www.cagmdb.org/view_table.php?id=283889
Artery_Aorta	NO	0.434189722988215	chr2:86077812	http://www.cagmdb.org/view_table.php?id=313873
Artery_Aorta	NO	0.432853698701052	chr3:171651324	http://www.cagmdb.org/view_table.php?id=379949
Artery_Aorta	NO	0.432127971832343	chr3:51717121	http://www.cagmdb.org/view_table.php?id=356250
Artery_Aorta	NO	0.430341552132821	chr8:142809029	http://www.cagmdb.org/view_table.php?id=560227
Artery_Aorta	NO	0.429674481997258	chr12:7167811	http://www.cagmdb.org/view_table.php?id=58911
Artery_Aorta	NO	0.427817848054916	chr19:18285154	http://www.cagmdb.org/view_table.php?id=204636
Artery_Aorta	NO	0.427796721691131	chr2:206789591	http://www.cagmdb.org/view_table.php?id=338059
Artery_Aorta	NO	0.427235089632231	chr16:31141377	http://www.cagmdb.org/view_table.php?id=150967
Artery_Aorta	NO	0.426216507343834	chr16:58708850	http://www.cagmdb.org/view_table.php?id=154670
Artery_Aorta	NO	0.425395284953142	chr9:26932214	http://www.cagmdb.org/view_table.php?id=566045
Artery_Aorta	NO	0.424742475112527	chr17:44306894	http://www.cagmdb.org/view_table.php?id=172456
Artery_Aorta	NO	0.423905383283888	chr1:1840044	http://www.cagmdb.org/view_table.php?id=214709
Artery_Aorta	YES	0.422893205901168	chr21:46302072	http://www.cagmdb.org/view_table.php?id=285929
Artery_Aorta	NO	0.422888791507496	chr7:108586634	http://www.cagmdb.org/view_table.php?id=519726
Artery_Aorta	NO	0.420851251504757	chr20:25313785	http://www.cagmdb.org/view_table.php?id=268580
Artery_Aorta	NO	0.420683119298268	chr20:46736387	http://www.cagmdb.org/view_table.php?id=273368
Artery_Aorta	NO	0.420580013993932	chr15:73968038	http://www.cagmdb.org/view_table.php?id=136765
Artery_Aorta	NO	0.419693690466489	chr9:129110569	http://www.cagmdb.org/view_table.php?id=582818
Artery_Aorta	NO	0.418159540042203	chr11:8472257	http://www.cagmdb.org/view_table.php?id=31596
Artery_Aorta	NO	0.416924324710798	chr3:138343173	http://www.cagmdb.org/view_table.php?id=373113
Artery_Aorta	NO	0.416887696978799	chr12:113217325	http://www.cagmdb.org/view_table.php?id=81225
Artery_Aorta	NO	0.416233289893605	chr10:93707177	http://www.cagmdb.org/view_table.php?id=21598
Artery_Aorta	YES	0.416102033476429	chr2:151414675	http://www.cagmdb.org/view_table.php?id=326813
Artery_Aorta	NO	0.415554368820964	chr6:112135109	http://www.cagmdb.org/view_table.php?id=484561
Artery_Aorta	NO	0.415016640537175	chr17:45988887	http://www.cagmdb.org/view_table.php?id=172903
Artery_Aorta	NO	0.414868490581987	chr3:48949114	http://www.cagmdb.org/view_table.php?id=355635
Artery_Aorta	NO	0.414399552824985	chr6:153008330	http://www.cagmdb.org/view_table.php?id=493092
Artery_Aorta	YES	0.413529234727115	chr11:70331779	http://www.cagmdb.org/view_table.php?id=43870
Artery_Aorta	NO	0.413053366063186	chr12:123687657	http://www.cagmdb.org/view_table.php?id=84293
Artery_Aorta	NO	0.412899565488522	chr9:111612341	http://www.cagmdb.org/view_table.php?id=578723
Artery_Aorta	NO	0.411082552224316	chr7:64906837	http://www.cagmdb.org/view_table.php?id=509503
Artery_Aorta	NO	0.410787062880867	chr20:62802939	http://www.cagmdb.org/view_table.php?id=277239
Artery_Aorta	NO	0.408541036748179	chr4:186138245	http://www.cagmdb.org/view_table.php?id=423999
Artery_Aorta	NO	0.407917766463646	chr12:14848368	http://www.cagmdb.org/view_table.php?id=60578
Artery_Aorta	NO	0.407298170594596	chr6:80330111	http://www.cagmdb.org/view_table.php?id=478044
Artery_Aorta	NO	0.405339276050019	chr15:55282913	http://www.cagmdb.org/view_table.php?id=132599
Artery_Aorta	NO	0.404657476237421	chr19:48841628	http://www.cagmdb.org/view_table.php?id=211854
Artery_Aorta	NO	0.404460831228471	chr11:514581	http://www.cagmdb.org/view_table.php?id=30042
Artery_Aorta	NO	0.403548014973578	chr12:102099456	http://www.cagmdb.org/view_table.php?id=78586
Artery_Aorta	NO	0.402742862870661	chr11:111752971	http://www.cagmdb.org/view_table.php?id=52362
Artery_Aorta	NO	0.401905211542059	chr4:77869559	http://www.cagmdb.org/view_table.php?id=402137
Artery_Aorta	NO	0.401149501526108	chr19:18332890	http://www.cagmdb.org/view_table.php?id=204650
Artery_Aorta	NO	0.401024705533844	chr17:46135268	http://www.cagmdb.org/view_table.php?id=172943
Artery_Aorta	NO	0.400290744458424	chr5:140204775	http://www.cagmdb.org/view_table.php?id=452095
Artery_Aorta	NO	0.400278397635696	chr15:63925679	http://www.cagmdb.org/view_table.php?id=134554
Artery_Aorta	NO	0.399615628196346	chr4:146177028	http://www.cagmdb.org/view_table.php?id=415645
Artery_Aorta	NO	0.39863028517098	chr22:21598196	http://www.cagmdb.org/view_table.php?id=287390
Artery_Aorta	NO	0.396299286054345	chr5:65664485	http://www.cagmdb.org/view_table.php?id=437525
Artery_Aorta	NO	0.395727648364836	chr6:106678128	http://www.cagmdb.org/view_table.php?id=483321
Artery_Aorta	NO	0.394807220528492	chr15:52460657	http://www.cagmdb.org/view_table.php?id=132044
Artery_Aorta	NO	0.39476887453845	chr12:118103326	http://www.cagmdb.org/view_table.php?id=82634
Artery_Aorta	NO	0.393730973976843	chr19:43907716	http://www.cagmdb.org/view_table.php?id=210280
Artery_Aorta	NO	0.390657299318572	chr19:45509518	http://www.cagmdb.org/view_table.php?id=210730
Artery_Aorta	NO	0.39045508060825	chr15:100573117	http://www.cagmdb.org/view_table.php?id=142628
Artery_Aorta	NO	0.39042493646863	chr16:10527690	http://www.cagmdb.org/view_table.php?id=145637
Artery_Aorta	NO	0.390276528302471	chr6:73705624	http://www.cagmdb.org/view_table.php?id=476845
Artery_Aorta	NO	0.390230565648639	chr20:1533115	http://www.cagmdb.org/view_table.php?id=263610
Artery_Aorta	NO	0.390230025431976	chr17:42627934	http://www.cagmdb.org/view_table.php?id=172035
Artery_Aorta	NO	0.389939165281649	chr14:23551518	http://www.cagmdb.org/view_table.php?id=107395
Artery_Aorta	NO	0.389872111874524	chr15:77462600	http://www.cagmdb.org/view_table.php?id=137537
Artery_Aorta	NO	0.389328417660907	chr5:24193646	http://www.cagmdb.org/view_table.php?id=429796
Artery_Aorta	NO	0.388904518721335	chr20:25462643	http://www.cagmdb.org/view_table.php?id=268612
Artery_Aorta	NO	0.388419538194386	chr19:43531589	http://www.cagmdb.org/view_table.php?id=210156
Artery_Aorta	NO	0.38714290921661	chr12:69260320	http://www.cagmdb.org/view_table.php?id=71393
Artery_Aorta	NO	0.384271183480421	chr1:1403241	http://www.cagmdb.org/view_table.php?id=214611
Artery_Aorta	YES	0.384132552099643	chr19:35767032	http://www.cagmdb.org/view_table.php?id=208168
Artery_Aorta	NO	0.383772093405575	chr12:98674440	http://www.cagmdb.org/view_table.php?id=77829
Artery_Aorta	NO	0.382918388294919	chr8:144117600	http://www.cagmdb.org/view_table.php?id=560513
Artery_Aorta	NO	0.381499159979656	chr12:9998645	http://www.cagmdb.org/view_table.php?id=59524
Artery_Aorta	NO	0.381323541771488	chr5:115733558	http://www.cagmdb.org/view_table.php?id=447182
Artery_Aorta	YES	0.380669384969566	chr6:83152212	http://www.cagmdb.org/view_table.php?id=478577
Artery_Aorta	NO	0.380587657860705	chr22:44513313	http://www.cagmdb.org/view_table.php?id=293086
Artery_Aorta	NO	0.379118182291925	chr4:186210817	http://www.cagmdb.org/view_table.php?id=424017
Artery_Aorta	NO	0.378536598060688	chr6:109501002	http://www.cagmdb.org/view_table.php?id=484027
Artery_Aorta	NO	0.378241210641336	chr4:152947811	http://www.cagmdb.org/view_table.php?id=417039
Artery_Aorta	NO	0.37636833437797	chr1:109637725	http://www.cagmdb.org/view_table.php?id=238623
Artery_Aorta	NO	0.376238256423075	chr16:89551066	http://www.cagmdb.org/view_table.php?id=161997
Artery_Aorta	NO	0.375833425074252	chr10:73205335	http://www.cagmdb.org/view_table.php?id=17256
Artery_Aorta	NO	0.37453457026845	chr9:27570876	http://www.cagmdb.org/view_table.php?id=566167
Artery_Aorta	NO	0.372233847292503	chr2:190429228	http://www.cagmdb.org/view_table.php?id=334522
Artery_Aorta	NO	0.372199057970293	chr5:33970567	http://www.cagmdb.org/view_table.php?id=432017
Artery_Aorta	NO	0.371671780998616	chr19:43531589	http://www.cagmdb.org/view_table.php?id=210156
Artery_Aorta	NO	0.371662067958581	chr19:55075812	http://www.cagmdb.org/view_table.php?id=213597
Artery_Aorta	NO	0.371563024901021	chr2:102112312	http://www.cagmdb.org/view_table.php?id=316474
Artery_Aorta	YES	0.3715302145984	chr11:119018676	http://www.cagmdb.org/view_table.php?id=54026
Artery_Aorta	NO	0.370183917986155	chr9:127411674	http://www.cagmdb.org/view_table.php?id=582368
Artery_Aorta	NO	0.369983718658575	chr13:45238650	http://www.cagmdb.org/view_table.php?id=92103
Artery_Aorta	NO	0.369920275645725	chr3:196918978	http://www.cagmdb.org/view_table.php?id=385508
Artery_Aorta	NO	0.369065452802547	chr1:201152162	http://www.cagmdb.org/view_table.php?id=252833
Artery_Aorta	NO	0.367007621805391	chr8:11788946	http://www.cagmdb.org/view_table.php?id=532835
Artery_Aorta	NO	0.366468698109645	chr14:73615734	http://www.cagmdb.org/view_table.php?id=117953
Artery_Aorta	YES	0.365969905833941	chr8:143559982	http://www.cagmdb.org/view_table.php?id=560392
Artery_Aorta	NO	0.365810116635968	chr20:45891599	http://www.cagmdb.org/view_table.php?id=273159
Artery_Aorta	NO	0.363989931507763	chr19:17425433	http://www.cagmdb.org/view_table.php?id=204335
Artery_Aorta	YES	0.3635014830505	chr3:9921084	http://www.cagmdb.org/view_table.php?id=347723
Artery_Aorta	YES	0.360550917678761	chr7:100722509	http://www.cagmdb.org/view_table.php?id=517917
Artery_Aorta	NO	0.360445033625893	chr19:37714902	http://www.cagmdb.org/view_table.php?id=208643
Artery_Aorta	NO	0.358150529328449	chr17:30830777	http://www.cagmdb.org/view_table.php?id=169300
Artery_Aorta	NO	0.356711177633427	chr19:49591791	http://www.cagmdb.org/view_table.php?id=212096
Artery_Aorta	NO	0.356550258023983	chr9:32547039	http://www.cagmdb.org/view_table.php?id=567182
Artery_Aorta	NO	0.356320862081617	chr5:177357763	http://www.cagmdb.org/view_table.php?id=460255
Artery_Aorta	NO	0.356011788782342	chr6:109342834	http://www.cagmdb.org/view_table.php?id=483997
Artery_Aorta	NO	0.355828830756054	chr5:139467960	http://www.cagmdb.org/view_table.php?id=451908
Artery_Aorta	NO	0.354951299722537	chr11:113375086	http://www.cagmdb.org/view_table.php?id=52710
Artery_Aorta	NO	0.354653588505091	chr1:203014625	http://www.cagmdb.org/view_table.php?id=253277
Artery_Aorta	NO	0.352066790809493	chr1:179053444	http://www.cagmdb.org/view_table.php?id=248098
Artery_Aorta	NO	0.351348069256712	chr9:128931826	http://www.cagmdb.org/view_table.php?id=582775
Artery_Aorta	NO	0.351048790894443	chr4:102784784	http://www.cagmdb.org/view_table.php?id=407169
Artery_Aorta	NO	0.350471950851767	chr4:67690771	http://www.cagmdb.org/view_table.php?id=400151
Artery_Aorta	NO	0.350088402205448	chr21:39515693	http://www.cagmdb.org/view_table.php?id=284484
Artery_Aorta	NO	0.349618319229616	chr17:36558762	http://www.cagmdb.org/view_table.php?id=170502
Artery_Aorta	NO	0.348780632596863	chr8:66463607	http://www.cagmdb.org/view_table.php?id=544177
Artery_Aorta	NO	0.348732288982625	chr16:89940016	http://www.cagmdb.org/view_table.php?id=162078
Artery_Aorta	YES	0.348187234143636	chr6:44248808	http://www.cagmdb.org/view_table.php?id=471228
Artery_Aorta	NO	0.348050205932722	chr1:180204072	http://www.cagmdb.org/view_table.php?id=248367
Artery_Aorta	NO	0.347504152662711	chr7:128036204	http://www.cagmdb.org/view_table.php?id=523662
Artery_Aorta	NO	0.346404826835592	chr1:66649725	http://www.cagmdb.org/view_table.php?id=229806
Artery_Aorta	NO	0.345929133719153	chr2:100211180	http://www.cagmdb.org/view_table.php?id=316018
Artery_Aorta	NO	0.345562534276879	chr1:86069658	http://www.cagmdb.org/view_table.php?id=233784
Artery_Aorta	NO	0.345210834739259	chr12:66149888	http://www.cagmdb.org/view_table.php?id=70717
Artery_Aorta	NO	0.344564691860366	chr19:51511704	http://www.cagmdb.org/view_table.php?id=212614
Artery_Aorta	NO	0.344515705283961	chr12:132771848	http://www.cagmdb.org/view_table.php?id=86300
Artery_Aorta	YES	0.344508088229002	chr3:196229856	http://www.cagmdb.org/view_table.php?id=385324
Artery_Aorta	NO	0.343735431892232	chr2:112019016	http://www.cagmdb.org/view_table.php?id=318530
Artery_Aorta	NO	0.343315239858662	chr1:165660659	http://www.cagmdb.org/view_table.php?id=245329
Artery_Aorta	NO	0.341983108623185	chr5:96681963	http://www.cagmdb.org/view_table.php?id=443597
Artery_Aorta	NO	0.341707926019987	chr16:4882458	http://www.cagmdb.org/view_table.php?id=144013
Artery_Aorta	NO	0.341151047468646	chr15:83606047	http://www.cagmdb.org/view_table.php?id=138893
Artery_Aorta	NO	0.341117090786821	chr2:27017804	http://www.cagmdb.org/view_table.php?id=301078
Artery_Aorta	YES	0.340967655374145	chr2:186694303	http://www.cagmdb.org/view_table.php?id=333829
Artery_Aorta	NO	0.340466384796662	chr14:103971289	http://www.cagmdb.org/view_table.php?id=125005
Artery_Aorta	YES	0.340326903924196	chr12:48903350	http://www.cagmdb.org/view_table.php?id=66900
Artery_Aorta	NO	0.3396022276302	chr17:7113801	http://www.cagmdb.org/view_table.php?id=164075
Artery_Aorta	NO	0.339408760490389	chr6:105166869	http://www.cagmdb.org/view_table.php?id=483011
Artery_Aorta	NO	0.338515369965317	chr3:16443751	http://www.cagmdb.org/view_table.php?id=349059
Artery_Aorta	NO	0.338468776648107	chr3:72979599	http://www.cagmdb.org/view_table.php?id=360771
Artery_Aorta	NO	0.33834018048039	chr6:108023130	http://www.cagmdb.org/view_table.php?id=483670
Artery_Aorta	NO	0.337444089793477	chr6:46746345	http://www.cagmdb.org/view_table.php?id=471739
Artery_Aorta	NO	0.337161005326879	chr5:72226700	http://www.cagmdb.org/view_table.php?id=438632
Artery_Aorta	NO	0.336058428445565	chr17:30292960	http://www.cagmdb.org/view_table.php?id=169174
Artery_Aorta	NO	0.336048305648016	chr12:14848368	http://www.cagmdb.org/view_table.php?id=60578
Artery_Aorta	NO	0.335723837250616	chr2:196601709	http://www.cagmdb.org/view_table.php?id=335788
Artery_Aorta	NO	0.334774851936851	chr3:184367093	http://www.cagmdb.org/view_table.php?id=382647
Artery_Aorta	NO	0.334685016226109	chr12:75490728	http://www.cagmdb.org/view_table.php?id=72686
Artery_Aorta	NO	0.334319139568841	chr7:64906837	http://www.cagmdb.org/view_table.php?id=509503
Artery_Aorta	NO	0.333739960020789	chr21:45980161	http://www.cagmdb.org/view_table.php?id=285859
Artery_Aorta	NO	0.333542654698423	chr1:16221857	http://www.cagmdb.org/view_table.php?id=218119
Artery_Aorta	NO	0.333307515016095	chr13:25236632	http://www.cagmdb.org/view_table.php?id=87884
Artery_Aorta	NO	0.332852089697764	chr7:24707684	http://www.cagmdb.org/view_table.php?id=502173
Artery_Aorta	NO	0.332646345083844	chr3:161245143	http://www.cagmdb.org/view_table.php?id=377794
Artery_Aorta	NO	0.332353372996778	chr1:115784176	http://www.cagmdb.org/view_table.php?id=239856
Artery_Aorta	NO	0.332330593537529	chr8:23504037	http://www.cagmdb.org/view_table.php?id=535392
Artery_Aorta	NO	0.332117604839531	chr9:17284016	http://www.cagmdb.org/view_table.php?id=564243
Artery_Aorta	NO	0.331447176583492	chr2:175110338	http://www.cagmdb.org/view_table.php?id=331634
Artery_Aorta	NO	0.33047543649518	chr5:150437248	http://www.cagmdb.org/view_table.php?id=454314
Artery_Aorta	NO	0.329893172835049	chr17:39951097	http://www.cagmdb.org/view_table.php?id=171355
Artery_Aorta	NO	0.32955798969261	chr4:76152221	http://www.cagmdb.org/view_table.php?id=401798
Artery_Aorta	NO	0.329514406969309	chr19:3528518	http://www.cagmdb.org/view_table.php?id=199498
Artery_Aorta	NO	0.329438616934804	chr2:24075583	http://www.cagmdb.org/view_table.php?id=300380
Artery_Aorta	NO	0.329376689343521	chr3:100591097	http://www.cagmdb.org/view_table.php?id=365663
Artery_Aorta	NO	0.329309569536328	chr8:132479629	http://www.cagmdb.org/view_table.php?id=558133
Artery_Aorta	NO	0.328912886980205	chr2:108334121	http://www.cagmdb.org/view_table.php?id=317779
Artery_Aorta	NO	0.328878991196501	chr12:9002570	http://www.cagmdb.org/view_table.php?id=59343
Artery_Aorta	NO	0.3287965118413	chr5:53022209	http://www.cagmdb.org/view_table.php?id=434992
Artery_Aorta	NO	0.328585244882313	chr6:132733959	http://www.cagmdb.org/view_table.php?id=488676
Artery_Aorta	YES	0.327147526385792	chr1:230780082	http://www.cagmdb.org/view_table.php?id=259084
Artery_Aorta	NO	0.327104399968361	chr19:45343841	http://www.cagmdb.org/view_table.php?id=210661
Artery_Aorta	NO	0.326319239727633	chr17:16413290	http://www.cagmdb.org/view_table.php?id=166348
Artery_Aorta	NO	0.325885223604825	chr9:127411674	http://www.cagmdb.org/view_table.php?id=582368
Artery_Aorta	NO	0.325029680533765	chr12:6401246	http://www.cagmdb.org/view_table.php?id=58710
Artery_Aorta	NO	0.324414398770919	chr1:86416439	http://www.cagmdb.org/view_table.php?id=233841
Artery_Aorta	NO	0.32351506600766	chr17:50348100	http://www.cagmdb.org/view_table.php?id=174090
Artery_Aorta	NO	0.323294428595922	chr14:73615734	http://www.cagmdb.org/view_table.php?id=117953
Artery_Aorta	NO	0.322935955135563	chr8:23059498	http://www.cagmdb.org/view_table.php?id=535288
Artery_Aorta	NO	0.322918189253848	chr22:23865416	http://www.cagmdb.org/view_table.php?id=287848
Artery_Aorta	NO	0.322228358502419	chr12:121884606	http://www.cagmdb.org/view_table.php?id=83772
Artery_Aorta	NO	0.32208373225499	chr21:36062811	http://www.cagmdb.org/view_table.php?id=283645
Artery_Aorta	NO	0.321772752357053	chr1:179072558	http://www.cagmdb.org/view_table.php?id=248102
Artery_Aorta	NO	0.321676332022575	chr5:157501895	http://www.cagmdb.org/view_table.php?id=455720
Artery_Aorta	NO	0.321049159395977	chr1:151770113	http://www.cagmdb.org/view_table.php?id=242271
Artery_Aorta	NO	0.320917994447418	chr6:46746345	http://www.cagmdb.org/view_table.php?id=471739
Artery_Aorta	NO	0.320644054834148	chr7:1090971	http://www.cagmdb.org/view_table.php?id=496971
Artery_Aorta	NO	0.320489570515352	chr20:5811858	http://www.cagmdb.org/view_table.php?id=264647
Artery_Aorta	YES	0.319607922524413	chr5:50841743	http://www.cagmdb.org/view_table.php?id=434579
Artery_Aorta	NO	0.318967838517863	chr1:151941440	http://www.cagmdb.org/view_table.php?id=242305
Artery_Aorta	NO	0.318808862611282	chr11:66149680	http://www.cagmdb.org/view_table.php?id=42834
Artery_Aorta	NO	0.318752592684836	chr9:113352481	http://www.cagmdb.org/view_table.php?id=579156
Artery_Aorta	NO	0.318491436274274	chr12:10532539	http://www.cagmdb.org/view_table.php?id=59657
Artery_Aorta	NO	0.318016040886775	chr17:18259897	http://www.cagmdb.org/view_table.php?id=166760
Artery_Aorta	NO	0.317608862612594	chr4:94577467	http://www.cagmdb.org/view_table.php?id=405579
Artery_Aorta	NO	0.316954130693253	chr19:53177537	http://www.cagmdb.org/view_table.php?id=213019
Artery_Aorta	NO	0.31686686932146	chr11:83349066	http://www.cagmdb.org/view_table.php?id=46671
Artery_Aorta	NO	0.315106627013301	chr7:736848	http://www.cagmdb.org/view_table.php?id=496900
Artery_Aorta	NO	0.314972383272683	chr19:38762477	http://www.cagmdb.org/view_table.php?id=208923
Artery_Aorta	NO	0.3143453206858	chr17:4715695	http://www.cagmdb.org/view_table.php?id=163454
Artery_Aorta	NO	0.314182063569853	chr19:3192361	http://www.cagmdb.org/view_table.php?id=199345
Artery_Aorta	NO	0.314140562066218	chr2:43600361	http://www.cagmdb.org/view_table.php?id=304662
Artery_Aorta	NO	0.31342006918719	chr11:36284105	http://www.cagmdb.org/view_table.php?id=37453
Artery_Aorta	YES	0.312914348209318	chr12:48903350	http://www.cagmdb.org/view_table.php?id=66900
Artery_Aorta	NO	0.312814522824985	chr3:11334631	http://www.cagmdb.org/view_table.php?id=348043
Artery_Aorta	NO	0.31230328353993	chr10:68283744	http://www.cagmdb.org/view_table.php?id=16055
Artery_Aorta	NO	0.312300237201055	chr3:156245975	http://www.cagmdb.org/view_table.php?id=376814
Artery_Aorta	YES	0.311899029429239	chr14:103710854	http://www.cagmdb.org/view_table.php?id=124944
Artery_Aorta	NO	0.310213725890663	chr15:55804533	http://www.cagmdb.org/view_table.php?id=132728
Artery_Aorta	NO	0.30955483827471	chr22:48585206	http://www.cagmdb.org/view_table.php?id=294003
Artery_Aorta	NO	0.309397012312815	chr14:70336265	http://www.cagmdb.org/view_table.php?id=117176
Artery_Aorta	NO	0.309144204491521	chr9:137261980	http://www.cagmdb.org/view_table.php?id=584728
Artery_Aorta	YES	0.309135374342464	chr3:52786840	http://www.cagmdb.org/view_table.php?id=356443
Artery_Aorta	NO	0.308901827469122	chr7:30713407	http://www.cagmdb.org/view_table.php?id=503394
Artery_Aorta	NO	0.308857303205798	chr3:128932379	http://www.cagmdb.org/view_table.php?id=371293
Artery_Aorta	NO	0.308780146779762	chr8:58504939	http://www.cagmdb.org/view_table.php?id=542584
Artery_Aorta	YES	0.308566289380913	chr19:35767032	http://www.cagmdb.org/view_table.php?id=208168
Artery_Aorta	NO	0.30851787667214	chr17:30830777	http://www.cagmdb.org/view_table.php?id=169300
Artery_Aorta	NO	0.307295433304608	chr17:47812039	http://www.cagmdb.org/view_table.php?id=173306
Artery_Aorta	NO	0.307283229517854	chr7:149846593	http://www.cagmdb.org/view_table.php?id=528547
Artery_Aorta	NO	0.307162830898702	chr5:113051729	http://www.cagmdb.org/view_table.php?id=446725
Artery_Aorta	NO	0.306241703388165	chr15:78536299	http://www.cagmdb.org/view_table.php?id=137767
Artery_Aorta	NO	0.305769907152557	chr4:2470828	http://www.cagmdb.org/view_table.php?id=386240
Artery_Aorta	NO	0.305443611496413	chr2:112291241	http://www.cagmdb.org/view_table.php?id=318585
Artery_Aorta	YES	0.305049631634068	chr17:18208489	http://www.cagmdb.org/view_table.php?id=166745
Artery_Aorta	NO	0.304286101224934	chr17:42118023	http://www.cagmdb.org/view_table.php?id=171888
Artery_Aorta	NO	0.303910702517082	chr5:151680396	http://www.cagmdb.org/view_table.php?id=454572
Artery_Aorta	NO	0.30382901329831	chr15:74994857	http://www.cagmdb.org/view_table.php?id=137012
Artery_Aorta	NO	0.302436335051546	chr10:70843258	http://www.cagmdb.org/view_table.php?id=16739
Artery_Aorta	NO	0.302385650610035	chr3:187139061	http://www.cagmdb.org/view_table.php?id=383292
Artery_Aorta	NO	0.301724124592274	chr4:38754645	http://www.cagmdb.org/view_table.php?id=394158
Artery_Aorta	NO	0.301684068303544	chr12:121865262	http://www.cagmdb.org/view_table.php?id=83759
Artery_Aorta	NO	0.301470224604296	chr4:109882050	http://www.cagmdb.org/view_table.php?id=408550
Artery_Aorta	NO	0.301415580260183	chr9:33241684	http://www.cagmdb.org/view_table.php?id=567329
Artery_Aorta	NO	0.300796192481606	chr2:28918322	http://www.cagmdb.org/view_table.php?id=301506
Artery_Aorta	NO	0.300647416212666	chr11:65816491	http://www.cagmdb.org/view_table.php?id=42744
Artery_Aorta	NO	0.300387629852767	chr3:52575227	http://www.cagmdb.org/view_table.php?id=356400
Artery_Aorta	NO	0.300174493075282	chr11:69089243	http://www.cagmdb.org/view_table.php?id=43518
Artery_Aorta	NO	0.300002913128264	chr8:6735685	http://www.cagmdb.org/view_table.php?id=531794
Artery_Aorta	NO	0.29976288333246	chr9:98752092	http://www.cagmdb.org/view_table.php?id=575970
Artery_Aorta	NO	0.299580721934725	chr8:81688665	http://www.cagmdb.org/view_table.php?id=547425
Artery_Aorta	NO	0.299378719703096	chr2:127027392	http://www.cagmdb.org/view_table.php?id=321687
Artery_Aorta	YES	0.299144880143916	chr5:78964857	http://www.cagmdb.org/view_table.php?id=440030
Artery_Aorta	NO	0.298732296077867	chr6:33774971	http://www.cagmdb.org/view_table.php?id=468727
Artery_Aorta	NO	0.298662396796962	chr2:27358248	http://www.cagmdb.org/view_table.php?id=301148
Artery_Aorta	NO	0.298170877374543	chr7:113978262	http://www.cagmdb.org/view_table.php?id=520757
Artery_Aorta	NO	0.298132163535173	chr22:45403451	http://www.cagmdb.org/view_table.php?id=293322
Artery_Aorta	NO	0.297770664951829	chr15:90112057	http://www.cagmdb.org/view_table.php?id=140317
Artery_Aorta	YES	0.29775779932296	chr4:952629	http://www.cagmdb.org/view_table.php?id=385949
Artery_Aorta	YES	0.297407839644725	chr3:15498470	http://www.cagmdb.org/view_table.php?id=348862
Artery_Aorta	NO	0.29714588433329	chr21:29071990	http://www.cagmdb.org/view_table.php?id=282011
Artery_Aorta	NO	0.296813782161318	chr22:50122724	http://www.cagmdb.org/view_table.php?id=294354
Artery_Aorta	YES	0.296557427911787	chr13:52455636	http://www.cagmdb.org/view_table.php?id=93594
Artery_Aorta	NO	0.296168078390767	chr2:183143283	http://www.cagmdb.org/view_table.php?id=333164
Artery_Aorta	NO	0.295761919282013	chr1:77949436	http://www.cagmdb.org/view_table.php?id=232105
Artery_Aorta	NO	0.295686376246589	chr20:5053179	http://www.cagmdb.org/view_table.php?id=264459
Artery_Aorta	NO	0.295636822773118	chr2:151291981	http://www.cagmdb.org/view_table.php?id=326782
Artery_Aorta	NO	0.295529151114483	chr7:23283605	http://www.cagmdb.org/view_table.php?id=501841
Artery_Aorta	NO	0.29532113285101	chr6:150956916	http://www.cagmdb.org/view_table.php?id=492629
Artery_Aorta	NO	0.295246212903306	chr2:137165763	http://www.cagmdb.org/view_table.php?id=323791
Artery_Aorta	NO	0.295064678283415	chr19:22035906	http://www.cagmdb.org/view_table.php?id=205504
Artery_Aorta	NO	0.294716822210949	chr1:29159109	http://www.cagmdb.org/view_table.php?id=221436
Artery_Aorta	NO	0.29440180773359	chr12:81573013	http://www.cagmdb.org/view_table.php?id=73997
Artery_Aorta	NO	0.29399932272428	chr2:24088348	http://www.cagmdb.org/view_table.php?id=300384
Artery_Aorta	NO	0.293761634663685	chr15:90896188	http://www.cagmdb.org/view_table.php?id=140516
Artery_Aorta	NO	0.293701116836339	chr9:136190209	http://www.cagmdb.org/view_table.php?id=584534
Artery_Aorta	NO	0.293668819576957	chr22:29664372	http://www.cagmdb.org/view_table.php?id=289245
Artery_Aorta	NO	0.293489249651977	chr2:215371272	http://www.cagmdb.org/view_table.php?id=339819
Artery_Aorta	NO	0.293282009956584	chr2:96377543	http://www.cagmdb.org/view_table.php?id=315316
Artery_Aorta	NO	0.293255455730287	chr1:184555549	http://www.cagmdb.org/view_table.php?id=249258
Artery_Aorta	NO	0.293172077481756	chr19:49315039	http://www.cagmdb.org/view_table.php?id=212019
Artery_Aorta	NO	0.292951548787294	chr22:25738321	http://www.cagmdb.org/view_table.php?id=288260
Artery_Aorta	NO	0.291667451450899	chr1:161860410	http://www.cagmdb.org/view_table.php?id=244504
Artery_Aorta	NO	0.291236538656472	chr11:47112314	http://www.cagmdb.org/view_table.php?id=39757
Artery_Aorta	NO	0.291097845189094	chr7:7216979	http://www.cagmdb.org/view_table.php?id=498606
Artery_Aorta	NO	0.290873907898074	chr3:119622779	http://www.cagmdb.org/view_table.php?id=369407
Artery_Aorta	NO	0.290717372652624	chr11:66236766	http://www.cagmdb.org/view_table.php?id=42852
Artery_Aorta	NO	0.290403056438747	chr4:8535774	http://www.cagmdb.org/view_table.php?id=387535
Artery_Aorta	NO	0.290394477243047	chr11:4610763	http://www.cagmdb.org/view_table.php?id=30888
Artery_Aorta	NO	0.290205007350516	chr4:4961630	http://www.cagmdb.org/view_table.php?id=386751
Artery_Aorta	NO	0.290148225400044	chr1:109717947	http://www.cagmdb.org/view_table.php?id=238640
Artery_Aorta	NO	0.289186104116445	chr6:132299890	http://www.cagmdb.org/view_table.php?id=488592
Artery_Aorta	NO	0.288794740677062	chr6:160022014	http://www.cagmdb.org/view_table.php?id=494689
Artery_Aorta	NO	0.288027214064834	chr9:128496715	http://www.cagmdb.org/view_table.php?id=582654
Artery_Aorta	NO	0.287908257933899	chr16:69392370	http://www.cagmdb.org/view_table.php?id=157296
Artery_Aorta	NO	0.287414435427242	chr18:608719	http://www.cagmdb.org/view_table.php?id=182677
Artery_Aorta	NO	0.287349670208466	chr1:20463765	http://www.cagmdb.org/view_table.php?id=219106
Artery_Aorta	YES	0.2868986780515	chr1:15112330	http://www.cagmdb.org/view_table.php?id=217835
Artery_Aorta	NO	0.286409159454449	chr1:110392756	http://www.cagmdb.org/view_table.php?id=238768
Artery_Aorta	NO	0.286301833276941	chr20:49862820	http://www.cagmdb.org/view_table.php?id=274173
Artery_Aorta	NO	0.285231003997244	chr19:51589270	http://www.cagmdb.org/view_table.php?id=212632
Artery_Aorta	NO	0.28512011461602	chr14:52414799	http://www.cagmdb.org/view_table.php?id=113400
Artery_Aorta	NO	0.285088481064447	chr10:68283744	http://www.cagmdb.org/view_table.php?id=16055
Artery_Aorta	NO	0.284879343019757	chr9:124350502	http://www.cagmdb.org/view_table.php?id=581632
Artery_Aorta	NO	0.283925717684797	chr20:37979424	http://www.cagmdb.org/view_table.php?id=271354
Artery_Aorta	NO	0.283329859546621	chr9:97927169	http://www.cagmdb.org/view_table.php?id=575773
Artery_Aorta	NO	0.283300382087623	chr3:38144303	http://www.cagmdb.org/view_table.php?id=353405
Artery_Aorta	NO	0.283060826332077	chr6:134944061	http://www.cagmdb.org/view_table.php?id=489186
Artery_Aorta	NO	0.2826765113247	chr5:178728636	http://www.cagmdb.org/view_table.php?id=460552
Artery_Aorta	NO	0.282388287254196	chr11:8131108	http://www.cagmdb.org/view_table.php?id=31533
Artery_Aorta	NO	0.282376953454802	chr1:19827406	http://www.cagmdb.org/view_table.php?id=218968
Artery_Aorta	NO	0.282040408240858	chr20:35283295	http://www.cagmdb.org/view_table.php?id=270645
Artery_Aorta	YES	0.281876294481492	chr2:206150024	http://www.cagmdb.org/view_table.php?id=337933
Artery_Aorta	NO	0.28119496566785	chr5:73594362	http://www.cagmdb.org/view_table.php?id=438949
Artery_Aorta	NO	0.280505948090422	chr5:132269979	http://www.cagmdb.org/view_table.php?id=450446
Artery_Aorta	NO	0.280347022414032	chr2:237730920	http://www.cagmdb.org/view_table.php?id=344910
Artery_Aorta	NO	0.2802296730097	chr1:201974307	http://www.cagmdb.org/view_table.php?id=253019
Artery_Aorta	NO	0.28020906482034	chr5:169603106	http://www.cagmdb.org/view_table.php?id=458424
Artery_Aorta	NO	0.280185932790511	chr3:50066832	http://www.cagmdb.org/view_table.php?id=355902
Artery_Aorta	NO	0.280043262647251	chr5:103039938	http://www.cagmdb.org/view_table.php?id=444772
Artery_Aorta	YES	0.279990056896009	chr2:157257987	http://www.cagmdb.org/view_table.php?id=327975
Artery_Aorta	NO	0.278554132692687	chr17:4793558	http://www.cagmdb.org/view_table.php?id=163476
Artery_Aorta	YES	0.278502407539713	chr17:56985104	http://www.cagmdb.org/view_table.php?id=175503
Artery_Aorta	NO	0.278435566949433	chr17:3817967	http://www.cagmdb.org/view_table.php?id=163202
Artery_Aorta	NO	0.277997119565032	chr19:32579739	http://www.cagmdb.org/view_table.php?id=207303
Artery_Aorta	NO	0.277734659092336	chr2:192262120	http://www.cagmdb.org/view_table.php?id=334905
Artery_Aorta	YES	0.277614051947543	chr7:33014503	http://www.cagmdb.org/view_table.php?id=503821
Artery_Aorta	NO	0.277357003264893	chr19:49158585	http://www.cagmdb.org/view_table.php?id=211973
Artery_Aorta	YES	0.277354188297266	chr5:126593309	http://www.cagmdb.org/view_table.php?id=449310
Artery_Aorta	NO	0.277243930583745	chr17:30292960	http://www.cagmdb.org/view_table.php?id=169174
Artery_Aorta	NO	0.277034367593333	chr20:32313702	http://www.cagmdb.org/view_table.php?id=269837
Artery_Aorta	NO	0.276949954274232	chr2:108225451	http://www.cagmdb.org/view_table.php?id=317756
Artery_Aorta	NO	0.27651433221801	chr4:17824788	http://www.cagmdb.org/view_table.php?id=389439
Artery_Aorta	NO	0.276204886673949	chr4:87088606	http://www.cagmdb.org/view_table.php?id=404054
Artery_Aorta	YES	0.275964643888384	chr11:7672623	http://www.cagmdb.org/view_table.php?id=31461
Artery_Aorta	NO	0.275892931490861	chr9:86367354	http://www.cagmdb.org/view_table.php?id=573348
Artery_Aorta	NO	0.27573025246324	chr14:21468240	http://www.cagmdb.org/view_table.php?id=106921
Artery_Aorta	NO	0.275616117417612	chr5:115856643	http://www.cagmdb.org/view_table.php?id=447202
Artery_Aorta	NO	0.275453343302044	chr4:10072382	http://www.cagmdb.org/view_table.php?id=387814
Artery_Aorta	NO	0.275308204413909	chr14:77417706	http://www.cagmdb.org/view_table.php?id=118921
Artery_Aorta	NO	0.274937952538911	chr1:25932012	http://www.cagmdb.org/view_table.php?id=220508
Artery_Aorta	NO	0.274849682343927	chr11:120140180	http://www.cagmdb.org/view_table.php?id=54255
Artery_Aorta	NO	0.27457694723547	chr9:127361272	http://www.cagmdb.org/view_table.php?id=582353
Artery_Aorta	NO	0.274277434840745	chr4:184388207	http://www.cagmdb.org/view_table.php?id=423619
Artery_Aorta	NO	0.273496623292805	chr4:186283253	http://www.cagmdb.org/view_table.php?id=424035
Artery_Aorta	NO	0.273234480277761	chr2:26165108	http://www.cagmdb.org/view_table.php?id=300878
Artery_Aorta	NO	0.273225432119552	chr6:34792127	http://www.cagmdb.org/view_table.php?id=468985
Artery_Aorta	NO	0.273095425521795	chr2:159389094	http://www.cagmdb.org/view_table.php?id=328385
Artery_Aorta	NO	0.272832711670463	chr18:274949	http://www.cagmdb.org/view_table.php?id=182591
Artery_Aorta	NO	0.272723052546685	chr20:36075772	http://www.cagmdb.org/view_table.php?id=270842
Artery_Aorta	NO	0.272482595111417	chr18:57096509	http://www.cagmdb.org/view_table.php?id=193432
Artery_Aorta	NO	0.272260946540251	chr20:45395955	http://www.cagmdb.org/view_table.php?id=273052
Artery_Aorta	NO	0.272165325912757	chr1:65482124	http://www.cagmdb.org/view_table.php?id=229601
Artery_Aorta	NO	0.272161084177094	chr12:283811	http://www.cagmdb.org/view_table.php?id=57317
Artery_Aorta	NO	0.271991410332688	chr5:81397071	http://www.cagmdb.org/view_table.php?id=440580
Artery_Aorta	NO	0.27197719424478	chr17:18249792	http://www.cagmdb.org/view_table.php?id=166758
Artery_Aorta	NO	0.271794851424938	chr2:237758224	http://www.cagmdb.org/view_table.php?id=344917
Artery_Aorta	YES	0.27171879161454	chr9:37305833	http://www.cagmdb.org/view_table.php?id=568298
Artery_Aorta	NO	0.271252818015819	chr11:1793080	http://www.cagmdb.org/view_table.php?id=30334
Artery_Aorta	YES	0.270796076776827	chr10:100297703	http://www.cagmdb.org/view_table.php?id=22991
Artery_Aorta	NO	0.270517884154976	chr1:25526139	http://www.cagmdb.org/view_table.php?id=220403
Artery_Aorta	NO	0.270320645581715	chr11:86346610	http://www.cagmdb.org/view_table.php?id=47273
Artery_Aorta	NO	0.270263250932634	chr7:117871794	http://www.cagmdb.org/view_table.php?id=521601
Artery_Aorta	NO	0.270170598866615	chr4:4397040	http://www.cagmdb.org/view_table.php?id=386634
Artery_Aorta	NO	0.269834213580812	chr11:35243667	http://www.cagmdb.org/view_table.php?id=37257
Artery_Aorta	NO	0.269502073495023	chr12:64683990	http://www.cagmdb.org/view_table.php?id=70379
Artery_Aorta	NO	0.269488243388096	chr6:27276453	http://www.cagmdb.org/view_table.php?id=467307
Artery_Aorta	NO	0.269198249404027	chr15:98996525	http://www.cagmdb.org/view_table.php?id=142340
Artery_Aorta	YES	0.2686734039572	chr21:36247634	http://www.cagmdb.org/view_table.php?id=283698
Artery_Aorta	NO	0.268324291175776	chr19:32746938	http://www.cagmdb.org/view_table.php?id=207352
Artery_Aorta	YES	0.268143366510513	chr15:78017965	http://www.cagmdb.org/view_table.php?id=137651
Artery_Aorta	NO	0.268043344313385	chr18:35343851	http://www.cagmdb.org/view_table.php?id=188849
Artery_Aorta	NO	0.267977654710207	chr11:71494539	http://www.cagmdb.org/view_table.php?id=44132
Artery_Aorta	NO	0.267602128929621	chr8:23074963	http://www.cagmdb.org/view_table.php?id=535294
Artery_Aorta	NO	0.267528849425682	chr8:144485527	http://www.cagmdb.org/view_table.php?id=560583
Artery_Aorta	NO	0.26731397490367	chr7:44738397	http://www.cagmdb.org/view_table.php?id=506248
Artery_Aorta	NO	0.267303322991081	chr10:59699691	http://www.cagmdb.org/view_table.php?id=14149
Artery_Aorta	NO	0.267200338267456	chr5:102399945	http://www.cagmdb.org/view_table.php?id=444665
Artery_Aorta	NO	0.267097957707306	chr11:314518	http://www.cagmdb.org/view_table.php?id=29990
Artery_Aorta	NO	0.266963024776099	chr19:54879045	http://www.cagmdb.org/view_table.php?id=213531
Artery_Aorta	NO	0.26670636712266	chr5:140206608	http://www.cagmdb.org/view_table.php?id=452096
Artery_Aorta	NO	0.266691696720108	chr17:47877230	http://www.cagmdb.org/view_table.php?id=173318
Artery_Aorta	NO	0.266591386510758	chr2:231176706	http://www.cagmdb.org/view_table.php?id=343494
Artery_Aorta	NO	0.266587184813653	chr1:154233652	http://www.cagmdb.org/view_table.php?id=242824
Artery_Aorta	NO	0.266332908220086	chr2:197628627	http://www.cagmdb.org/view_table.php?id=336025
Artery_Aorta	NO	0.266220588553031	chr1:19677219	http://www.cagmdb.org/view_table.php?id=218926
Artery_Aorta	NO	0.266034343844722	chr10:72334115	http://www.cagmdb.org/view_table.php?id=17037
Artery_Aorta	NO	0.265562749098861	chr7:134510098	http://www.cagmdb.org/view_table.php?id=525175
Artery_Aorta	NO	0.265499903697075	chr13:113031867	http://www.cagmdb.org/view_table.php?id=106205
Artery_Aorta	NO	0.265418979844429	chr5:42748657	http://www.cagmdb.org/view_table.php?id=433764
Artery_Aorta	NO	0.265326517352958	chr6:132733959	http://www.cagmdb.org/view_table.php?id=488676
Artery_Aorta	NO	0.265314100139929	chr7:143283870	http://www.cagmdb.org/view_table.php?id=527171
Artery_Aorta	NO	0.264418622468928	chr4:659699	http://www.cagmdb.org/view_table.php?id=385896
Artery_Aorta	NO	0.263809092833172	chr7:102458573	http://www.cagmdb.org/view_table.php?id=518480
Artery_Aorta	NO	0.263727673698288	chr15:83211578	http://www.cagmdb.org/view_table.php?id=138800
Artery_Aorta	NO	0.263430981424045	chr12:117047415	http://www.cagmdb.org/view_table.php?id=82325
Artery_Aorta	NO	0.26328158297844	chr22:40132492	http://www.cagmdb.org/view_table.php?id=291982
Artery_Aorta	NO	0.263033557311082	chr20:3191973	http://www.cagmdb.org/view_table.php?id=263999
Artery_Aorta	NO	0.263027319708892	chr14:69446022	http://www.cagmdb.org/view_table.php?id=116985
Artery_Aorta	NO	0.262966348747126	chr17:80980486	http://www.cagmdb.org/view_table.php?id=181561
Artery_Aorta	NO	0.262868535244381	chr11:67596584	http://www.cagmdb.org/view_table.php?id=43197
Artery_Aorta	NO	0.262817906950775	chr19:24036048	http://www.cagmdb.org/view_table.php?id=205991
Artery_Aorta	NO	0.262613001071044	chr15:78849657	http://www.cagmdb.org/view_table.php?id=137828
Artery_Aorta	NO	0.262558500238991	chr1:46322341	http://www.cagmdb.org/view_table.php?id=225494
Artery_Aorta	NO	0.26252750237857	chr1:167558881	http://www.cagmdb.org/view_table.php?id=245717
Artery_Aorta	NO	0.26212161926047	chr16:57433524	http://www.cagmdb.org/view_table.php?id=154292
Artery_Aorta	NO	0.262111728906358	chr1:52330023	http://www.cagmdb.org/view_table.php?id=226755
Artery_Aorta	NO	0.261969097182093	chr18:2593886	http://www.cagmdb.org/view_table.php?id=183084
Artery_Aorta	NO	0.261856581977841	chr21:41420288	http://www.cagmdb.org/view_table.php?id=284921
Artery_Aorta	NO	0.261689011493694	chr5:134704053	http://www.cagmdb.org/view_table.php?id=450942
Artery_Aorta	NO	0.261682964052706	chr7:24707684	http://www.cagmdb.org/view_table.php?id=502173
Artery_Aorta	NO	0.261494155005166	chr5:78023440	http://www.cagmdb.org/view_table.php?id=439843
Artery_Aorta	NO	0.261460731266666	chr17:39654168	http://www.cagmdb.org/view_table.php?id=171297
Artery_Aorta	NO	0.261351410952503	chr14:73004461	http://www.cagmdb.org/view_table.php?id=117778
Artery_Aorta	NO	0.261322453551635	chr8:144485527	http://www.cagmdb.org/view_table.php?id=560583
Artery_Aorta	NO	0.261293399095113	chr1:230128258	http://www.cagmdb.org/view_table.php?id=258964
Artery_Aorta	NO	0.261117540918834	chr6:117613755	http://www.cagmdb.org/view_table.php?id=485695
Artery_Aorta	NO	0.261077057701354	chr14:75728675	http://www.cagmdb.org/view_table.php?id=118477
Artery_Aorta	NO	0.260935128306066	chr4:56391482	http://www.cagmdb.org/view_table.php?id=397772
Artery_Aorta	NO	0.260737477331305	chr11:9305202	http://www.cagmdb.org/view_table.php?id=31808
Artery_Aorta	NO	0.260525245024356	chr15:74884669	http://www.cagmdb.org/view_table.php?id=136984
Artery_Aorta	NO	0.260174641891456	chr4:103104326	http://www.cagmdb.org/view_table.php?id=407224
Artery_Aorta	NO	0.260042322151855	chr15:72092911	http://www.cagmdb.org/view_table.php?id=136390
Artery_Aorta	NO	0.260016767230997	chr3:119824330	http://www.cagmdb.org/view_table.php?id=369452
Artery_Aorta	YES	0.259985029290767	chr14:103710854	http://www.cagmdb.org/view_table.php?id=124944
Artery_Aorta	NO	0.259955981319436	chr17:82006212	http://www.cagmdb.org/view_table.php?id=181773
Artery_Aorta	NO	0.259858902201242	chr18:74300337	http://www.cagmdb.org/view_table.php?id=197305
Artery_Aorta	NO	0.259268715964121	chr4:89045224	http://www.cagmdb.org/view_table.php?id=404482
Artery_Aorta	NO	0.258699822481468	chr3:184298709	http://www.cagmdb.org/view_table.php?id=382635
Artery_Aorta	NO	0.25869026497749	chr12:14567621	http://www.cagmdb.org/view_table.php?id=60513
Artery_Aorta	NO	0.258672540505669	chr19:58463853	http://www.cagmdb.org/view_table.php?id=214422
Artery_Aorta	NO	0.258586913625497	chr1:202217445	http://www.cagmdb.org/view_table.php?id=253109
Artery_Aorta	NO	0.258359453809696	chr22:37661332	http://www.cagmdb.org/view_table.php?id=291335
Artery_Aorta	NO	0.258359368282581	chr2:71342684	http://www.cagmdb.org/view_table.php?id=310783
Artery_Aorta	NO	0.258356721095531	chr17:35994463	http://www.cagmdb.org/view_table.php?id=170422
Artery_Aorta	NO	0.25820961817971	chr2:24088348	http://www.cagmdb.org/view_table.php?id=300384
Artery_Aorta	NO	0.258161724812003	chr6:2641585	http://www.cagmdb.org/view_table.php?id=461609
Artery_Aorta	NO	0.257943107938303	chr7:100574619	http://www.cagmdb.org/view_table.php?id=517867
Artery_Aorta	NO	0.257861445812601	chr6:43142503	http://www.cagmdb.org/view_table.php?id=470928
Artery_Aorta	NO	0.257835699458539	chr17:15519482	http://www.cagmdb.org/view_table.php?id=166131
Artery_Aorta	NO	0.257591533114237	chr16:81729700	http://www.cagmdb.org/view_table.php?id=160244
Artery_Aorta	NO	0.257565797602078	chr19:55075812	http://www.cagmdb.org/view_table.php?id=213597
Artery_Aorta	NO	0.257025930886803	chr11:129333260	http://www.cagmdb.org/view_table.php?id=56160
Artery_Aorta	NO	0.256905990866297	chr5:80952707	http://www.cagmdb.org/view_table.php?id=440495
Artery_Aorta	NO	0.256742430019464	chr4:87436018	http://www.cagmdb.org/view_table.php?id=404138
Artery_Aorta	NO	0.256531246483923	chr9:125738290	http://www.cagmdb.org/view_table.php?id=581977
Artery_Aorta	YES	0.256478937366667	chr19:32438944	http://www.cagmdb.org/view_table.php?id=207247
Artery_Aorta	NO	0.25631446772582	chr13:46753631	http://www.cagmdb.org/view_table.php?id=92465
Artery_Aorta	NO	0.256277693117071	chr9:124851320	http://www.cagmdb.org/view_table.php?id=581743
Artery_Aorta	NO	0.256080549315547	chr16:85008752	http://www.cagmdb.org/view_table.php?id=160972
Artery_Aorta	NO	0.25591392541037	chr2:241673458	http://www.cagmdb.org/view_table.php?id=345645
Artery_Aorta	NO	0.255593175907093	chr5:154485598	http://www.cagmdb.org/view_table.php?id=455088
Artery_Aorta	NO	0.255500409921515	chr15:82971369	http://www.cagmdb.org/view_table.php?id=138755
Artery_Aorta	NO	0.255440054897798	chr2:9197902	http://www.cagmdb.org/view_table.php?id=297269
Artery_Aorta	NO	0.255075392473303	chr2:241673041	http://www.cagmdb.org/view_table.php?id=345644
Artery_Aorta	NO	0.254958460842649	chr11:57756411	http://www.cagmdb.org/view_table.php?id=40999
Artery_Aorta	NO	0.254549799426741	chr6:169726313	http://www.cagmdb.org/view_table.php?id=496605
Artery_Aorta	NO	0.254320827347244	chr5:149439933	http://www.cagmdb.org/view_table.php?id=454057
Artery_Aorta	NO	0.25401669369153	chr17:82648489	http://www.cagmdb.org/view_table.php?id=181906
Artery_Aorta	NO	0.25370581641943	chr3:42700445	http://www.cagmdb.org/view_table.php?id=354311
Artery_Aorta	YES	0.253522736480002	chr3:9921084	http://www.cagmdb.org/view_table.php?id=347723
Artery_Aorta	NO	0.25347895181191	chr12:123687657	http://www.cagmdb.org/view_table.php?id=84293
Artery_Aorta	NO	0.25327695405663	chr12:94893827	http://www.cagmdb.org/view_table.php?id=76907
Artery_Aorta	NO	0.253116426197437	chr4:164932306	http://www.cagmdb.org/view_table.php?id=419503
Artery_Aorta	NO	0.252726736627367	chr12:76825680	http://www.cagmdb.org/view_table.php?id=72999
Artery_Aorta	NO	0.252677314435871	chr5:181032250	http://www.cagmdb.org/view_table.php?id=461032
Artery_Aorta	NO	0.252239070220724	chr19:47762642	http://www.cagmdb.org/view_table.php?id=211512
Artery_Aorta	NO	0.252219735330688	chr8:143843658	http://www.cagmdb.org/view_table.php?id=560458
Artery_Aorta	NO	0.252021206241961	chr7:13978399	http://www.cagmdb.org/view_table.php?id=499925
Artery_Aorta	NO	0.252003632536469	chr12:57659053	http://www.cagmdb.org/view_table.php?id=69038
Artery_Aorta	NO	0.251490668699973	chr5:177270155	http://www.cagmdb.org/view_table.php?id=460238
Artery_Aorta	NO	0.25130469806648	chr2:85291561	http://www.cagmdb.org/view_table.php?id=313663
Artery_Aorta	NO	0.251286404460477	chr1:220015523	http://www.cagmdb.org/view_table.php?id=256808
Artery_Aorta	NO	0.250803741994985	chr22:38535411	http://www.cagmdb.org/view_table.php?id=291561
Artery_Aorta	NO	0.250728377091406	chr1:89128956	http://www.cagmdb.org/view_table.php?id=234392
Artery_Aorta	NO	0.249893051681185	chr10:98522137	http://www.cagmdb.org/view_table.php?id=22624
Artery_Aorta	NO	0.249874846049322	chr4:105720148	http://www.cagmdb.org/view_table.php?id=407725
Artery_Aorta	NO	0.249873279832177	chr17:76314202	http://www.cagmdb.org/view_table.php?id=180463
Artery_Aorta	NO	0.249806585639479	chr2:27299676	http://www.cagmdb.org/view_table.php?id=301131
Artery_Aorta	NO	0.249549840383356	chr19:50494397	http://www.cagmdb.org/view_table.php?id=212318
Artery_Aorta	NO	0.249375533333366	chr11:125993396	http://www.cagmdb.org/view_table.php?id=55506
Artery_Aorta	NO	0.249187590829955	chr17:63774244	http://www.cagmdb.org/view_table.php?id=177201
Artery_Aorta	NO	0.24914369747737	chr4:88726301	http://www.cagmdb.org/view_table.php?id=404418
Artery_Aorta	NO	0.248822048173607	chr1:192715337	http://www.cagmdb.org/view_table.php?id=250988
Artery_Aorta	NO	0.248572090210391	chr12:12643661	http://www.cagmdb.org/view_table.php?id=60100
Artery_Aorta	NO	0.248256668508258	chr9:137241341	http://www.cagmdb.org/view_table.php?id=584724
Artery_Aorta	NO	0.248129112412421	chr3:127750634	http://www.cagmdb.org/view_table.php?id=371059
Artery_Aorta	YES	0.247817494327543	chr9:92224833	http://www.cagmdb.org/view_table.php?id=574591
Artery_Aorta	NO	0.24780405623294	chr1:157656461	http://www.cagmdb.org/view_table.php?id=243621
Artery_Aorta	NO	0.24774928400616	chr11:6688048	http://www.cagmdb.org/view_table.php?id=31313
Artery_Aorta	NO	0.247549264193793	chr3:146123508	http://www.cagmdb.org/view_table.php?id=374657
Artery_Aorta	NO	0.247387809829528	chr13:77693572	http://www.cagmdb.org/view_table.php?id=98750
Artery_Aorta	NO	0.247080595300862	chr2:24088348	http://www.cagmdb.org/view_table.php?id=300384
Artery_Aorta	NO	0.246883052901726	chr15:75944756	http://www.cagmdb.org/view_table.php?id=137225
Artery_Aorta	NO	0.246826606952094	chr4:164972499	http://www.cagmdb.org/view_table.php?id=419516
Artery_Aorta	NO	0.246420582798244	chr2:84787518	http://www.cagmdb.org/view_table.php?id=313536
Artery_Aorta	NO	0.246390703800267	chr1:220015523	http://www.cagmdb.org/view_table.php?id=256808
Artery_Aorta	NO	0.246347741760801	chr1:173829205	http://www.cagmdb.org/view_table.php?id=246984
Artery_Aorta	NO	0.246227773723845	chr20:24435485	http://www.cagmdb.org/view_table.php?id=268443
Artery_Aorta	NO	0.245996921583358	chr1:60043785	http://www.cagmdb.org/view_table.php?id=228319
Artery_Aorta	NO	0.245489388268792	chr12:57685449	http://www.cagmdb.org/view_table.php?id=69048
Artery_Aorta	NO	0.245335606012053	chr17:47290449	http://www.cagmdb.org/view_table.php?id=173164
Artery_Aorta	NO	0.244631651274794	chr1:111747830	http://www.cagmdb.org/view_table.php?id=239006
Artery_Aorta	NO	0.244443837673264	chr3:197547102	http://www.cagmdb.org/view_table.php?id=385634
Artery_Aorta	NO	0.24422468689252	chr6:36591070	http://www.cagmdb.org/view_table.php?id=469435
Artery_Aorta	NO	0.244123387445629	chr4:15764874	http://www.cagmdb.org/view_table.php?id=388964
Artery_Aorta	NO	0.244081153029415	chr1:44823937	http://www.cagmdb.org/view_table.php?id=225089
Artery_Aorta	NO	0.244069337159744	chr6:116332375	http://www.cagmdb.org/view_table.php?id=485442
Artery_Aorta	NO	0.24381249407917	chr6:33748527	http://www.cagmdb.org/view_table.php?id=468720
Artery_Aorta	NO	0.243566843787627	chr1:46627350	http://www.cagmdb.org/view_table.php?id=225564
Artery_Aorta	NO	0.243488455843192	chr8:81688665	http://www.cagmdb.org/view_table.php?id=547425
Artery_Aorta	NO	0.242560070211951	chr16:739298	http://www.cagmdb.org/view_table.php?id=143090
Artery_Aorta	NO	0.242375897306378	chr17:76671394	http://www.cagmdb.org/view_table.php?id=180554
Artery_Aorta	NO	0.242332800150229	chr7:140126463	http://www.cagmdb.org/view_table.php?id=526472
Artery_Aorta	NO	0.242169119676834	chr1:78731008	http://www.cagmdb.org/view_table.php?id=232269
Artery_Aorta	NO	0.241919043477299	chr17:81222297	http://www.cagmdb.org/view_table.php?id=181610
Artery_Aorta	NO	0.241722717945412	chr5:73594362	http://www.cagmdb.org/view_table.php?id=438949
Artery_Aorta	NO	0.241687001169571	chr14:64519988	http://www.cagmdb.org/view_table.php?id=115926
Artery_Aorta	NO	0.241624448519577	chr19:9668951	http://www.cagmdb.org/view_table.php?id=201663
Artery_Aorta	NO	0.241525144499361	chr20:2199084	http://www.cagmdb.org/view_table.php?id=263742
Artery_Aorta	NO	0.241524683579037	chr5:140684288	http://www.cagmdb.org/view_table.php?id=452214
Artery_Aorta	NO	0.24149819835077	chr18:70379324	http://www.cagmdb.org/view_table.php?id=196472
Artery_Aorta	NO	0.241214004131065	chr17:47812039	http://www.cagmdb.org/view_table.php?id=173306
Artery_Aorta	NO	0.240961846768385	chr17:75608727	http://www.cagmdb.org/view_table.php?id=180309
Artery_Aorta	NO	0.240407005728919	chr19:576963	http://www.cagmdb.org/view_table.php?id=198525
Artery_Aorta	NO	0.240189700125669	chr18:12307080	http://www.cagmdb.org/view_table.php?id=185131
Artery_Aorta	NO	0.23966328330904	chr4:143773598	http://www.cagmdb.org/view_table.php?id=415228
Artery_Aorta	YES	0.239642497405824	chr20:33714516	http://www.cagmdb.org/view_table.php?id=270239
Artery_Aorta	NO	0.23918165311474	chr12:4630464	http://www.cagmdb.org/view_table.php?id=58317
Artery_Aorta	NO	0.238819850081672	chr11:45549379	http://www.cagmdb.org/view_table.php?id=39393
Artery_Aorta	NO	0.238621135603505	chr17:46186904	http://www.cagmdb.org/view_table.php?id=172954
Artery_Aorta	NO	0.238526690076904	chr16:8699797	http://www.cagmdb.org/view_table.php?id=145137
Artery_Aorta	NO	0.23805681055649	chr10:123694766	http://www.cagmdb.org/view_table.php?id=28079
Artery_Aorta	NO	0.237919695445502	chr19:55279519	http://www.cagmdb.org/view_table.php?id=213649
Artery_Aorta	NO	0.237647879829747	chr12:14848368	http://www.cagmdb.org/view_table.php?id=60578
Artery_Aorta	NO	0.237603295889044	chr14:73615734	http://www.cagmdb.org/view_table.php?id=117953
Artery_Aorta	NO	0.23736244844536	chr4:75541448	http://www.cagmdb.org/view_table.php?id=401649
Artery_Aorta	NO	0.236745470528428	chr1:109244958	http://www.cagmdb.org/view_table.php?id=238549
Artery_Aorta	NO	0.236514319757567	chr15:74884669	http://www.cagmdb.org/view_table.php?id=136984
Artery_Aorta	NO	0.235310040080322	chr17:18305476	http://www.cagmdb.org/view_table.php?id=166774
Artery_Aorta	NO	0.23491407232601	chr7:23283605	http://www.cagmdb.org/view_table.php?id=501841
Artery_Aorta	NO	0.234706852099022	chr1:109256645	http://www.cagmdb.org/view_table.php?id=238552
Artery_Aorta	NO	0.234668480301822	chr7:44097421	http://www.cagmdb.org/view_table.php?id=506110
Artery_Aorta	YES	0.23389110664979	chr11:119018676	http://www.cagmdb.org/view_table.php?id=54026
Artery_Aorta	YES	0.233630968062329	chr11:6390706	http://www.cagmdb.org/view_table.php?id=31249
Artery_Aorta	NO	0.232609107841904	chr12:113303054	http://www.cagmdb.org/view_table.php?id=81240
Artery_Aorta	NO	0.231681375426713	chr2:318842	http://www.cagmdb.org/view_table.php?id=295412
Artery_Aorta	NO	0.229270626698266	chr1:1403241	http://www.cagmdb.org/view_table.php?id=214611
Artery_Aorta	NO	0.227432229558787	chr16:21680185	http://www.cagmdb.org/view_table.php?id=148354
Artery_Aorta	NO	0.225860042503249	chr7:1030738	http://www.cagmdb.org/view_table.php?id=496962
Artery_Aorta	NO	0.22187870369875	chr16:30656559	http://www.cagmdb.org/view_table.php?id=150827
Artery_Aorta	YES	0.214498765931643	chr8:85135766	http://www.cagmdb.org/view_table.php?id=548113
Artery_Aorta	NO	0.213333582927151	chr18:35343851	http://www.cagmdb.org/view_table.php?id=188849
Artery_Aorta	NO	0.18533988199707	chr10:79935626	http://www.cagmdb.org/view_table.php?id=18680
Artery_Tibial	NO	0.78993609243989	chr11:43772024	http://www.cagmdb.org/view_table.php?id=39029
Artery_Tibial	NO	0.774180843300176	chr1:45534102	http://www.cagmdb.org/view_table.php?id=225284
Artery_Tibial	NO	0.736561149708217	chr11:74999136	http://www.cagmdb.org/view_table.php?id=44881
Artery_Tibial	NO	0.709546776971775	chr6:42958740	http://www.cagmdb.org/view_table.php?id=470887
Artery_Tibial	NO	0.684133216586717	chr17:45856591	http://www.cagmdb.org/view_table.php?id=172870
Artery_Tibial	NO	0.678604559095418	chr11:83349066	http://www.cagmdb.org/view_table.php?id=46671
Artery_Tibial	NO	0.657144269222494	chr8:119861486	http://www.cagmdb.org/view_table.php?id=555339
Artery_Tibial	NO	0.650760826762771	chr1:16207336	http://www.cagmdb.org/view_table.php?id=218112
Artery_Tibial	YES	0.64066065457654	chr9:37422524	http://www.cagmdb.org/view_table.php?id=568326
Artery_Tibial	NO	0.605032133540657	chr7:101249889	http://www.cagmdb.org/view_table.php?id=518076
Artery_Tibial	NO	0.601830656189844	chr6:89224786	http://www.cagmdb.org/view_table.php?id=479757
Artery_Tibial	NO	0.598364002962054	chr2:113226670	http://www.cagmdb.org/view_table.php?id=318796
Artery_Tibial	NO	0.594094406698014	chr2:112291241	http://www.cagmdb.org/view_table.php?id=318585
Artery_Tibial	NO	0.594053966037036	chr3:48246303	http://www.cagmdb.org/view_table.php?id=355458
Artery_Tibial	NO	0.586704062804378	chr3:49320448	http://www.cagmdb.org/view_table.php?id=355718
Artery_Tibial	NO	0.58369454677331	chr6:37694666	http://www.cagmdb.org/view_table.php?id=469694
Artery_Tibial	YES	0.58151248834229	chr13:52455636	http://www.cagmdb.org/view_table.php?id=93594
Artery_Tibial	NO	0.576176963090627	chr14:51234882	http://www.cagmdb.org/view_table.php?id=113156
Artery_Tibial	NO	0.572756572983428	chr5:56882022	http://www.cagmdb.org/view_table.php?id=435810
Artery_Tibial	YES	0.571411088268906	chr10:119146429	http://www.cagmdb.org/view_table.php?id=27149
Artery_Tibial	NO	0.56987107115347	chr11:73926096	http://www.cagmdb.org/view_table.php?id=44665
Artery_Tibial	NO	0.565580005446391	chr17:43543266	http://www.cagmdb.org/view_table.php?id=172256
Artery_Tibial	NO	0.56314137247789	chr12:465517	http://www.cagmdb.org/view_table.php?id=57363
Artery_Tibial	NO	0.558050044783801	chr15:55282913	http://www.cagmdb.org/view_table.php?id=132599
Artery_Tibial	NO	0.553579654807545	chr19:48841628	http://www.cagmdb.org/view_table.php?id=211854
Artery_Tibial	NO	0.550938580567882	chr5:140216888	http://www.cagmdb.org/view_table.php?id=452100
Artery_Tibial	NO	0.550572543943236	chr13:49757692	http://www.cagmdb.org/view_table.php?id=93041
Artery_Tibial	NO	0.547313048960316	chr12:123687657	http://www.cagmdb.org/view_table.php?id=84293
Artery_Tibial	NO	0.545345736227216	chr11:8693716	http://www.cagmdb.org/view_table.php?id=31649
Artery_Tibial	NO	0.542545750817203	chr11:113360052	http://www.cagmdb.org/view_table.php?id=52708
Artery_Tibial	NO	0.540969200705689	chr2:55022897	http://www.cagmdb.org/view_table.php?id=307156
Artery_Tibial	NO	0.538100073221447	chr11:110431102	http://www.cagmdb.org/view_table.php?id=52082
Artery_Tibial	YES	0.536112971642117	chr4:2988577	http://www.cagmdb.org/view_table.php?id=386355
Artery_Tibial	NO	0.530009074890187	chr4:165326888	http://www.cagmdb.org/view_table.php?id=419611
Artery_Tibial	NO	0.526838451961346	chr15:79931106	http://www.cagmdb.org/view_table.php?id=138069
Artery_Tibial	NO	0.526477275966098	chr15:76503057	http://www.cagmdb.org/view_table.php?id=137347
Artery_Tibial	NO	0.525906124352964	chr10:120889239	http://www.cagmdb.org/view_table.php?id=27509
Artery_Tibial	NO	0.522684511046539	chr11:94512945	http://www.cagmdb.org/view_table.php?id=48879
Artery_Tibial	NO	0.519446478272059	chr12:53478872	http://www.cagmdb.org/view_table.php?id=68023
Artery_Tibial	NO	0.519427223886918	chr19:46480551	http://www.cagmdb.org/view_table.php?id=211056
Artery_Tibial	NO	0.518937734753455	chr6:26408245	http://www.cagmdb.org/view_table.php?id=467121
Artery_Tibial	NO	0.516792374104424	chr7:99909134	http://www.cagmdb.org/view_table.php?id=517679
Artery_Tibial	NO	0.515082481747416	chr3:48246303	http://www.cagmdb.org/view_table.php?id=355458
Artery_Tibial	NO	0.513793184272443	chr12:6923961	http://www.cagmdb.org/view_table.php?id=58854
Artery_Tibial	NO	0.512315867923321	chr15:41918218	http://www.cagmdb.org/view_table.php?id=129790
Artery_Tibial	NO	0.511691766534737	chr11:4113118	http://www.cagmdb.org/view_table.php?id=30820
Artery_Tibial	NO	0.511635828231365	chr1:226070773	http://www.cagmdb.org/view_table.php?id=258088
Artery_Tibial	NO	0.506334346221135	chr16:4736281	http://www.cagmdb.org/view_table.php?id=143979
Artery_Tibial	NO	0.503773302070927	chr12:98674440	http://www.cagmdb.org/view_table.php?id=77829
Artery_Tibial	NO	0.502576479688995	chr6:105166869	http://www.cagmdb.org/view_table.php?id=483011
Artery_Tibial	NO	0.501892059346926	chr10:26435598	http://www.cagmdb.org/view_table.php?id=6504
Artery_Tibial	NO	0.495598895161908	chr3:121790785	http://www.cagmdb.org/view_table.php?id=369879
Artery_Tibial	NO	0.495146239541976	chr3:48949114	http://www.cagmdb.org/view_table.php?id=355635
Artery_Tibial	NO	0.494253105165259	chr19:6411551	http://www.cagmdb.org/view_table.php?id=200470
Artery_Tibial	NO	0.494201490490158	chr2:86077812	http://www.cagmdb.org/view_table.php?id=313873
Artery_Tibial	NO	0.493650951991493	chr2:24088348	http://www.cagmdb.org/view_table.php?id=300384
Artery_Tibial	NO	0.492953527599792	chr7:101249889	http://www.cagmdb.org/view_table.php?id=518076
Artery_Tibial	NO	0.492334255828612	chr2:175110338	http://www.cagmdb.org/view_table.php?id=331634
Artery_Tibial	NO	0.485578104221129	chr7:2739479	http://www.cagmdb.org/view_table.php?id=497384
Artery_Tibial	NO	0.478615687697236	chr20:25462643	http://www.cagmdb.org/view_table.php?id=268612
Artery_Tibial	YES	0.475732056971311	chr2:85554455	http://www.cagmdb.org/view_table.php?id=313735
Artery_Tibial	NO	0.474552516952167	chr1:39020539	http://www.cagmdb.org/view_table.php?id=223731
Artery_Tibial	NO	0.468474681463241	chr19:18285154	http://www.cagmdb.org/view_table.php?id=204636
Artery_Tibial	NO	0.465129946009591	chr2:169682486	http://www.cagmdb.org/view_table.php?id=330401
Artery_Tibial	NO	0.463051186648954	chr4:103104326	http://www.cagmdb.org/view_table.php?id=407224
Artery_Tibial	NO	0.462104761104318	chr1:179534909	http://www.cagmdb.org/view_table.php?id=248242
Artery_Tibial	NO	0.461392937593782	chr14:23936749	http://www.cagmdb.org/view_table.php?id=107462
Artery_Tibial	NO	0.461078004579267	chr12:121884606	http://www.cagmdb.org/view_table.php?id=83772
Artery_Tibial	NO	0.46018919259298	chr5:82175874	http://www.cagmdb.org/view_table.php?id=440741
Artery_Tibial	NO	0.460178526800793	chr12:7167811	http://www.cagmdb.org/view_table.php?id=58911
Artery_Tibial	NO	0.459731159135438	chr16:31141377	http://www.cagmdb.org/view_table.php?id=150967
Artery_Tibial	NO	0.459410626808219	chr19:18332890	http://www.cagmdb.org/view_table.php?id=204650
Artery_Tibial	NO	0.457189395907533	chr3:184944042	http://www.cagmdb.org/view_table.php?id=382792
Artery_Tibial	NO	0.456234904432489	chr14:23936749	http://www.cagmdb.org/view_table.php?id=107462
Artery_Tibial	NO	0.456171215573398	chr17:59053934	http://www.cagmdb.org/view_table.php?id=176010
Artery_Tibial	NO	0.45527524586649	chr1:86063360	http://www.cagmdb.org/view_table.php?id=233782
Artery_Tibial	NO	0.454244020805787	chr2:159289784	http://www.cagmdb.org/view_table.php?id=328375
Artery_Tibial	NO	0.453345657515586	chr19:43907716	http://www.cagmdb.org/view_table.php?id=210280
Artery_Tibial	NO	0.452881305156059	chr1:205821582	http://www.cagmdb.org/view_table.php?id=253950
Artery_Tibial	NO	0.451532825835133	chr11:69089243	http://www.cagmdb.org/view_table.php?id=43518
Artery_Tibial	NO	0.450264048464509	chr17:42627934	http://www.cagmdb.org/view_table.php?id=172035
Artery_Tibial	NO	0.446931737451857	chr9:129793268	http://www.cagmdb.org/view_table.php?id=583033
Artery_Tibial	NO	0.445591895171474	chr9:129110569	http://www.cagmdb.org/view_table.php?id=582818
Artery_Tibial	NO	0.444285369676462	chr19:3192361	http://www.cagmdb.org/view_table.php?id=199345
Artery_Tibial	NO	0.444244655857633	chr17:18897454	http://www.cagmdb.org/view_table.php?id=166880
Artery_Tibial	NO	0.443852332979357	chr6:106678128	http://www.cagmdb.org/view_table.php?id=483321
Artery_Tibial	NO	0.44381471880782	chr10:58250417	http://www.cagmdb.org/view_table.php?id=13847
Artery_Tibial	NO	0.443177579262898	chr10:129599974	http://www.cagmdb.org/view_table.php?id=29247
Artery_Tibial	NO	0.44222019956035	chr1:179053444	http://www.cagmdb.org/view_table.php?id=248098
Artery_Tibial	NO	0.439367016348135	chr5:177357763	http://www.cagmdb.org/view_table.php?id=460255
Artery_Tibial	NO	0.439036828481037	chr12:10546730	http://www.cagmdb.org/view_table.php?id=59659
Artery_Tibial	NO	0.438817061376132	chr9:128496715	http://www.cagmdb.org/view_table.php?id=582654
Artery_Tibial	NO	0.437667602900676	chr17:39951097	http://www.cagmdb.org/view_table.php?id=171355
Artery_Tibial	NO	0.436039078784156	chr6:153008330	http://www.cagmdb.org/view_table.php?id=493092
Artery_Tibial	NO	0.43585038438247	chr1:88978815	http://www.cagmdb.org/view_table.php?id=234364
Artery_Tibial	NO	0.434978933683695	chr17:17290841	http://www.cagmdb.org/view_table.php?id=166522
Artery_Tibial	YES	0.433680439187003	chr8:143559982	http://www.cagmdb.org/view_table.php?id=560392
Artery_Tibial	NO	0.433556718493325	chr5:96681963	http://www.cagmdb.org/view_table.php?id=443597
Artery_Tibial	NO	0.430574456303427	chr3:52575594	http://www.cagmdb.org/view_table.php?id=356401
[truncated: 10,057 more rows]
