# Supplementary material for: Ethnically biased microsatellites contribute to differential gene expression and glutathione metabolism in Africans and Europeans
Source: PLoS One. 2021 Mar 25;16(3):e0249148. doi: 10.1371/journal.pone.0249148 (PMC7993785; doi:10.1371/journal.pone.0249148)
Supplement: S3 Data — (TXT) [file pone.0249148.s005.txt]

ethnicity	tissue	microID	location	link
AFR	Adipose Subcutaneous	27149	chr10:119146429	http://www.cagmdb.org/view_table.php?id=27149
AFR	Adipose Subcutaneous	29910	chr10:133402253	http://www.cagmdb.org/view_table.php?id=29910
AFR	Adipose Subcutaneous	31461	chr11:7672623	http://www.cagmdb.org/view_table.php?id=31461
AFR	Adipose Subcutaneous	43870	chr11:70331779	http://www.cagmdb.org/view_table.php?id=43870
AFR	Adipose Subcutaneous	52377	chr11:111809518	http://www.cagmdb.org/view_table.php?id=52377
AFR	Adipose Subcutaneous	54026	chr11:119018676	http://www.cagmdb.org/view_table.php?id=54026
AFR	Adipose Subcutaneous	54026	chr11:119018676	http://www.cagmdb.org/view_table.php?id=54026
AFR	Adipose Subcutaneous	54026	chr11:119018676	http://www.cagmdb.org/view_table.php?id=54026
AFR	Adipose Subcutaneous	55269	chr11:124751122	http://www.cagmdb.org/view_table.php?id=55269
AFR	Adipose Subcutaneous	66900	chr12:48903350	http://www.cagmdb.org/view_table.php?id=66900
AFR	Adipose Subcutaneous	66900	chr12:48903350	http://www.cagmdb.org/view_table.php?id=66900
AFR	Adipose Subcutaneous	93594	chr13:52455636	http://www.cagmdb.org/view_table.php?id=93594
AFR	Adipose Subcutaneous	143099	chr16:793085	http://www.cagmdb.org/view_table.php?id=143099
AFR	Adipose Subcutaneous	143363	chr16:1999882	http://www.cagmdb.org/view_table.php?id=143363
AFR	Adipose Subcutaneous	163504	chr17:4891201	http://www.cagmdb.org/view_table.php?id=163504
AFR	Adipose Subcutaneous	166745	chr17:18208489	http://www.cagmdb.org/view_table.php?id=166745
AFR	Adipose Subcutaneous	175503	chr17:56985104	http://www.cagmdb.org/view_table.php?id=175503
AFR	Adipose Subcutaneous	181070	chr17:78802467	http://www.cagmdb.org/view_table.php?id=181070
AFR	Adipose Subcutaneous	190278	chr18:41962443	http://www.cagmdb.org/view_table.php?id=190278
AFR	Adipose Subcutaneous	199936	chr19:4817277	http://www.cagmdb.org/view_table.php?id=199936
AFR	Adipose Subcutaneous	204469	chr19:17786362	http://www.cagmdb.org/view_table.php?id=204469
AFR	Adipose Subcutaneous	210688	chr19:45409232	http://www.cagmdb.org/view_table.php?id=210688
AFR	Adipose Subcutaneous	263953	chr20:3045700	http://www.cagmdb.org/view_table.php?id=263953
AFR	Adipose Subcutaneous	277125	chr20:62329366	http://www.cagmdb.org/view_table.php?id=277125
AFR	Adipose Subcutaneous	285929	chr21:46302072	http://www.cagmdb.org/view_table.php?id=285929
AFR	Adipose Subcutaneous	285986	chr21:46599781	http://www.cagmdb.org/view_table.php?id=285986
AFR	Adipose Subcutaneous	295544	chr2:1137503	http://www.cagmdb.org/view_table.php?id=295544
AFR	Adipose Subcutaneous	311234	chr2:73559315	http://www.cagmdb.org/view_table.php?id=311234
AFR	Adipose Subcutaneous	331818	chr2:176131175	http://www.cagmdb.org/view_table.php?id=331818
AFR	Adipose Subcutaneous	335865	chr2:196989510	http://www.cagmdb.org/view_table.php?id=335865
AFR	Adipose Subcutaneous	351131	chr3:27322147	http://www.cagmdb.org/view_table.php?id=351131
AFR	Adipose Subcutaneous	356304	chr3:51993838	http://www.cagmdb.org/view_table.php?id=356304
AFR	Adipose Subcutaneous	373956	chr3:142375975	http://www.cagmdb.org/view_table.php?id=373956
AFR	Adipose Subcutaneous	381487	chr3:179210061	http://www.cagmdb.org/view_table.php?id=381487
AFR	Adipose Subcutaneous	382740	chr3:184711346	http://www.cagmdb.org/view_table.php?id=382740
AFR	Adipose Subcutaneous	385948	chr4:952564	http://www.cagmdb.org/view_table.php?id=385948
AFR	Adipose Subcutaneous	386355	chr4:2988577	http://www.cagmdb.org/view_table.php?id=386355
AFR	Adipose Subcutaneous	401361	chr4:74097587	http://www.cagmdb.org/view_table.php?id=401361
AFR	Adipose Subcutaneous	440030	chr5:78964857	http://www.cagmdb.org/view_table.php?id=440030
AFR	Adipose Subcutaneous	452207	chr5:140648008	http://www.cagmdb.org/view_table.php?id=452207
AFR	Adipose Subcutaneous	453791	chr5:148095939	http://www.cagmdb.org/view_table.php?id=453791
AFR	Adipose Subcutaneous	467839	chr6:29657256	http://www.cagmdb.org/view_table.php?id=467839
AFR	Adipose Subcutaneous	484042	chr6:109585127	http://www.cagmdb.org/view_table.php?id=484042
AFR	Adipose Subcutaneous	517917	chr7:100722509	http://www.cagmdb.org/view_table.php?id=517917
AFR	Adipose Subcutaneous	528719	chr7:150687106	http://www.cagmdb.org/view_table.php?id=528719
AFR	Adipose Subcutaneous	530240	chr7:157574514	http://www.cagmdb.org/view_table.php?id=530240
AFR	Adipose Subcutaneous	560392	chr8:143559982	http://www.cagmdb.org/view_table.php?id=560392
AFR	Adipose Subcutaneous	568326	chr9:37422524	http://www.cagmdb.org/view_table.php?id=568326
AFR	Adipose Subcutaneous	574638	chr9:92474743	http://www.cagmdb.org/view_table.php?id=574638
AFR	Esophagus Mucosa	8073	chr10:32804931	http://www.cagmdb.org/view_table.php?id=8073
AFR	Esophagus Mucosa	18772	chr10:80289496	http://www.cagmdb.org/view_table.php?id=18772
AFR	Esophagus Mucosa	27149	chr10:119146429	http://www.cagmdb.org/view_table.php?id=27149
AFR	Esophagus Mucosa	31461	chr11:7672623	http://www.cagmdb.org/view_table.php?id=31461
AFR	Esophagus Mucosa	39786	chr11:47245858	http://www.cagmdb.org/view_table.php?id=39786
AFR	Esophagus Mucosa	43870	chr11:70331779	http://www.cagmdb.org/view_table.php?id=43870
AFR	Esophagus Mucosa	45362	chr11:77243518	http://www.cagmdb.org/view_table.php?id=45362
AFR	Esophagus Mucosa	51592	chr11:108146045	http://www.cagmdb.org/view_table.php?id=51592
AFR	Esophagus Mucosa	54026	chr11:119018676	http://www.cagmdb.org/view_table.php?id=54026
AFR	Esophagus Mucosa	66900	chr12:48903350	http://www.cagmdb.org/view_table.php?id=66900
AFR	Esophagus Mucosa	84298	chr12:123721191	http://www.cagmdb.org/view_table.php?id=84298
AFR	Esophagus Mucosa	93594	chr13:52455636	http://www.cagmdb.org/view_table.php?id=93594
AFR	Esophagus Mucosa	93594	chr13:52455636	http://www.cagmdb.org/view_table.php?id=93594
AFR	Esophagus Mucosa	161848	chr16:88733965	http://www.cagmdb.org/view_table.php?id=161848
AFR	Esophagus Mucosa	164837	chr17:9897983	http://www.cagmdb.org/view_table.php?id=164837
AFR	Esophagus Mucosa	166745	chr17:18208489	http://www.cagmdb.org/view_table.php?id=166745
AFR	Esophagus Mucosa	181719	chr17:81700634	http://www.cagmdb.org/view_table.php?id=181719
AFR	Esophagus Mucosa	199250	chr19:2916361	http://www.cagmdb.org/view_table.php?id=199250
AFR	Esophagus Mucosa	205248	chr19:20839536	http://www.cagmdb.org/view_table.php?id=205248
AFR	Esophagus Mucosa	238643	chr1:109759145	http://www.cagmdb.org/view_table.php?id=238643
AFR	Esophagus Mucosa	245600	chr1:166975020	http://www.cagmdb.org/view_table.php?id=245600
AFR	Esophagus Mucosa	259839	chr1:234383574	http://www.cagmdb.org/view_table.php?id=259839
AFR	Esophagus Mucosa	268278	chr20:23421268	http://www.cagmdb.org/view_table.php?id=268278
AFR	Esophagus Mucosa	285929	chr21:46302072	http://www.cagmdb.org/view_table.php?id=285929
AFR	Esophagus Mucosa	285986	chr21:46599781	http://www.cagmdb.org/view_table.php?id=285986
AFR	Esophagus Mucosa	295544	chr2:1137503	http://www.cagmdb.org/view_table.php?id=295544
AFR	Esophagus Mucosa	299086	chr2:17510684	http://www.cagmdb.org/view_table.php?id=299086
AFR	Esophagus Mucosa	335865	chr2:196989510	http://www.cagmdb.org/view_table.php?id=335865
AFR	Esophagus Mucosa	337933	chr2:206150024	http://www.cagmdb.org/view_table.php?id=337933
AFR	Esophagus Mucosa	353457	chr3:38370241	http://www.cagmdb.org/view_table.php?id=353457
AFR	Esophagus Mucosa	355036	chr3:46709584	http://www.cagmdb.org/view_table.php?id=355036
AFR	Esophagus Mucosa	356304	chr3:51993838	http://www.cagmdb.org/view_table.php?id=356304
AFR	Esophagus Mucosa	382740	chr3:184711346	http://www.cagmdb.org/view_table.php?id=382740
AFR	Esophagus Mucosa	385948	chr4:952564	http://www.cagmdb.org/view_table.php?id=385948
AFR	Esophagus Mucosa	386355	chr4:2988577	http://www.cagmdb.org/view_table.php?id=386355
AFR	Esophagus Mucosa	466669	chr6:24466571	http://www.cagmdb.org/view_table.php?id=466669
AFR	Esophagus Mucosa	466669	chr6:24466571	http://www.cagmdb.org/view_table.php?id=466669
AFR	Esophagus Mucosa	470071	chr6:39311073	http://www.cagmdb.org/view_table.php?id=470071
AFR	Esophagus Mucosa	478577	chr6:83152212	http://www.cagmdb.org/view_table.php?id=478577
AFR	Esophagus Mucosa	481070	chr6:95586994	http://www.cagmdb.org/view_table.php?id=481070
AFR	Esophagus Mucosa	549897	chr8:94534778	http://www.cagmdb.org/view_table.php?id=549897
AFR	Esophagus Mucosa	560392	chr8:143559982	http://www.cagmdb.org/view_table.php?id=560392
AFR	Esophagus Mucosa	568326	chr9:37422524	http://www.cagmdb.org/view_table.php?id=568326
AFR	Esophagus Mucosa	574591	chr9:92224833	http://www.cagmdb.org/view_table.php?id=574591
AFR	Esophagus Mucosa	584678	chr9:136980867	http://www.cagmdb.org/view_table.php?id=584678
AFR	Esophagus Muscularis	18736	chr10:80166227	http://www.cagmdb.org/view_table.php?id=18736
AFR	Esophagus Muscularis	25255	chr10:110285085	http://www.cagmdb.org/view_table.php?id=25255
AFR	Esophagus Muscularis	27149	chr10:119146429	http://www.cagmdb.org/view_table.php?id=27149
AFR	Esophagus Muscularis	31249	chr11:6390706	http://www.cagmdb.org/view_table.php?id=31249
AFR	Esophagus Muscularis	43868	chr11:70325462	http://www.cagmdb.org/view_table.php?id=43868
AFR	Esophagus Muscularis	43870	chr11:70331779	http://www.cagmdb.org/view_table.php?id=43870
AFR	Esophagus Muscularis	50483	chr11:102721319	http://www.cagmdb.org/view_table.php?id=50483
AFR	Esophagus Muscularis	54026	chr11:119018676	http://www.cagmdb.org/view_table.php?id=54026
AFR	Esophagus Muscularis	66900	chr12:48903350	http://www.cagmdb.org/view_table.php?id=66900
AFR	Esophagus Muscularis	66900	chr12:48903350	http://www.cagmdb.org/view_table.php?id=66900
AFR	Esophagus Muscularis	93594	chr13:52455636	http://www.cagmdb.org/view_table.php?id=93594
AFR	Esophagus Muscularis	118481	chr14:75732476	http://www.cagmdb.org/view_table.php?id=118481
AFR	Esophagus Muscularis	129341	chr15:40353111	http://www.cagmdb.org/view_table.php?id=129341
AFR	Esophagus Muscularis	134859	chr15:64980738	http://www.cagmdb.org/view_table.php?id=134859
AFR	Esophagus Muscularis	143363	chr16:1999882	http://www.cagmdb.org/view_table.php?id=143363
AFR	Esophagus Muscularis	144015	chr16:4890395	http://www.cagmdb.org/view_table.php?id=144015
AFR	Esophagus Muscularis	161848	chr16:88733965	http://www.cagmdb.org/view_table.php?id=161848
AFR	Esophagus Muscularis	163504	chr17:4891201	http://www.cagmdb.org/view_table.php?id=163504
AFR	Esophagus Muscularis	166745	chr17:18208489	http://www.cagmdb.org/view_table.php?id=166745
AFR	Esophagus Muscularis	181070	chr17:78802467	http://www.cagmdb.org/view_table.php?id=181070
AFR	Esophagus Muscularis	202147	chr19:11192784	http://www.cagmdb.org/view_table.php?id=202147
AFR	Esophagus Muscularis	209666	chr19:41292564	http://www.cagmdb.org/view_table.php?id=209666
AFR	Esophagus Muscularis	211972	chr19:49154454	http://www.cagmdb.org/view_table.php?id=211972
AFR	Esophagus Muscularis	214689	chr1:1752909	http://www.cagmdb.org/view_table.php?id=214689
AFR	Esophagus Muscularis	236818	chr1:101021818	http://www.cagmdb.org/view_table.php?id=236818
AFR	Esophagus Muscularis	238643	chr1:109759145	http://www.cagmdb.org/view_table.php?id=238643
AFR	Esophagus Muscularis	245600	chr1:166975020	http://www.cagmdb.org/view_table.php?id=245600
AFR	Esophagus Muscularis	263953	chr20:3045700	http://www.cagmdb.org/view_table.php?id=263953
AFR	Esophagus Muscularis	285929	chr21:46302072	http://www.cagmdb.org/view_table.php?id=285929
AFR	Esophagus Muscularis	290016	chr22:32367649	http://www.cagmdb.org/view_table.php?id=290016
AFR	Esophagus Muscularis	295544	chr2:1137503	http://www.cagmdb.org/view_table.php?id=295544
AFR	Esophagus Muscularis	297306	chr2:9412255	http://www.cagmdb.org/view_table.php?id=297306
AFR	Esophagus Muscularis	328516	chr2:159976348	http://www.cagmdb.org/view_table.php?id=328516
AFR	Esophagus Muscularis	353216	chr3:37121842	http://www.cagmdb.org/view_table.php?id=353216
AFR	Esophagus Muscularis	356304	chr3:51993838	http://www.cagmdb.org/view_table.php?id=356304
AFR	Esophagus Muscularis	382740	chr3:184711346	http://www.cagmdb.org/view_table.php?id=382740
AFR	Esophagus Muscularis	385404	chr3:196488581	http://www.cagmdb.org/view_table.php?id=385404
AFR	Esophagus Muscularis	385949	chr4:952629	http://www.cagmdb.org/view_table.php?id=385949
AFR	Esophagus Muscularis	386355	chr4:2988577	http://www.cagmdb.org/view_table.php?id=386355
AFR	Esophagus Muscularis	440550	chr5:81257142	http://www.cagmdb.org/view_table.php?id=440550
AFR	Esophagus Muscularis	453779	chr5:148065546	http://www.cagmdb.org/view_table.php?id=453779
AFR	Esophagus Muscularis	478582	chr6:83188582	http://www.cagmdb.org/view_table.php?id=478582
AFR	Esophagus Muscularis	481070	chr6:95586994	http://www.cagmdb.org/view_table.php?id=481070
AFR	Esophagus Muscularis	492986	chr6:152444592	http://www.cagmdb.org/view_table.php?id=492986
AFR	Esophagus Muscularis	494530	chr6:159265928	http://www.cagmdb.org/view_table.php?id=494530
AFR	Esophagus Muscularis	503821	chr7:33014503	http://www.cagmdb.org/view_table.php?id=503821
AFR	Esophagus Muscularis	512755	chr7:76433118	http://www.cagmdb.org/view_table.php?id=512755
AFR	Esophagus Muscularis	517917	chr7:100722509	http://www.cagmdb.org/view_table.php?id=517917
AFR	Esophagus Muscularis	519013	chr7:105205929	http://www.cagmdb.org/view_table.php?id=519013
AFR	Esophagus Muscularis	560392	chr8:143559982	http://www.cagmdb.org/view_table.php?id=560392
AFR	Esophagus Muscularis	568326	chr9:37422524	http://www.cagmdb.org/view_table.php?id=568326
AFR	Lung	27149	chr10:119146429	http://www.cagmdb.org/view_table.php?id=27149
AFR	Lung	31249	chr11:6390706	http://www.cagmdb.org/view_table.php?id=31249
AFR	Lung	31461	chr11:7672623	http://www.cagmdb.org/view_table.php?id=31461
AFR	Lung	43870	chr11:70331779	http://www.cagmdb.org/view_table.php?id=43870
AFR	Lung	52377	chr11:111809518	http://www.cagmdb.org/view_table.php?id=52377
AFR	Lung	54026	chr11:119018676	http://www.cagmdb.org/view_table.php?id=54026
AFR	Lung	54026	chr11:119018676	http://www.cagmdb.org/view_table.php?id=54026
AFR	Lung	54026	chr11:119018676	http://www.cagmdb.org/view_table.php?id=54026
AFR	Lung	66900	chr12:48903350	http://www.cagmdb.org/view_table.php?id=66900
AFR	Lung	67754	chr12:52316262	http://www.cagmdb.org/view_table.php?id=67754
AFR	Lung	82921	chr12:119194706	http://www.cagmdb.org/view_table.php?id=82921
AFR	Lung	93594	chr13:52455636	http://www.cagmdb.org/view_table.php?id=93594
AFR	Lung	93594	chr13:52455636	http://www.cagmdb.org/view_table.php?id=93594
AFR	Lung	111886	chr14:45159081	http://www.cagmdb.org/view_table.php?id=111886
AFR	Lung	125012	chr14:104004362	http://www.cagmdb.org/view_table.php?id=125012
AFR	Lung	143233	chr16:1329644	http://www.cagmdb.org/view_table.php?id=143233
AFR	Lung	143363	chr16:1999882	http://www.cagmdb.org/view_table.php?id=143363
AFR	Lung	162043	chr16:89784709	http://www.cagmdb.org/view_table.php?id=162043
AFR	Lung	164837	chr17:9897983	http://www.cagmdb.org/view_table.php?id=164837
AFR	Lung	166745	chr17:18208489	http://www.cagmdb.org/view_table.php?id=166745
AFR	Lung	209319	chr19:40255439	http://www.cagmdb.org/view_table.php?id=209319
AFR	Lung	212029	chr19:49355022	http://www.cagmdb.org/view_table.php?id=212029
AFR	Lung	232039	chr1:77711529	http://www.cagmdb.org/view_table.php?id=232039
AFR	Lung	235453	chr1:94079250	http://www.cagmdb.org/view_table.php?id=235453
AFR	Lung	243833	chr1:158699553	http://www.cagmdb.org/view_table.php?id=243833
AFR	Lung	245600	chr1:166975020	http://www.cagmdb.org/view_table.php?id=245600
AFR	Lung	263380	chr20:417396	http://www.cagmdb.org/view_table.php?id=263380
AFR	Lung	263953	chr20:3045700	http://www.cagmdb.org/view_table.php?id=263953
AFR	Lung	285929	chr21:46302072	http://www.cagmdb.org/view_table.php?id=285929
AFR	Lung	310339	chr2:69514608	http://www.cagmdb.org/view_table.php?id=310339
AFR	Lung	326812	chr2:151411208	http://www.cagmdb.org/view_table.php?id=326812
AFR	Lung	335865	chr2:196989510	http://www.cagmdb.org/view_table.php?id=335865
AFR	Lung	373371	chr3:139374299	http://www.cagmdb.org/view_table.php?id=373371
AFR	Lung	373956	chr3:142375975	http://www.cagmdb.org/view_table.php?id=373956
AFR	Lung	382740	chr3:184711346	http://www.cagmdb.org/view_table.php?id=382740
AFR	Lung	386355	chr4:2988577	http://www.cagmdb.org/view_table.php?id=386355
AFR	Lung	386355	chr4:2988577	http://www.cagmdb.org/view_table.php?id=386355
AFR	Lung	450490	chr5:132485829	http://www.cagmdb.org/view_table.php?id=450490
AFR	Lung	534588	chr8:20178508	http://www.cagmdb.org/view_table.php?id=534588
AFR	Lung	558271	chr8:133116887	http://www.cagmdb.org/view_table.php?id=558271
AFR	Lung	560392	chr8:143559982	http://www.cagmdb.org/view_table.php?id=560392
AFR	Lung	568326	chr9:37422524	http://www.cagmdb.org/view_table.php?id=568326
AFR	Lung	584439	chr9:135786171	http://www.cagmdb.org/view_table.php?id=584439
AFR	Adipose Visceral	27149	chr10:119146429	http://www.cagmdb.org/view_table.php?id=27149
AFR	Adipose Visceral	29910	chr10:133402253	http://www.cagmdb.org/view_table.php?id=29910
AFR	Adipose Visceral	43870	chr11:70331779	http://www.cagmdb.org/view_table.php?id=43870
AFR	Adipose Visceral	54026	chr11:119018676	http://www.cagmdb.org/view_table.php?id=54026
AFR	Adipose Visceral	66900	chr12:48903350	http://www.cagmdb.org/view_table.php?id=66900
AFR	Adipose Visceral	66900	chr12:48903350	http://www.cagmdb.org/view_table.php?id=66900
AFR	Adipose Visceral	93594	chr13:52455636	http://www.cagmdb.org/view_table.php?id=93594
AFR	Adipose Visceral	148666	chr16:23067914	http://www.cagmdb.org/view_table.php?id=148666
AFR	Adipose Visceral	175503	chr17:56985104	http://www.cagmdb.org/view_table.php?id=175503
AFR	Adipose Visceral	190278	chr18:41962443	http://www.cagmdb.org/view_table.php?id=190278
AFR	Adipose Visceral	206583	chr19:30009212	http://www.cagmdb.org/view_table.php?id=206583
AFR	Adipose Visceral	238643	chr1:109759145	http://www.cagmdb.org/view_table.php?id=238643
AFR	Adipose Visceral	239807	chr1:115564394	http://www.cagmdb.org/view_table.php?id=239807
AFR	Adipose Visceral	243812	chr1:158611132	http://www.cagmdb.org/view_table.php?id=243812
AFR	Adipose Visceral	245600	chr1:166975020	http://www.cagmdb.org/view_table.php?id=245600
AFR	Adipose Visceral	263953	chr20:3045700	http://www.cagmdb.org/view_table.php?id=263953
AFR	Adipose Visceral	285929	chr21:46302072	http://www.cagmdb.org/view_table.php?id=285929
AFR	Adipose Visceral	285986	chr21:46599781	http://www.cagmdb.org/view_table.php?id=285986
AFR	Adipose Visceral	295544	chr2:1137503	http://www.cagmdb.org/view_table.php?id=295544
AFR	Adipose Visceral	335865	chr2:196989510	http://www.cagmdb.org/view_table.php?id=335865
AFR	Adipose Visceral	382740	chr3:184711346	http://www.cagmdb.org/view_table.php?id=382740
AFR	Adipose Visceral	386355	chr4:2988577	http://www.cagmdb.org/view_table.php?id=386355
AFR	Adipose Visceral	453779	chr5:148065546	http://www.cagmdb.org/view_table.php?id=453779
AFR	Adipose Visceral	467516	chr6:28125216	http://www.cagmdb.org/view_table.php?id=467516
AFR	Adipose Visceral	512755	chr7:76433118	http://www.cagmdb.org/view_table.php?id=512755
AFR	Adipose Visceral	560392	chr8:143559982	http://www.cagmdb.org/view_table.php?id=560392
AFR	Adipose Visceral	568326	chr9:37422524	http://www.cagmdb.org/view_table.php?id=568326
AFR	Adipose Visceral	582355	chr9:127365413	http://www.cagmdb.org/view_table.php?id=582355
AFR	Artery Aorta	22991	chr10:100297703	http://www.cagmdb.org/view_table.php?id=22991
AFR	Artery Aorta	27149	chr10:119146429	http://www.cagmdb.org/view_table.php?id=27149
AFR	Artery Aorta	31249	chr11:6390706	http://www.cagmdb.org/view_table.php?id=31249
AFR	Artery Aorta	31461	chr11:7672623	http://www.cagmdb.org/view_table.php?id=31461
AFR	Artery Aorta	33622	chr11:18338437	http://www.cagmdb.org/view_table.php?id=33622
AFR	Artery Aorta	43870	chr11:70331779	http://www.cagmdb.org/view_table.php?id=43870
AFR	Artery Aorta	54026	chr11:119018676	http://www.cagmdb.org/view_table.php?id=54026
AFR	Artery Aorta	54026	chr11:119018676	http://www.cagmdb.org/view_table.php?id=54026
AFR	Artery Aorta	66900	chr12:48903350	http://www.cagmdb.org/view_table.php?id=66900
AFR	Artery Aorta	66900	chr12:48903350	http://www.cagmdb.org/view_table.php?id=66900
AFR	Artery Aorta	93594	chr13:52455636	http://www.cagmdb.org/view_table.php?id=93594
AFR	Artery Aorta	93594	chr13:52455636	http://www.cagmdb.org/view_table.php?id=93594
AFR	Artery Aorta	124944	chr14:103710854	http://www.cagmdb.org/view_table.php?id=124944
AFR	Artery Aorta	124944	chr14:103710854	http://www.cagmdb.org/view_table.php?id=124944
AFR	Artery Aorta	134859	chr15:64980738	http://www.cagmdb.org/view_table.php?id=134859
AFR	Artery Aorta	166745	chr17:18208489	http://www.cagmdb.org/view_table.php?id=166745
AFR	Artery Aorta	175503	chr17:56985104	http://www.cagmdb.org/view_table.php?id=175503
AFR	Artery Aorta	181719	chr17:81700634	http://www.cagmdb.org/view_table.php?id=181719
AFR	Artery Aorta	207247	chr19:32438944	http://www.cagmdb.org/view_table.php?id=207247
AFR	Artery Aorta	217835	chr1:15112330	http://www.cagmdb.org/view_table.php?id=217835
AFR	Artery Aorta	270239	chr20:33714516	http://www.cagmdb.org/view_table.php?id=270239
AFR	Artery Aorta	283698	chr21:36247634	http://www.cagmdb.org/view_table.php?id=283698
AFR	Artery Aorta	285929	chr21:46302072	http://www.cagmdb.org/view_table.php?id=285929
AFR	Artery Aorta	326813	chr2:151414675	http://www.cagmdb.org/view_table.php?id=326813
AFR	Artery Aorta	327975	chr2:157257987	http://www.cagmdb.org/view_table.php?id=327975
AFR	Artery Aorta	337933	chr2:206150024	http://www.cagmdb.org/view_table.php?id=337933
AFR	Artery Aorta	348862	chr3:15498470	http://www.cagmdb.org/view_table.php?id=348862
AFR	Artery Aorta	385949	chr4:952629	http://www.cagmdb.org/view_table.php?id=385949
AFR	Artery Aorta	386355	chr4:2988577	http://www.cagmdb.org/view_table.php?id=386355
AFR	Artery Aorta	434579	chr5:50841743	http://www.cagmdb.org/view_table.php?id=434579
AFR	Artery Aorta	440030	chr5:78964857	http://www.cagmdb.org/view_table.php?id=440030
AFR	Artery Aorta	449310	chr5:126593309	http://www.cagmdb.org/view_table.php?id=449310
AFR	Artery Aorta	471228	chr6:44248808	http://www.cagmdb.org/view_table.php?id=471228
AFR	Artery Aorta	478577	chr6:83152212	http://www.cagmdb.org/view_table.php?id=478577
AFR	Artery Aorta	503821	chr7:33014503	http://www.cagmdb.org/view_table.php?id=503821
AFR	Artery Aorta	517917	chr7:100722509	http://www.cagmdb.org/view_table.php?id=517917
AFR	Artery Aorta	560392	chr8:143559982	http://www.cagmdb.org/view_table.php?id=560392
AFR	Artery Aorta	568298	chr9:37305833	http://www.cagmdb.org/view_table.php?id=568298
AFR	Artery Aorta	568326	chr9:37422524	http://www.cagmdb.org/view_table.php?id=568326
AFR	Artery Aorta	574591	chr9:92224833	http://www.cagmdb.org/view_table.php?id=574591
AFR	Artery Tibial	20920	chr10:90916431	http://www.cagmdb.org/view_table.php?id=20920
AFR	Artery Tibial	27149	chr10:119146429	http://www.cagmdb.org/view_table.php?id=27149
AFR	Artery Tibial	31249	chr11:6390706	http://www.cagmdb.org/view_table.php?id=31249
AFR	Artery Tibial	31461	chr11:7672623	http://www.cagmdb.org/view_table.php?id=31461
AFR	Artery Tibial	42305	chr11:64118928	http://www.cagmdb.org/view_table.php?id=42305
AFR	Artery Tibial	51592	chr11:108146045	http://www.cagmdb.org/view_table.php?id=51592
AFR	Artery Tibial	54026	chr11:119018676	http://www.cagmdb.org/view_table.php?id=54026
AFR	Artery Tibial	54026	chr11:119018676	http://www.cagmdb.org/view_table.php?id=54026
AFR	Artery Tibial	57131	chr11:134382307	http://www.cagmdb.org/view_table.php?id=57131
AFR	Artery Tibial	66900	chr12:48903350	http://www.cagmdb.org/view_table.php?id=66900
AFR	Artery Tibial	66900	chr12:48903350	http://www.cagmdb.org/view_table.php?id=66900
AFR	Artery Tibial	93594	chr13:52455636	http://www.cagmdb.org/view_table.php?id=93594
AFR	Artery Tibial	93594	chr13:52455636	http://www.cagmdb.org/view_table.php?id=93594
AFR	Artery Tibial	124944	chr14:103710854	http://www.cagmdb.org/view_table.php?id=124944
AFR	Artery Tibial	143363	chr16:1999882	http://www.cagmdb.org/view_table.php?id=143363
AFR	Artery Tibial	148666	chr16:23067914	http://www.cagmdb.org/view_table.php?id=148666
AFR	Artery Tibial	161848	chr16:88733965	http://www.cagmdb.org/view_table.php?id=161848
AFR	Artery Tibial	163504	chr17:4891201	http://www.cagmdb.org/view_table.php?id=163504
AFR	Artery Tibial	166745	chr17:18208489	http://www.cagmdb.org/view_table.php?id=166745
AFR	Artery Tibial	175503	chr17:56985104	http://www.cagmdb.org/view_table.php?id=175503
AFR	Artery Tibial	180126	chr17:74999289	http://www.cagmdb.org/view_table.php?id=180126
AFR	Artery Tibial	198796	chr19:1496701	http://www.cagmdb.org/view_table.php?id=198796
AFR	Artery Tibial	209465	chr19:40685303	http://www.cagmdb.org/view_table.php?id=209465
AFR	Artery Tibial	214689	chr1:1752909	http://www.cagmdb.org/view_table.php?id=214689
AFR	Artery Tibial	214689	chr1:1752909	http://www.cagmdb.org/view_table.php?id=214689
AFR	Artery Tibial	226795	chr1:52525366	http://www.cagmdb.org/view_table.php?id=226795
AFR	Artery Tibial	238643	chr1:109759145	http://www.cagmdb.org/view_table.php?id=238643
AFR	Artery Tibial	239458	chr1:113880912	http://www.cagmdb.org/view_table.php?id=239458
AFR	Artery Tibial	243812	chr1:158611132	http://www.cagmdb.org/view_table.php?id=243812
AFR	Artery Tibial	254169	chr1:207070018	http://www.cagmdb.org/view_table.php?id=254169
AFR	Artery Tibial	263953	chr20:3045700	http://www.cagmdb.org/view_table.php?id=263953
AFR	Artery Tibial	268278	chr20:23421268	http://www.cagmdb.org/view_table.php?id=268278
AFR	Artery Tibial	277125	chr20:62329366	http://www.cagmdb.org/view_table.php?id=277125
AFR	Artery Tibial	285929	chr21:46302072	http://www.cagmdb.org/view_table.php?id=285929
AFR	Artery Tibial	297306	chr2:9412255	http://www.cagmdb.org/view_table.php?id=297306
AFR	Artery Tibial	311234	chr2:73559315	http://www.cagmdb.org/view_table.php?id=311234
AFR	Artery Tibial	313735	chr2:85554455	http://www.cagmdb.org/view_table.php?id=313735
AFR	Artery Tibial	323498	chr2:135829831	http://www.cagmdb.org/view_table.php?id=323498
AFR	Artery Tibial	326813	chr2:151414675	http://www.cagmdb.org/view_table.php?id=326813
AFR	Artery Tibial	327975	chr2:157257987	http://www.cagmdb.org/view_table.php?id=327975
AFR	Artery Tibial	335865	chr2:196989510	http://www.cagmdb.org/view_table.php?id=335865
AFR	Artery Tibial	337933	chr2:206150024	http://www.cagmdb.org/view_table.php?id=337933
AFR	Artery Tibial	340795	chr2:219535328	http://www.cagmdb.org/view_table.php?id=340795
AFR	Artery Tibial	356304	chr3:51993838	http://www.cagmdb.org/view_table.php?id=356304
AFR	Artery Tibial	357665	chr3:58256346	http://www.cagmdb.org/view_table.php?id=357665
AFR	Artery Tibial	382740	chr3:184711346	http://www.cagmdb.org/view_table.php?id=382740
AFR	Artery Tibial	386355	chr4:2988577	http://www.cagmdb.org/view_table.php?id=386355
AFR	Artery Tibial	401361	chr4:74097587	http://www.cagmdb.org/view_table.php?id=401361
AFR	Artery Tibial	401361	chr4:74097587	http://www.cagmdb.org/view_table.php?id=401361
AFR	Artery Tibial	423673	chr4:184615256	http://www.cagmdb.org/view_table.php?id=423673
AFR	Artery Tibial	440030	chr5:78964857	http://www.cagmdb.org/view_table.php?id=440030
AFR	Artery Tibial	460446	chr5:178249986	http://www.cagmdb.org/view_table.php?id=460446
AFR	Artery Tibial	517917	chr7:100722509	http://www.cagmdb.org/view_table.php?id=517917
AFR	Artery Tibial	560392	chr8:143559982	http://www.cagmdb.org/view_table.php?id=560392
AFR	Artery Tibial	568326	chr9:37422524	http://www.cagmdb.org/view_table.php?id=568326
AFR	Artery Tibial	582355	chr9:127365413	http://www.cagmdb.org/view_table.php?id=582355
AFR	Artery Tibial	582780	chr9:128956183	http://www.cagmdb.org/view_table.php?id=582780
AFR	Brain Cerebellum	21131	chr10:92027481	http://www.cagmdb.org/view_table.php?id=21131
AFR	Brain Cerebellum	27149	chr10:119146429	http://www.cagmdb.org/view_table.php?id=27149
AFR	Brain Cerebellum	29910	chr10:133402253	http://www.cagmdb.org/view_table.php?id=29910
AFR	Brain Cerebellum	33646	chr11:18456407	http://www.cagmdb.org/view_table.php?id=33646
AFR	Brain Cerebellum	45576	chr11:78127328	http://www.cagmdb.org/view_table.php?id=45576
AFR	Brain Cerebellum	45576	chr11:78127328	http://www.cagmdb.org/view_table.php?id=45576
AFR	Brain Cerebellum	48077	chr11:90218200	http://www.cagmdb.org/view_table.php?id=48077
AFR	Brain Cerebellum	54026	chr11:119018676	http://www.cagmdb.org/view_table.php?id=54026
AFR	Brain Cerebellum	54026	chr11:119018676	http://www.cagmdb.org/view_table.php?id=54026
AFR	Brain Cerebellum	58311	chr12:4610004	http://www.cagmdb.org/view_table.php?id=58311
AFR	Brain Cerebellum	66900	chr12:48903350	http://www.cagmdb.org/view_table.php?id=66900
AFR	Brain Cerebellum	93594	chr13:52455636	http://www.cagmdb.org/view_table.php?id=93594
AFR	Brain Cerebellum	134859	chr15:64980738	http://www.cagmdb.org/view_table.php?id=134859
AFR	Brain Cerebellum	139902	chr15:88527894	http://www.cagmdb.org/view_table.php?id=139902
AFR	Brain Cerebellum	163642	chr17:5434774	http://www.cagmdb.org/view_table.php?id=163642
AFR	Brain Cerebellum	166745	chr17:18208489	http://www.cagmdb.org/view_table.php?id=166745
AFR	Brain Cerebellum	181070	chr17:78802467	http://www.cagmdb.org/view_table.php?id=181070
AFR	Brain Cerebellum	190278	chr18:41962443	http://www.cagmdb.org/view_table.php?id=190278
AFR	Brain Cerebellum	238643	chr1:109759145	http://www.cagmdb.org/view_table.php?id=238643
AFR	Brain Cerebellum	239458	chr1:113880912	http://www.cagmdb.org/view_table.php?id=239458
AFR	Brain Cerebellum	240085	chr1:117086248	http://www.cagmdb.org/view_table.php?id=240085
AFR	Brain Cerebellum	268278	chr20:23421268	http://www.cagmdb.org/view_table.php?id=268278
AFR	Brain Cerebellum	285917	chr21:46258738	http://www.cagmdb.org/view_table.php?id=285917
AFR	Brain Cerebellum	313735	chr2:85554455	http://www.cagmdb.org/view_table.php?id=313735
AFR	Brain Cerebellum	339834	chr2:215410131	http://www.cagmdb.org/view_table.php?id=339834
AFR	Brain Cerebellum	348862	chr3:15498470	http://www.cagmdb.org/view_table.php?id=348862
AFR	Brain Cerebellum	348862	chr3:15498470	http://www.cagmdb.org/view_table.php?id=348862
AFR	Brain Cerebellum	385948	chr4:952564	http://www.cagmdb.org/view_table.php?id=385948
AFR	Brain Cerebellum	386355	chr4:2988577	http://www.cagmdb.org/view_table.php?id=386355
AFR	Brain Cerebellum	460303	chr5:177608488	http://www.cagmdb.org/view_table.php?id=460303
AFR	Brain Cerebellum	560392	chr8:143559982	http://www.cagmdb.org/view_table.php?id=560392
AFR	Brain Cerebellum	568326	chr9:37422524	http://www.cagmdb.org/view_table.php?id=568326
AFR	Brain Cerebellum	584439	chr9:135786171	http://www.cagmdb.org/view_table.php?id=584439
AFR	Brain Cerebellum	584678	chr9:136980867	http://www.cagmdb.org/view_table.php?id=584678
AFR	Fibroblasts	25255	chr10:110285085	http://www.cagmdb.org/view_table.php?id=25255
AFR	Fibroblasts	27149	chr10:119146429	http://www.cagmdb.org/view_table.php?id=27149
AFR	Fibroblasts	28291	chr10:124828675	http://www.cagmdb.org/view_table.php?id=28291
AFR	Fibroblasts	29910	chr10:133402253	http://www.cagmdb.org/view_table.php?id=29910
AFR	Fibroblasts	31249	chr11:6390706	http://www.cagmdb.org/view_table.php?id=31249
AFR	Fibroblasts	31461	chr11:7672623	http://www.cagmdb.org/view_table.php?id=31461
AFR	Fibroblasts	43870	chr11:70331779	http://www.cagmdb.org/view_table.php?id=43870
AFR	Fibroblasts	52377	chr11:111809518	http://www.cagmdb.org/view_table.php?id=52377
AFR	Fibroblasts	52377	chr11:111809518	http://www.cagmdb.org/view_table.php?id=52377
AFR	Fibroblasts	54026	chr11:119018676	http://www.cagmdb.org/view_table.php?id=54026
AFR	Fibroblasts	54026	chr11:119018676	http://www.cagmdb.org/view_table.php?id=54026
AFR	Fibroblasts	66900	chr12:48903350	http://www.cagmdb.org/view_table.php?id=66900
AFR	Fibroblasts	66900	chr12:48903350	http://www.cagmdb.org/view_table.php?id=66900
AFR	Fibroblasts	84298	chr12:123721191	http://www.cagmdb.org/view_table.php?id=84298
AFR	Fibroblasts	93594	chr13:52455636	http://www.cagmdb.org/view_table.php?id=93594
AFR	Fibroblasts	93594	chr13:52455636	http://www.cagmdb.org/view_table.php?id=93594
AFR	Fibroblasts	128086	chr15:34142267	http://www.cagmdb.org/view_table.php?id=128086
AFR	Fibroblasts	129341	chr15:40353111	http://www.cagmdb.org/view_table.php?id=129341
AFR	Fibroblasts	129644	chr15:41380244	http://www.cagmdb.org/view_table.php?id=129644
AFR	Fibroblasts	129644	chr15:41380244	http://www.cagmdb.org/view_table.php?id=129644
AFR	Fibroblasts	130160	chr15:43492238	http://www.cagmdb.org/view_table.php?id=130160
AFR	Fibroblasts	164837	chr17:9897983	http://www.cagmdb.org/view_table.php?id=164837
AFR	Fibroblasts	166745	chr17:18208489	http://www.cagmdb.org/view_table.php?id=166745
AFR	Fibroblasts	181070	chr17:78802467	http://www.cagmdb.org/view_table.php?id=181070
AFR	Fibroblasts	207247	chr19:32438944	http://www.cagmdb.org/view_table.php?id=207247
AFR	Fibroblasts	209319	chr19:40255439	http://www.cagmdb.org/view_table.php?id=209319
AFR	Fibroblasts	210688	chr19:45409232	http://www.cagmdb.org/view_table.php?id=210688
AFR	Fibroblasts	238643	chr1:109759145	http://www.cagmdb.org/view_table.php?id=238643
AFR	Fibroblasts	248188	chr1:179348761	http://www.cagmdb.org/view_table.php?id=248188
AFR	Fibroblasts	268278	chr20:23421268	http://www.cagmdb.org/view_table.php?id=268278
AFR	Fibroblasts	277125	chr20:62329366	http://www.cagmdb.org/view_table.php?id=277125
AFR	Fibroblasts	285897	chr21:46124538	http://www.cagmdb.org/view_table.php?id=285897
AFR	Fibroblasts	285929	chr21:46302072	http://www.cagmdb.org/view_table.php?id=285929
AFR	Fibroblasts	297306	chr2:9412255	http://www.cagmdb.org/view_table.php?id=297306
AFR	Fibroblasts	297306	chr2:9412255	http://www.cagmdb.org/view_table.php?id=297306
AFR	Fibroblasts	304687	chr2:43707746	http://www.cagmdb.org/view_table.php?id=304687
AFR	Fibroblasts	313735	chr2:85554455	http://www.cagmdb.org/view_table.php?id=313735
AFR	Fibroblasts	326812	chr2:151411208	http://www.cagmdb.org/view_table.php?id=326812
AFR	Fibroblasts	328516	chr2:159976348	http://www.cagmdb.org/view_table.php?id=328516
AFR	Fibroblasts	331818	chr2:176131175	http://www.cagmdb.org/view_table.php?id=331818
AFR	Fibroblasts	337933	chr2:206150024	http://www.cagmdb.org/view_table.php?id=337933
AFR	Fibroblasts	343188	chr2:229840801	http://www.cagmdb.org/view_table.php?id=343188
AFR	Fibroblasts	356304	chr3:51993838	http://www.cagmdb.org/view_table.php?id=356304
AFR	Fibroblasts	368203	chr3:113657264	http://www.cagmdb.org/view_table.php?id=368203
AFR	Fibroblasts	382740	chr3:184711346	http://www.cagmdb.org/view_table.php?id=382740
AFR	Fibroblasts	386355	chr4:2988577	http://www.cagmdb.org/view_table.php?id=386355
AFR	Fibroblasts	386913	chr4:5745187	http://www.cagmdb.org/view_table.php?id=386913
AFR	Fibroblasts	414980	chr4:142405160	http://www.cagmdb.org/view_table.php?id=414980
AFR	Fibroblasts	448592	chr5:122829776	http://www.cagmdb.org/view_table.php?id=448592
AFR	Fibroblasts	448592	chr5:122829776	http://www.cagmdb.org/view_table.php?id=448592
AFR	Fibroblasts	467516	chr6:28125216	http://www.cagmdb.org/view_table.php?id=467516
AFR	Fibroblasts	517917	chr7:100722509	http://www.cagmdb.org/view_table.php?id=517917
AFR	Fibroblasts	528719	chr7:150687106	http://www.cagmdb.org/view_table.php?id=528719
AFR	Fibroblasts	560392	chr8:143559982	http://www.cagmdb.org/view_table.php?id=560392
AFR	Fibroblasts	568326	chr9:37422524	http://www.cagmdb.org/view_table.php?id=568326
AFR	Muscle Skeletal	25255	chr10:110285085	http://www.cagmdb.org/view_table.php?id=25255
AFR	Muscle Skeletal	29910	chr10:133402253	http://www.cagmdb.org/view_table.php?id=29910
AFR	Muscle Skeletal	31461	chr11:7672623	http://www.cagmdb.org/view_table.php?id=31461
AFR	Muscle Skeletal	34029	chr11:20389654	http://www.cagmdb.org/view_table.php?id=34029
AFR	Muscle Skeletal	44486	chr11:73361921	http://www.cagmdb.org/view_table.php?id=44486
AFR	Muscle Skeletal	54026	chr11:119018676	http://www.cagmdb.org/view_table.php?id=54026
AFR	Muscle Skeletal	54026	chr11:119018676	http://www.cagmdb.org/view_table.php?id=54026
AFR	Muscle Skeletal	55269	chr11:124751122	http://www.cagmdb.org/view_table.php?id=55269
AFR	Muscle Skeletal	66900	chr12:48903350	http://www.cagmdb.org/view_table.php?id=66900
AFR	Muscle Skeletal	83376	chr12:120766090	http://www.cagmdb.org/view_table.php?id=83376
AFR	Muscle Skeletal	90065	chr13:35476297	http://www.cagmdb.org/view_table.php?id=90065
AFR	Muscle Skeletal	93594	chr13:52455636	http://www.cagmdb.org/view_table.php?id=93594
AFR	Muscle Skeletal	124944	chr14:103710854	http://www.cagmdb.org/view_table.php?id=124944
AFR	Muscle Skeletal	128086	chr15:34142267	http://www.cagmdb.org/view_table.php?id=128086
AFR	Muscle Skeletal	131641	chr15:50634327	http://www.cagmdb.org/view_table.php?id=131641
AFR	Muscle Skeletal	134859	chr15:64980738	http://www.cagmdb.org/view_table.php?id=134859
AFR	Muscle Skeletal	160941	chr16:84880694	http://www.cagmdb.org/view_table.php?id=160941
AFR	Muscle Skeletal	161848	chr16:88733965	http://www.cagmdb.org/view_table.php?id=161848
AFR	Muscle Skeletal	163504	chr17:4891201	http://www.cagmdb.org/view_table.php?id=163504
AFR	Muscle Skeletal	166745	chr17:18208489	http://www.cagmdb.org/view_table.php?id=166745
AFR	Muscle Skeletal	175503	chr17:56985104	http://www.cagmdb.org/view_table.php?id=175503
AFR	Muscle Skeletal	180110	chr17:74943760	http://www.cagmdb.org/view_table.php?id=180110
AFR	Muscle Skeletal	245600	chr1:166975020	http://www.cagmdb.org/view_table.php?id=245600
AFR	Muscle Skeletal	254169	chr1:207070018	http://www.cagmdb.org/view_table.php?id=254169
AFR	Muscle Skeletal	263953	chr20:3045700	http://www.cagmdb.org/view_table.php?id=263953
AFR	Muscle Skeletal	277125	chr20:62329366	http://www.cagmdb.org/view_table.php?id=277125
AFR	Muscle Skeletal	290994	chr22:36295402	http://www.cagmdb.org/view_table.php?id=290994
AFR	Muscle Skeletal	295544	chr2:1137503	http://www.cagmdb.org/view_table.php?id=295544
AFR	Muscle Skeletal	310093	chr2:68217012	http://www.cagmdb.org/view_table.php?id=310093
AFR	Muscle Skeletal	310470	chr2:69962200	http://www.cagmdb.org/view_table.php?id=310470
AFR	Muscle Skeletal	311234	chr2:73559315	http://www.cagmdb.org/view_table.php?id=311234
AFR	Muscle Skeletal	337933	chr2:206150024	http://www.cagmdb.org/view_table.php?id=337933
AFR	Muscle Skeletal	353290	chr3:37417844	http://www.cagmdb.org/view_table.php?id=353290
AFR	Muscle Skeletal	356304	chr3:51993838	http://www.cagmdb.org/view_table.php?id=356304
AFR	Muscle Skeletal	382740	chr3:184711346	http://www.cagmdb.org/view_table.php?id=382740
AFR	Muscle Skeletal	432938	chr5:38528850	http://www.cagmdb.org/view_table.php?id=432938
AFR	Muscle Skeletal	453779	chr5:148065546	http://www.cagmdb.org/view_table.php?id=453779
AFR	Muscle Skeletal	466669	chr6:24466571	http://www.cagmdb.org/view_table.php?id=466669
AFR	Muscle Skeletal	478577	chr6:83152212	http://www.cagmdb.org/view_table.php?id=478577
AFR	Muscle Skeletal	478577	chr6:83152212	http://www.cagmdb.org/view_table.php?id=478577
AFR	Muscle Skeletal	484566	chr6:112158541	http://www.cagmdb.org/view_table.php?id=484566
AFR	Muscle Skeletal	503821	chr7:33014503	http://www.cagmdb.org/view_table.php?id=503821
AFR	Muscle Skeletal	517917	chr7:100722509	http://www.cagmdb.org/view_table.php?id=517917
AFR	Muscle Skeletal	560392	chr8:143559982	http://www.cagmdb.org/view_table.php?id=560392
AFR	Muscle Skeletal	568326	chr9:37422524	http://www.cagmdb.org/view_table.php?id=568326
AFR	Muscle Skeletal	574638	chr9:92474743	http://www.cagmdb.org/view_table.php?id=574638
AFR	Muscle Skeletal	576508	chr9:101359678	http://www.cagmdb.org/view_table.php?id=576508
AFR	Nerve Tibial	18736	chr10:80166227	http://www.cagmdb.org/view_table.php?id=18736
AFR	Nerve Tibial	27149	chr10:119146429	http://www.cagmdb.org/view_table.php?id=27149
AFR	Nerve Tibial	29910	chr10:133402253	http://www.cagmdb.org/view_table.php?id=29910
AFR	Nerve Tibial	31249	chr11:6390706	http://www.cagmdb.org/view_table.php?id=31249
AFR	Nerve Tibial	33622	chr11:18338437	http://www.cagmdb.org/view_table.php?id=33622
AFR	Nerve Tibial	43870	chr11:70331779	http://www.cagmdb.org/view_table.php?id=43870
AFR	Nerve Tibial	51592	chr11:108146045	http://www.cagmdb.org/view_table.php?id=51592
AFR	Nerve Tibial	54026	chr11:119018676	http://www.cagmdb.org/view_table.php?id=54026
AFR	Nerve Tibial	54026	chr11:119018676	http://www.cagmdb.org/view_table.php?id=54026
AFR	Nerve Tibial	54026	chr11:119018676	http://www.cagmdb.org/view_table.php?id=54026
AFR	Nerve Tibial	54026	chr11:119018676	http://www.cagmdb.org/view_table.php?id=54026
AFR	Nerve Tibial	66900	chr12:48903350	http://www.cagmdb.org/view_table.php?id=66900
AFR	Nerve Tibial	66900	chr12:48903350	http://www.cagmdb.org/view_table.php?id=66900
AFR	Nerve Tibial	83689	chr12:121659138	http://www.cagmdb.org/view_table.php?id=83689
AFR	Nerve Tibial	93594	chr13:52455636	http://www.cagmdb.org/view_table.php?id=93594
AFR	Nerve Tibial	134859	chr15:64980738	http://www.cagmdb.org/view_table.php?id=134859
AFR	Nerve Tibial	143099	chr16:793085	http://www.cagmdb.org/view_table.php?id=143099
AFR	Nerve Tibial	148666	chr16:23067914	http://www.cagmdb.org/view_table.php?id=148666
AFR	Nerve Tibial	161848	chr16:88733965	http://www.cagmdb.org/view_table.php?id=161848
AFR	Nerve Tibial	163990	chr17:6787224	http://www.cagmdb.org/view_table.php?id=163990
AFR	Nerve Tibial	166745	chr17:18208489	http://www.cagmdb.org/view_table.php?id=166745
AFR	Nerve Tibial	190278	chr18:41962443	http://www.cagmdb.org/view_table.php?id=190278
AFR	Nerve Tibial	192842	chr18:54406746	http://www.cagmdb.org/view_table.php?id=192842
AFR	Nerve Tibial	199250	chr19:2916361	http://www.cagmdb.org/view_table.php?id=199250
AFR	Nerve Tibial	199936	chr19:4817277	http://www.cagmdb.org/view_table.php?id=199936
AFR	Nerve Tibial	245600	chr1:166975020	http://www.cagmdb.org/view_table.php?id=245600
AFR	Nerve Tibial	254166	chr1:207063889	http://www.cagmdb.org/view_table.php?id=254166
AFR	Nerve Tibial	258580	chr1:228458656	http://www.cagmdb.org/view_table.php?id=258580
AFR	Nerve Tibial	263380	chr20:417396	http://www.cagmdb.org/view_table.php?id=263380
AFR	Nerve Tibial	268278	chr20:23421268	http://www.cagmdb.org/view_table.php?id=268278
AFR	Nerve Tibial	277125	chr20:62329366	http://www.cagmdb.org/view_table.php?id=277125
AFR	Nerve Tibial	281978	chr21:28931067	http://www.cagmdb.org/view_table.php?id=281978
AFR	Nerve Tibial	290016	chr22:32367649	http://www.cagmdb.org/view_table.php?id=290016
AFR	Nerve Tibial	295544	chr2:1137503	http://www.cagmdb.org/view_table.php?id=295544
AFR	Nerve Tibial	311234	chr2:73559315	http://www.cagmdb.org/view_table.php?id=311234
AFR	Nerve Tibial	313735	chr2:85554455	http://www.cagmdb.org/view_table.php?id=313735
AFR	Nerve Tibial	316523	chr2:102342047	http://www.cagmdb.org/view_table.php?id=316523
AFR	Nerve Tibial	326812	chr2:151411208	http://www.cagmdb.org/view_table.php?id=326812
AFR	Nerve Tibial	331775	chr2:175930276	http://www.cagmdb.org/view_table.php?id=331775
AFR	Nerve Tibial	335865	chr2:196989510	http://www.cagmdb.org/view_table.php?id=335865
AFR	Nerve Tibial	337933	chr2:206150024	http://www.cagmdb.org/view_table.php?id=337933
AFR	Nerve Tibial	339834	chr2:215410131	http://www.cagmdb.org/view_table.php?id=339834
AFR	Nerve Tibial	355181	chr3:47271146	http://www.cagmdb.org/view_table.php?id=355181
AFR	Nerve Tibial	356304	chr3:51993838	http://www.cagmdb.org/view_table.php?id=356304
AFR	Nerve Tibial	381487	chr3:179210061	http://www.cagmdb.org/view_table.php?id=381487
AFR	Nerve Tibial	382740	chr3:184711346	http://www.cagmdb.org/view_table.php?id=382740
AFR	Nerve Tibial	386355	chr4:2988577	http://www.cagmdb.org/view_table.php?id=386355
AFR	Nerve Tibial	401361	chr4:74097587	http://www.cagmdb.org/view_table.php?id=401361
AFR	Nerve Tibial	432938	chr5:38528850	http://www.cagmdb.org/view_table.php?id=432938
AFR	Nerve Tibial	481070	chr6:95586994	http://www.cagmdb.org/view_table.php?id=481070
AFR	Nerve Tibial	505270	chr7:40154316	http://www.cagmdb.org/view_table.php?id=505270
AFR	Nerve Tibial	505270	chr7:40154316	http://www.cagmdb.org/view_table.php?id=505270
AFR	Nerve Tibial	512755	chr7:76433118	http://www.cagmdb.org/view_table.php?id=512755
AFR	Nerve Tibial	517917	chr7:100722509	http://www.cagmdb.org/view_table.php?id=517917
AFR	Nerve Tibial	528719	chr7:150687106	http://www.cagmdb.org/view_table.php?id=528719
AFR	Nerve Tibial	560392	chr8:143559982	http://www.cagmdb.org/view_table.php?id=560392
AFR	Nerve Tibial	568326	chr9:37422524	http://www.cagmdb.org/view_table.php?id=568326
AFR	Nerve Tibial	582780	chr9:128956183	http://www.cagmdb.org/view_table.php?id=582780
AFR	Nerve Tibial	583062	chr9:129890399	http://www.cagmdb.org/view_table.php?id=583062
AFR	Skin Sun Exposed	12000	chr10:49326925	http://www.cagmdb.org/view_table.php?id=12000
AFR	Skin Sun Exposed	18736	chr10:80166227	http://www.cagmdb.org/view_table.php?id=18736
AFR	Skin Sun Exposed	18772	chr10:80289496	http://www.cagmdb.org/view_table.php?id=18772
AFR	Skin Sun Exposed	27149	chr10:119146429	http://www.cagmdb.org/view_table.php?id=27149
AFR	Skin Sun Exposed	33622	chr11:18338437	http://www.cagmdb.org/view_table.php?id=33622
AFR	Skin Sun Exposed	43870	chr11:70331779	http://www.cagmdb.org/view_table.php?id=43870
AFR	Skin Sun Exposed	50483	chr11:102721319	http://www.cagmdb.org/view_table.php?id=50483
AFR	Skin Sun Exposed	51592	chr11:108146045	http://www.cagmdb.org/view_table.php?id=51592
AFR	Skin Sun Exposed	54026	chr11:119018676	http://www.cagmdb.org/view_table.php?id=54026
AFR	Skin Sun Exposed	55269	chr11:124751122	http://www.cagmdb.org/view_table.php?id=55269
AFR	Skin Sun Exposed	55320	chr11:124986668	http://www.cagmdb.org/view_table.php?id=55320
AFR	Skin Sun Exposed	57131	chr11:134382307	http://www.cagmdb.org/view_table.php?id=57131
AFR	Skin Sun Exposed	66900	chr12:48903350	http://www.cagmdb.org/view_table.php?id=66900
AFR	Skin Sun Exposed	93594	chr13:52455636	http://www.cagmdb.org/view_table.php?id=93594
AFR	Skin Sun Exposed	131773	chr15:51237153	http://www.cagmdb.org/view_table.php?id=131773
AFR	Skin Sun Exposed	135572	chr15:68207980	http://www.cagmdb.org/view_table.php?id=135572
AFR	Skin Sun Exposed	143099	chr16:793085	http://www.cagmdb.org/view_table.php?id=143099
AFR	Skin Sun Exposed	143363	chr16:1999882	http://www.cagmdb.org/view_table.php?id=143363
AFR	Skin Sun Exposed	163642	chr17:5434774	http://www.cagmdb.org/view_table.php?id=163642
AFR	Skin Sun Exposed	164837	chr17:9897983	http://www.cagmdb.org/view_table.php?id=164837
AFR	Skin Sun Exposed	166745	chr17:18208489	http://www.cagmdb.org/view_table.php?id=166745
AFR	Skin Sun Exposed	175503	chr17:56985104	http://www.cagmdb.org/view_table.php?id=175503
AFR	Skin Sun Exposed	180126	chr17:74999289	http://www.cagmdb.org/view_table.php?id=180126
AFR	Skin Sun Exposed	210688	chr19:45409232	http://www.cagmdb.org/view_table.php?id=210688
AFR	Skin Sun Exposed	230613	chr1:70438841	http://www.cagmdb.org/view_table.php?id=230613
AFR	Skin Sun Exposed	243812	chr1:158611132	http://www.cagmdb.org/view_table.php?id=243812
AFR	Skin Sun Exposed	245600	chr1:166975020	http://www.cagmdb.org/view_table.php?id=245600
AFR	Skin Sun Exposed	254169	chr1:207070018	http://www.cagmdb.org/view_table.php?id=254169
AFR	Skin Sun Exposed	259839	chr1:234383574	http://www.cagmdb.org/view_table.php?id=259839
AFR	Skin Sun Exposed	268278	chr20:23421268	http://www.cagmdb.org/view_table.php?id=268278
AFR	Skin Sun Exposed	277125	chr20:62329366	http://www.cagmdb.org/view_table.php?id=277125
AFR	Skin Sun Exposed	285929	chr21:46302072	http://www.cagmdb.org/view_table.php?id=285929
AFR	Skin Sun Exposed	285986	chr21:46599781	http://www.cagmdb.org/view_table.php?id=285986
AFR	Skin Sun Exposed	290016	chr22:32367649	http://www.cagmdb.org/view_table.php?id=290016
AFR	Skin Sun Exposed	291307	chr22:37510302	http://www.cagmdb.org/view_table.php?id=291307
AFR	Skin Sun Exposed	310339	chr2:69514608	http://www.cagmdb.org/view_table.php?id=310339
AFR	Skin Sun Exposed	311234	chr2:73559315	http://www.cagmdb.org/view_table.php?id=311234
AFR	Skin Sun Exposed	335865	chr2:196989510	http://www.cagmdb.org/view_table.php?id=335865
AFR	Skin Sun Exposed	339837	chr2:215423181	http://www.cagmdb.org/view_table.php?id=339837
AFR	Skin Sun Exposed	348693	chr3:14665239	http://www.cagmdb.org/view_table.php?id=348693
AFR	Skin Sun Exposed	356304	chr3:51993838	http://www.cagmdb.org/view_table.php?id=356304
AFR	Skin Sun Exposed	373956	chr3:142375975	http://www.cagmdb.org/view_table.php?id=373956
AFR	Skin Sun Exposed	382740	chr3:184711346	http://www.cagmdb.org/view_table.php?id=382740
AFR	Skin Sun Exposed	385948	chr4:952564	http://www.cagmdb.org/view_table.php?id=385948
AFR	Skin Sun Exposed	386355	chr4:2988577	http://www.cagmdb.org/view_table.php?id=386355
AFR	Skin Sun Exposed	432938	chr5:38528850	http://www.cagmdb.org/view_table.php?id=432938
AFR	Skin Sun Exposed	452207	chr5:140648008	http://www.cagmdb.org/view_table.php?id=452207
AFR	Skin Sun Exposed	452207	chr5:140648008	http://www.cagmdb.org/view_table.php?id=452207
AFR	Skin Sun Exposed	478577	chr6:83152212	http://www.cagmdb.org/view_table.php?id=478577
AFR	Skin Sun Exposed	517939	chr7:100776319	http://www.cagmdb.org/view_table.php?id=517939
AFR	Skin Sun Exposed	528719	chr7:150687106	http://www.cagmdb.org/view_table.php?id=528719
AFR	Skin Sun Exposed	560392	chr8:143559982	http://www.cagmdb.org/view_table.php?id=560392
AFR	Skin Sun Exposed	568326	chr9:37422524	http://www.cagmdb.org/view_table.php?id=568326
AFR	Skin Sun Exposed	583062	chr9:129890399	http://www.cagmdb.org/view_table.php?id=583062
AFR	Skin Sun Exposed	584439	chr9:135786171	http://www.cagmdb.org/view_table.php?id=584439
AFR	Thyroid	3612	chr10:15135193	http://www.cagmdb.org/view_table.php?id=3612
AFR	Thyroid	20920	chr10:90916431	http://www.cagmdb.org/view_table.php?id=20920
AFR	Thyroid	27149	chr10:119146429	http://www.cagmdb.org/view_table.php?id=27149
AFR	Thyroid	31249	chr11:6390706	http://www.cagmdb.org/view_table.php?id=31249
AFR	Thyroid	31461	chr11:7672623	http://www.cagmdb.org/view_table.php?id=31461
AFR	Thyroid	33622	chr11:18338437	http://www.cagmdb.org/view_table.php?id=33622
AFR	Thyroid	33646	chr11:18456407	http://www.cagmdb.org/view_table.php?id=33646
AFR	Thyroid	43870	chr11:70331779	http://www.cagmdb.org/view_table.php?id=43870
AFR	Thyroid	51478	chr11:107816016	http://www.cagmdb.org/view_table.php?id=51478
AFR	Thyroid	53840	chr11:118339710	http://www.cagmdb.org/view_table.php?id=53840
AFR	Thyroid	54026	chr11:119018676	http://www.cagmdb.org/view_table.php?id=54026
AFR	Thyroid	54026	chr11:119018676	http://www.cagmdb.org/view_table.php?id=54026
AFR	Thyroid	55269	chr11:124751122	http://www.cagmdb.org/view_table.php?id=55269
AFR	Thyroid	66900	chr12:48903350	http://www.cagmdb.org/view_table.php?id=66900
AFR	Thyroid	83376	chr12:120766090	http://www.cagmdb.org/view_table.php?id=83376
AFR	Thyroid	84298	chr12:123721191	http://www.cagmdb.org/view_table.php?id=84298
AFR	Thyroid	93594	chr13:52455636	http://www.cagmdb.org/view_table.php?id=93594
AFR	Thyroid	93594	chr13:52455636	http://www.cagmdb.org/view_table.php?id=93594
AFR	Thyroid	148666	chr16:23067914	http://www.cagmdb.org/view_table.php?id=148666
AFR	Thyroid	166745	chr17:18208489	http://www.cagmdb.org/view_table.php?id=166745
AFR	Thyroid	205248	chr19:20839536	http://www.cagmdb.org/view_table.php?id=205248
AFR	Thyroid	207247	chr19:32438944	http://www.cagmdb.org/view_table.php?id=207247
AFR	Thyroid	209319	chr19:40255439	http://www.cagmdb.org/view_table.php?id=209319
AFR	Thyroid	211972	chr19:49154454	http://www.cagmdb.org/view_table.php?id=211972
AFR	Thyroid	218993	chr1:19922761	http://www.cagmdb.org/view_table.php?id=218993
AFR	Thyroid	229414	chr1:64768534	http://www.cagmdb.org/view_table.php?id=229414
AFR	Thyroid	238643	chr1:109759145	http://www.cagmdb.org/view_table.php?id=238643
AFR	Thyroid	239458	chr1:113880912	http://www.cagmdb.org/view_table.php?id=239458
AFR	Thyroid	239458	chr1:113880912	http://www.cagmdb.org/view_table.php?id=239458
AFR	Thyroid	242731	chr1:153934803	http://www.cagmdb.org/view_table.php?id=242731
AFR	Thyroid	245600	chr1:166975020	http://www.cagmdb.org/view_table.php?id=245600
AFR	Thyroid	245600	chr1:166975020	http://www.cagmdb.org/view_table.php?id=245600
AFR	Thyroid	248188	chr1:179348761	http://www.cagmdb.org/view_table.php?id=248188
AFR	Thyroid	263380	chr20:417396	http://www.cagmdb.org/view_table.php?id=263380
AFR	Thyroid	264103	chr20:3618829	http://www.cagmdb.org/view_table.php?id=264103
AFR	Thyroid	285917	chr21:46258738	http://www.cagmdb.org/view_table.php?id=285917
AFR	Thyroid	285929	chr21:46302072	http://www.cagmdb.org/view_table.php?id=285929
AFR	Thyroid	299086	chr2:17510684	http://www.cagmdb.org/view_table.php?id=299086
AFR	Thyroid	310093	chr2:68217012	http://www.cagmdb.org/view_table.php?id=310093
AFR	Thyroid	311234	chr2:73559315	http://www.cagmdb.org/view_table.php?id=311234
AFR	Thyroid	311637	chr2:75692147	http://www.cagmdb.org/view_table.php?id=311637
AFR	Thyroid	313735	chr2:85554455	http://www.cagmdb.org/view_table.php?id=313735
AFR	Thyroid	317881	chr2:108798709	http://www.cagmdb.org/view_table.php?id=317881
AFR	Thyroid	318792	chr2:113195535	http://www.cagmdb.org/view_table.php?id=318792
AFR	Thyroid	337933	chr2:206150024	http://www.cagmdb.org/view_table.php?id=337933
AFR	Thyroid	339834	chr2:215410131	http://www.cagmdb.org/view_table.php?id=339834
AFR	Thyroid	355181	chr3:47271146	http://www.cagmdb.org/view_table.php?id=355181
AFR	Thyroid	356304	chr3:51993838	http://www.cagmdb.org/view_table.php?id=356304
AFR	Thyroid	373956	chr3:142375975	http://www.cagmdb.org/view_table.php?id=373956
AFR	Thyroid	373956	chr3:142375975	http://www.cagmdb.org/view_table.php?id=373956
AFR	Thyroid	381487	chr3:179210061	http://www.cagmdb.org/view_table.php?id=381487
AFR	Thyroid	382740	chr3:184711346	http://www.cagmdb.org/view_table.php?id=382740
AFR	Thyroid	386355	chr4:2988577	http://www.cagmdb.org/view_table.php?id=386355
AFR	Thyroid	386355	chr4:2988577	http://www.cagmdb.org/view_table.php?id=386355
AFR	Thyroid	386355	chr4:2988577	http://www.cagmdb.org/view_table.php?id=386355
AFR	Thyroid	440550	chr5:81257142	http://www.cagmdb.org/view_table.php?id=440550
AFR	Thyroid	452207	chr5:140648008	http://www.cagmdb.org/view_table.php?id=452207
AFR	Thyroid	453779	chr5:148065546	http://www.cagmdb.org/view_table.php?id=453779
AFR	Thyroid	471042	chr6:43553511	http://www.cagmdb.org/view_table.php?id=471042
AFR	Thyroid	542912	chr8:60266118	http://www.cagmdb.org/view_table.php?id=542912
AFR	Thyroid	560392	chr8:143559982	http://www.cagmdb.org/view_table.php?id=560392
AFR	Thyroid	568326	chr9:37422524	http://www.cagmdb.org/view_table.php?id=568326
AFR	Whole Blood	27149	chr10:119146429	http://www.cagmdb.org/view_table.php?id=27149
AFR	Whole Blood	31036	chr11:5268667	http://www.cagmdb.org/view_table.php?id=31036
AFR	Whole Blood	31461	chr11:7672623	http://www.cagmdb.org/view_table.php?id=31461
AFR	Whole Blood	50483	chr11:102721319	http://www.cagmdb.org/view_table.php?id=50483
AFR	Whole Blood	54026	chr11:119018676	http://www.cagmdb.org/view_table.php?id=54026
AFR	Whole Blood	79237	chr12:105120706	http://www.cagmdb.org/view_table.php?id=79237
AFR	Whole Blood	82620	chr12:118068523	http://www.cagmdb.org/view_table.php?id=82620
AFR	Whole Blood	84298	chr12:123721191	http://www.cagmdb.org/view_table.php?id=84298
AFR	Whole Blood	93594	chr13:52455636	http://www.cagmdb.org/view_table.php?id=93594
AFR	Whole Blood	130160	chr15:43492238	http://www.cagmdb.org/view_table.php?id=130160
AFR	Whole Blood	143363	chr16:1999882	http://www.cagmdb.org/view_table.php?id=143363
AFR	Whole Blood	166745	chr17:18208489	http://www.cagmdb.org/view_table.php?id=166745
AFR	Whole Blood	171914	chr17:42207488	http://www.cagmdb.org/view_table.php?id=171914
AFR	Whole Blood	179974	chr17:74440981	http://www.cagmdb.org/view_table.php?id=179974
AFR	Whole Blood	181719	chr17:81700634	http://www.cagmdb.org/view_table.php?id=181719
AFR	Whole Blood	181719	chr17:81700634	http://www.cagmdb.org/view_table.php?id=181719
AFR	Whole Blood	192842	chr18:54406746	http://www.cagmdb.org/view_table.php?id=192842
AFR	Whole Blood	226795	chr1:52525366	http://www.cagmdb.org/view_table.php?id=226795
AFR	Whole Blood	238643	chr1:109759145	http://www.cagmdb.org/view_table.php?id=238643
AFR	Whole Blood	244360	chr1:161223056	http://www.cagmdb.org/view_table.php?id=244360
AFR	Whole Blood	245600	chr1:166975020	http://www.cagmdb.org/view_table.php?id=245600
AFR	Whole Blood	259839	chr1:234383574	http://www.cagmdb.org/view_table.php?id=259839
AFR	Whole Blood	285929	chr21:46302072	http://www.cagmdb.org/view_table.php?id=285929
AFR	Whole Blood	335865	chr2:196989510	http://www.cagmdb.org/view_table.php?id=335865
AFR	Whole Blood	336056	chr2:197778806	http://www.cagmdb.org/view_table.php?id=336056
AFR	Whole Blood	353216	chr3:37121842	http://www.cagmdb.org/view_table.php?id=353216
AFR	Whole Blood	356304	chr3:51993838	http://www.cagmdb.org/view_table.php?id=356304
AFR	Whole Blood	379173	chr3:167822954	http://www.cagmdb.org/view_table.php?id=379173
AFR	Whole Blood	385948	chr4:952564	http://www.cagmdb.org/view_table.php?id=385948
AFR	Whole Blood	385948	chr4:952564	http://www.cagmdb.org/view_table.php?id=385948
AFR	Whole Blood	385949	chr4:952629	http://www.cagmdb.org/view_table.php?id=385949
AFR	Whole Blood	386355	chr4:2988577	http://www.cagmdb.org/view_table.php?id=386355
AFR	Whole Blood	466669	chr6:24466571	http://www.cagmdb.org/view_table.php?id=466669
AFR	Whole Blood	478577	chr6:83152212	http://www.cagmdb.org/view_table.php?id=478577
AFR	Whole Blood	481070	chr6:95586994	http://www.cagmdb.org/view_table.php?id=481070
AFR	Whole Blood	530240	chr7:157574514	http://www.cagmdb.org/view_table.php?id=530240
AFR	Whole Blood	534588	chr8:20178508	http://www.cagmdb.org/view_table.php?id=534588
AFR	Whole Blood	560392	chr8:143559982	http://www.cagmdb.org/view_table.php?id=560392
AFR	Whole Blood	568326	chr9:37422524	http://www.cagmdb.org/view_table.php?id=568326
AFR	Heart Left Ventricle	18736	chr10:80166227	http://www.cagmdb.org/view_table.php?id=18736
AFR	Heart Left Ventricle	27149	chr10:119146429	http://www.cagmdb.org/view_table.php?id=27149
AFR	Heart Left Ventricle	31461	chr11:7672623	http://www.cagmdb.org/view_table.php?id=31461
AFR	Heart Left Ventricle	39786	chr11:47245858	http://www.cagmdb.org/view_table.php?id=39786
AFR	Heart Left Ventricle	51592	chr11:108146045	http://www.cagmdb.org/view_table.php?id=51592
AFR	Heart Left Ventricle	54026	chr11:119018676	http://www.cagmdb.org/view_table.php?id=54026
AFR	Heart Left Ventricle	66900	chr12:48903350	http://www.cagmdb.org/view_table.php?id=66900
AFR	Heart Left Ventricle	83376	chr12:120766090	http://www.cagmdb.org/view_table.php?id=83376
AFR	Heart Left Ventricle	93594	chr13:52455636	http://www.cagmdb.org/view_table.php?id=93594
AFR	Heart Left Ventricle	93594	chr13:52455636	http://www.cagmdb.org/view_table.php?id=93594
AFR	Heart Left Ventricle	175503	chr17:56985104	http://www.cagmdb.org/view_table.php?id=175503
AFR	Heart Left Ventricle	202229	chr19:11447526	http://www.cagmdb.org/view_table.php?id=202229
AFR	Heart Left Ventricle	209319	chr19:40255439	http://www.cagmdb.org/view_table.php?id=209319
AFR	Heart Left Ventricle	214689	chr1:1752909	http://www.cagmdb.org/view_table.php?id=214689
AFR	Heart Left Ventricle	238643	chr1:109759145	http://www.cagmdb.org/view_table.php?id=238643
AFR	Heart Left Ventricle	245600	chr1:166975020	http://www.cagmdb.org/view_table.php?id=245600
AFR	Heart Left Ventricle	254169	chr1:207070018	http://www.cagmdb.org/view_table.php?id=254169
AFR	Heart Left Ventricle	258580	chr1:228458656	http://www.cagmdb.org/view_table.php?id=258580
AFR	Heart Left Ventricle	259839	chr1:234383574	http://www.cagmdb.org/view_table.php?id=259839
AFR	Heart Left Ventricle	285929	chr21:46302072	http://www.cagmdb.org/view_table.php?id=285929
AFR	Heart Left Ventricle	328516	chr2:159976348	http://www.cagmdb.org/view_table.php?id=328516
AFR	Heart Left Ventricle	356304	chr3:51993838	http://www.cagmdb.org/view_table.php?id=356304
AFR	Heart Left Ventricle	434579	chr5:50841743	http://www.cagmdb.org/view_table.php?id=434579
AFR	Heart Left Ventricle	436955	chr5:62442864	http://www.cagmdb.org/view_table.php?id=436955
AFR	Heart Left Ventricle	449310	chr5:126593309	http://www.cagmdb.org/view_table.php?id=449310
AFR	Heart Left Ventricle	453779	chr5:148065546	http://www.cagmdb.org/view_table.php?id=453779
AFR	Heart Left Ventricle	470977	chr6:43310404	http://www.cagmdb.org/view_table.php?id=470977
AFR	Heart Left Ventricle	528719	chr7:150687106	http://www.cagmdb.org/view_table.php?id=528719
AFR	Heart Left Ventricle	528719	chr7:150687106	http://www.cagmdb.org/view_table.php?id=528719
AFR	Heart Left Ventricle	546785	chr8:78686432	http://www.cagmdb.org/view_table.php?id=546785
AFR	Heart Left Ventricle	558271	chr8:133116887	http://www.cagmdb.org/view_table.php?id=558271
AFR	Heart Left Ventricle	560392	chr8:143559982	http://www.cagmdb.org/view_table.php?id=560392
AFR	Heart Left Ventricle	568326	chr9:37422524	http://www.cagmdb.org/view_table.php?id=568326
AFR	Skin Not Sun Exposed	18772	chr10:80289496	http://www.cagmdb.org/view_table.php?id=18772
AFR	Skin Not Sun Exposed	27149	chr10:119146429	http://www.cagmdb.org/view_table.php?id=27149
AFR	Skin Not Sun Exposed	31249	chr11:6390706	http://www.cagmdb.org/view_table.php?id=31249
AFR	Skin Not Sun Exposed	31461	chr11:7672623	http://www.cagmdb.org/view_table.php?id=31461
AFR	Skin Not Sun Exposed	43868	chr11:70325462	http://www.cagmdb.org/view_table.php?id=43868
AFR	Skin Not Sun Exposed	43870	chr11:70331779	http://www.cagmdb.org/view_table.php?id=43870
AFR	Skin Not Sun Exposed	50483	chr11:102721319	http://www.cagmdb.org/view_table.php?id=50483
AFR	Skin Not Sun Exposed	51592	chr11:108146045	http://www.cagmdb.org/view_table.php?id=51592
AFR	Skin Not Sun Exposed	54026	chr11:119018676	http://www.cagmdb.org/view_table.php?id=54026
AFR	Skin Not Sun Exposed	57749	chr12:1953158	http://www.cagmdb.org/view_table.php?id=57749
AFR	Skin Not Sun Exposed	66900	chr12:48903350	http://www.cagmdb.org/view_table.php?id=66900
AFR	Skin Not Sun Exposed	66900	chr12:48903350	http://www.cagmdb.org/view_table.php?id=66900
AFR	Skin Not Sun Exposed	93594	chr13:52455636	http://www.cagmdb.org/view_table.php?id=93594
AFR	Skin Not Sun Exposed	124944	chr14:103710854	http://www.cagmdb.org/view_table.php?id=124944
AFR	Skin Not Sun Exposed	128086	chr15:34142267	http://www.cagmdb.org/view_table.php?id=128086
AFR	Skin Not Sun Exposed	131773	chr15:51237153	http://www.cagmdb.org/view_table.php?id=131773
AFR	Skin Not Sun Exposed	145162	chr16:8781190	http://www.cagmdb.org/view_table.php?id=145162
AFR	Skin Not Sun Exposed	157002	chr16:68291763	http://www.cagmdb.org/view_table.php?id=157002
AFR	Skin Not Sun Exposed	198796	chr19:1496701	http://www.cagmdb.org/view_table.php?id=198796
AFR	Skin Not Sun Exposed	239458	chr1:113880912	http://www.cagmdb.org/view_table.php?id=239458
AFR	Skin Not Sun Exposed	244360	chr1:161223056	http://www.cagmdb.org/view_table.php?id=244360
AFR	Skin Not Sun Exposed	268278	chr20:23421268	http://www.cagmdb.org/view_table.php?id=268278
AFR	Skin Not Sun Exposed	277125	chr20:62329366	http://www.cagmdb.org/view_table.php?id=277125
AFR	Skin Not Sun Exposed	285917	chr21:46258738	http://www.cagmdb.org/view_table.php?id=285917
AFR	Skin Not Sun Exposed	285986	chr21:46599781	http://www.cagmdb.org/view_table.php?id=285986
AFR	Skin Not Sun Exposed	311234	chr2:73559315	http://www.cagmdb.org/view_table.php?id=311234
AFR	Skin Not Sun Exposed	313735	chr2:85554455	http://www.cagmdb.org/view_table.php?id=313735
AFR	Skin Not Sun Exposed	335865	chr2:196989510	http://www.cagmdb.org/view_table.php?id=335865
AFR	Skin Not Sun Exposed	381487	chr3:179210061	http://www.cagmdb.org/view_table.php?id=381487
AFR	Skin Not Sun Exposed	382740	chr3:184711346	http://www.cagmdb.org/view_table.php?id=382740
AFR	Skin Not Sun Exposed	386355	chr4:2988577	http://www.cagmdb.org/view_table.php?id=386355
AFR	Skin Not Sun Exposed	503821	chr7:33014503	http://www.cagmdb.org/view_table.php?id=503821
AFR	Skin Not Sun Exposed	560392	chr8:143559982	http://www.cagmdb.org/view_table.php?id=560392
AFR	Skin Not Sun Exposed	568326	chr9:37422524	http://www.cagmdb.org/view_table.php?id=568326
AFR	Brain Caudate	27149	chr10:119146429	http://www.cagmdb.org/view_table.php?id=27149
AFR	Brain Caudate	54026	chr11:119018676	http://www.cagmdb.org/view_table.php?id=54026
AFR	Brain Caudate	66900	chr12:48903350	http://www.cagmdb.org/view_table.php?id=66900
AFR	Brain Caudate	93594	chr13:52455636	http://www.cagmdb.org/view_table.php?id=93594
AFR	Brain Caudate	143233	chr16:1329644	http://www.cagmdb.org/view_table.php?id=143233
AFR	Brain Caudate	166745	chr17:18208489	http://www.cagmdb.org/view_table.php?id=166745
AFR	Brain Caudate	238643	chr1:109759145	http://www.cagmdb.org/view_table.php?id=238643
AFR	Brain Caudate	245600	chr1:166975020	http://www.cagmdb.org/view_table.php?id=245600
AFR	Brain Caudate	260264	chr1:235991116	http://www.cagmdb.org/view_table.php?id=260264
AFR	Brain Caudate	281978	chr21:28931067	http://www.cagmdb.org/view_table.php?id=281978
AFR	Brain Caudate	435551	chr5:55652761	http://www.cagmdb.org/view_table.php?id=435551
AFR	Brain Caudate	460941	chr5:180620740	http://www.cagmdb.org/view_table.php?id=460941
AFR	Brain Caudate	517917	chr7:100722509	http://www.cagmdb.org/view_table.php?id=517917
AFR	Brain Caudate	560392	chr8:143559982	http://www.cagmdb.org/view_table.php?id=560392
AFR	Brain Caudate	584439	chr9:135786171	http://www.cagmdb.org/view_table.php?id=584439
EAS	Adipose Subcutaneous	16714	chr10:70749609	http://www.cagmdb.org/view_table.php?id=16714
EAS	Adipose Subcutaneous	20272	chr10:87709327	http://www.cagmdb.org/view_table.php?id=20272
EAS	Adipose Subcutaneous	27149	chr10:119146429	http://www.cagmdb.org/view_table.php?id=27149
EAS	Adipose Subcutaneous	28500	chr10:125841188	http://www.cagmdb.org/view_table.php?id=28500
EAS	Adipose Subcutaneous	31461	chr11:7672623	http://www.cagmdb.org/view_table.php?id=31461
EAS	Adipose Subcutaneous	43870	chr11:70331779	http://www.cagmdb.org/view_table.php?id=43870
EAS	Adipose Subcutaneous	52377	chr11:111809518	http://www.cagmdb.org/view_table.php?id=52377
EAS	Adipose Subcutaneous	54026	chr11:119018676	http://www.cagmdb.org/view_table.php?id=54026
EAS	Adipose Subcutaneous	54026	chr11:119018676	http://www.cagmdb.org/view_table.php?id=54026
EAS	Adipose Subcutaneous	54026	chr11:119018676	http://www.cagmdb.org/view_table.php?id=54026
EAS	Adipose Subcutaneous	61785	chr12:20721666	http://www.cagmdb.org/view_table.php?id=61785
EAS	Adipose Subcutaneous	107520	chr14:24300644	http://www.cagmdb.org/view_table.php?id=107520
EAS	Adipose Subcutaneous	143363	chr16:1999882	http://www.cagmdb.org/view_table.php?id=143363
EAS	Adipose Subcutaneous	163504	chr17:4891201	http://www.cagmdb.org/view_table.php?id=163504
EAS	Adipose Subcutaneous	175503	chr17:56985104	http://www.cagmdb.org/view_table.php?id=175503
EAS	Adipose Subcutaneous	199936	chr19:4817277	http://www.cagmdb.org/view_table.php?id=199936
EAS	Adipose Subcutaneous	204469	chr19:17786362	http://www.cagmdb.org/view_table.php?id=204469
EAS	Adipose Subcutaneous	210688	chr19:45409232	http://www.cagmdb.org/view_table.php?id=210688
EAS	Adipose Subcutaneous	331818	chr2:176131175	http://www.cagmdb.org/view_table.php?id=331818
EAS	Adipose Subcutaneous	333829	chr2:186694303	http://www.cagmdb.org/view_table.php?id=333829
EAS	Adipose Subcutaneous	351131	chr3:27322147	http://www.cagmdb.org/view_table.php?id=351131
EAS	Adipose Subcutaneous	385948	chr4:952564	http://www.cagmdb.org/view_table.php?id=385948
EAS	Adipose Subcutaneous	401361	chr4:74097587	http://www.cagmdb.org/view_table.php?id=401361
EAS	Adipose Subcutaneous	447972	chr5:119473839	http://www.cagmdb.org/view_table.php?id=447972
EAS	Adipose Subcutaneous	485516	chr6:116657005	http://www.cagmdb.org/view_table.php?id=485516
EAS	Adipose Subcutaneous	492319	chr6:149572079	http://www.cagmdb.org/view_table.php?id=492319
EAS	Adipose Subcutaneous	528719	chr7:150687106	http://www.cagmdb.org/view_table.php?id=528719
EAS	Adipose Subcutaneous	530240	chr7:157574514	http://www.cagmdb.org/view_table.php?id=530240
EAS	Adipose Subcutaneous	548113	chr8:85135766	http://www.cagmdb.org/view_table.php?id=548113
EAS	Adipose Subcutaneous	574638	chr9:92474743	http://www.cagmdb.org/view_table.php?id=574638
EAS	Adipose Subcutaneous	584568	chr9:136383543	http://www.cagmdb.org/view_table.php?id=584568
EAS	Adipose Subcutaneous	584568	chr9:136383543	http://www.cagmdb.org/view_table.php?id=584568
EAS	Esophagus Mucosa	8073	chr10:32804931	http://www.cagmdb.org/view_table.php?id=8073
EAS	Esophagus Mucosa	18772	chr10:80289496	http://www.cagmdb.org/view_table.php?id=18772
EAS	Esophagus Mucosa	27149	chr10:119146429	http://www.cagmdb.org/view_table.php?id=27149
EAS	Esophagus Mucosa	31461	chr11:7672623	http://www.cagmdb.org/view_table.php?id=31461
EAS	Esophagus Mucosa	39786	chr11:47245858	http://www.cagmdb.org/view_table.php?id=39786
EAS	Esophagus Mucosa	43870	chr11:70331779	http://www.cagmdb.org/view_table.php?id=43870
EAS	Esophagus Mucosa	54026	chr11:119018676	http://www.cagmdb.org/view_table.php?id=54026
EAS	Esophagus Mucosa	131997	chr15:52248587	http://www.cagmdb.org/view_table.php?id=131997
EAS	Esophagus Mucosa	134840	chr15:64917520	http://www.cagmdb.org/view_table.php?id=134840
EAS	Esophagus Mucosa	137651	chr15:78017965	http://www.cagmdb.org/view_table.php?id=137651
EAS	Esophagus Mucosa	162059	chr16:89850472	http://www.cagmdb.org/view_table.php?id=162059
EAS	Esophagus Mucosa	162059	chr16:89850472	http://www.cagmdb.org/view_table.php?id=162059
EAS	Esophagus Mucosa	164837	chr17:9897983	http://www.cagmdb.org/view_table.php?id=164837
EAS	Esophagus Mucosa	181719	chr17:81700634	http://www.cagmdb.org/view_table.php?id=181719
EAS	Esophagus Mucosa	205248	chr19:20839536	http://www.cagmdb.org/view_table.php?id=205248
EAS	Esophagus Mucosa	238643	chr1:109759145	http://www.cagmdb.org/view_table.php?id=238643
EAS	Esophagus Mucosa	245600	chr1:166975020	http://www.cagmdb.org/view_table.php?id=245600
EAS	Esophagus Mucosa	268278	chr20:23421268	http://www.cagmdb.org/view_table.php?id=268278
EAS	Esophagus Mucosa	305630	chr2:47839094	http://www.cagmdb.org/view_table.php?id=305630
EAS	Esophagus Mucosa	347723	chr3:9921084	http://www.cagmdb.org/view_table.php?id=347723
EAS	Esophagus Mucosa	347723	chr3:9921084	http://www.cagmdb.org/view_table.php?id=347723
EAS	Esophagus Mucosa	353457	chr3:38370241	http://www.cagmdb.org/view_table.php?id=353457
EAS	Esophagus Mucosa	370020	chr3:122402717	http://www.cagmdb.org/view_table.php?id=370020
EAS	Esophagus Mucosa	373165	chr3:138643798	http://www.cagmdb.org/view_table.php?id=373165
EAS	Esophagus Mucosa	385513	chr3:196939007	http://www.cagmdb.org/view_table.php?id=385513
EAS	Esophagus Mucosa	385948	chr4:952564	http://www.cagmdb.org/view_table.php?id=385948
EAS	Esophagus Mucosa	433780	chr5:42804479	http://www.cagmdb.org/view_table.php?id=433780
EAS	Esophagus Mucosa	470071	chr6:39311073	http://www.cagmdb.org/view_table.php?id=470071
EAS	Esophagus Mucosa	481070	chr6:95586994	http://www.cagmdb.org/view_table.php?id=481070
EAS	Esophagus Mucosa	549897	chr8:94534778	http://www.cagmdb.org/view_table.php?id=549897
EAS	Esophagus Mucosa	584678	chr9:136980867	http://www.cagmdb.org/view_table.php?id=584678
EAS	Esophagus Muscularis	18736	chr10:80166227	http://www.cagmdb.org/view_table.php?id=18736
EAS	Esophagus Muscularis	25255	chr10:110285085	http://www.cagmdb.org/view_table.php?id=25255
EAS	Esophagus Muscularis	27149	chr10:119146429	http://www.cagmdb.org/view_table.php?id=27149
EAS	Esophagus Muscularis	28500	chr10:125841188	http://www.cagmdb.org/view_table.php?id=28500
EAS	Esophagus Muscularis	43870	chr11:70331779	http://www.cagmdb.org/view_table.php?id=43870
EAS	Esophagus Muscularis	50483	chr11:102721319	http://www.cagmdb.org/view_table.php?id=50483
EAS	Esophagus Muscularis	54026	chr11:119018676	http://www.cagmdb.org/view_table.php?id=54026
EAS	Esophagus Muscularis	107520	chr14:24300644	http://www.cagmdb.org/view_table.php?id=107520
EAS	Esophagus Muscularis	118481	chr14:75732476	http://www.cagmdb.org/view_table.php?id=118481
EAS	Esophagus Muscularis	131807	chr15:51458895	http://www.cagmdb.org/view_table.php?id=131807
EAS	Esophagus Muscularis	134840	chr15:64917520	http://www.cagmdb.org/view_table.php?id=134840
EAS	Esophagus Muscularis	134840	chr15:64917520	http://www.cagmdb.org/view_table.php?id=134840
EAS	Esophagus Muscularis	134859	chr15:64980738	http://www.cagmdb.org/view_table.php?id=134859
EAS	Esophagus Muscularis	137651	chr15:78017965	http://www.cagmdb.org/view_table.php?id=137651
EAS	Esophagus Muscularis	137651	chr15:78017965	http://www.cagmdb.org/view_table.php?id=137651
EAS	Esophagus Muscularis	143363	chr16:1999882	http://www.cagmdb.org/view_table.php?id=143363
EAS	Esophagus Muscularis	151044	chr16:31372916	http://www.cagmdb.org/view_table.php?id=151044
EAS	Esophagus Muscularis	163504	chr17:4891201	http://www.cagmdb.org/view_table.php?id=163504
EAS	Esophagus Muscularis	209666	chr19:41292564	http://www.cagmdb.org/view_table.php?id=209666
EAS	Esophagus Muscularis	211972	chr19:49154454	http://www.cagmdb.org/view_table.php?id=211972
EAS	Esophagus Muscularis	214689	chr1:1752909	http://www.cagmdb.org/view_table.php?id=214689
EAS	Esophagus Muscularis	238643	chr1:109759145	http://www.cagmdb.org/view_table.php?id=238643
EAS	Esophagus Muscularis	245600	chr1:166975020	http://www.cagmdb.org/view_table.php?id=245600
EAS	Esophagus Muscularis	290016	chr22:32367649	http://www.cagmdb.org/view_table.php?id=290016
EAS	Esophagus Muscularis	297306	chr2:9412255	http://www.cagmdb.org/view_table.php?id=297306
EAS	Esophagus Muscularis	347723	chr3:9921084	http://www.cagmdb.org/view_table.php?id=347723
EAS	Esophagus Muscularis	385404	chr3:196488581	http://www.cagmdb.org/view_table.php?id=385404
EAS	Esophagus Muscularis	385949	chr4:952629	http://www.cagmdb.org/view_table.php?id=385949
EAS	Esophagus Muscularis	440550	chr5:81257142	http://www.cagmdb.org/view_table.php?id=440550
EAS	Esophagus Muscularis	481070	chr6:95586994	http://www.cagmdb.org/view_table.php?id=481070
EAS	Esophagus Muscularis	492986	chr6:152444592	http://www.cagmdb.org/view_table.php?id=492986
EAS	Esophagus Muscularis	519013	chr7:105205929	http://www.cagmdb.org/view_table.php?id=519013
EAS	Esophagus Muscularis	584568	chr9:136383543	http://www.cagmdb.org/view_table.php?id=584568
EAS	Lung	27149	chr10:119146429	http://www.cagmdb.org/view_table.php?id=27149
EAS	Lung	31461	chr11:7672623	http://www.cagmdb.org/view_table.php?id=31461
EAS	Lung	43870	chr11:70331779	http://www.cagmdb.org/view_table.php?id=43870
EAS	Lung	52377	chr11:111809518	http://www.cagmdb.org/view_table.php?id=52377
EAS	Lung	54026	chr11:119018676	http://www.cagmdb.org/view_table.php?id=54026
EAS	Lung	54026	chr11:119018676	http://www.cagmdb.org/view_table.php?id=54026
EAS	Lung	54026	chr11:119018676	http://www.cagmdb.org/view_table.php?id=54026
EAS	Lung	107520	chr14:24300644	http://www.cagmdb.org/view_table.php?id=107520
EAS	Lung	137651	chr15:78017965	http://www.cagmdb.org/view_table.php?id=137651
EAS	Lung	143233	chr16:1329644	http://www.cagmdb.org/view_table.php?id=143233
EAS	Lung	143363	chr16:1999882	http://www.cagmdb.org/view_table.php?id=143363
EAS	Lung	162043	chr16:89784709	http://www.cagmdb.org/view_table.php?id=162043
EAS	Lung	164837	chr17:9897983	http://www.cagmdb.org/view_table.php?id=164837
EAS	Lung	166663	chr17:17793780	http://www.cagmdb.org/view_table.php?id=166663
EAS	Lung	205113	chr19:20186211	http://www.cagmdb.org/view_table.php?id=205113
EAS	Lung	245600	chr1:166975020	http://www.cagmdb.org/view_table.php?id=245600
EAS	Lung	283312	chr21:34523785	http://www.cagmdb.org/view_table.php?id=283312
EAS	Lung	333813	chr2:186632982	http://www.cagmdb.org/view_table.php?id=333813
EAS	Lung	347723	chr3:9921084	http://www.cagmdb.org/view_table.php?id=347723
EAS	Lung	373371	chr3:139374299	http://www.cagmdb.org/view_table.php?id=373371
EAS	Lung	387118	chr4:6695806	http://www.cagmdb.org/view_table.php?id=387118
EAS	Lung	447972	chr5:119473839	http://www.cagmdb.org/view_table.php?id=447972
EAS	Lung	450490	chr5:132485829	http://www.cagmdb.org/view_table.php?id=450490
EAS	Lung	548113	chr8:85135766	http://www.cagmdb.org/view_table.php?id=548113
EAS	Lung	558271	chr8:133116887	http://www.cagmdb.org/view_table.php?id=558271
EAS	Lung	584568	chr9:136383543	http://www.cagmdb.org/view_table.php?id=584568
EAS	Lung	584568	chr9:136383543	http://www.cagmdb.org/view_table.php?id=584568
EAS	Adipose Visceral	20272	chr10:87709327	http://www.cagmdb.org/view_table.php?id=20272
EAS	Adipose Visceral	27149	chr10:119146429	http://www.cagmdb.org/view_table.php?id=27149
EAS	Adipose Visceral	43870	chr11:70331779	http://www.cagmdb.org/view_table.php?id=43870
EAS	Adipose Visceral	54026	chr11:119018676	http://www.cagmdb.org/view_table.php?id=54026
EAS	Adipose Visceral	107520	chr14:24300644	http://www.cagmdb.org/view_table.php?id=107520
EAS	Adipose Visceral	148666	chr16:23067914	http://www.cagmdb.org/view_table.php?id=148666
EAS	Adipose Visceral	175503	chr17:56985104	http://www.cagmdb.org/view_table.php?id=175503
EAS	Adipose Visceral	206583	chr19:30009212	http://www.cagmdb.org/view_table.php?id=206583
EAS	Adipose Visceral	238643	chr1:109759145	http://www.cagmdb.org/view_table.php?id=238643
EAS	Adipose Visceral	245600	chr1:166975020	http://www.cagmdb.org/view_table.php?id=245600
EAS	Adipose Visceral	295393	chr2:242733	http://www.cagmdb.org/view_table.php?id=295393
EAS	Adipose Visceral	305630	chr2:47839094	http://www.cagmdb.org/view_table.php?id=305630
EAS	Adipose Visceral	333813	chr2:186632982	http://www.cagmdb.org/view_table.php?id=333813
EAS	Adipose Visceral	347723	chr3:9921084	http://www.cagmdb.org/view_table.php?id=347723
EAS	Adipose Visceral	548113	chr8:85135766	http://www.cagmdb.org/view_table.php?id=548113
EAS	Adipose Visceral	584568	chr9:136383543	http://www.cagmdb.org/view_table.php?id=584568
EAS	Artery Aorta	27149	chr10:119146429	http://www.cagmdb.org/view_table.php?id=27149
EAS	Artery Aorta	31461	chr11:7672623	http://www.cagmdb.org/view_table.php?id=31461
EAS	Artery Aorta	33622	chr11:18338437	http://www.cagmdb.org/view_table.php?id=33622
EAS	Artery Aorta	43870	chr11:70331779	http://www.cagmdb.org/view_table.php?id=43870
EAS	Artery Aorta	54026	chr11:119018676	http://www.cagmdb.org/view_table.php?id=54026
EAS	Artery Aorta	54026	chr11:119018676	http://www.cagmdb.org/view_table.php?id=54026
EAS	Artery Aorta	124944	chr14:103710854	http://www.cagmdb.org/view_table.php?id=124944
EAS	Artery Aorta	124944	chr14:103710854	http://www.cagmdb.org/view_table.php?id=124944
EAS	Artery Aorta	134840	chr15:64917520	http://www.cagmdb.org/view_table.php?id=134840
EAS	Artery Aorta	134859	chr15:64980738	http://www.cagmdb.org/view_table.php?id=134859
EAS	Artery Aorta	137651	chr15:78017965	http://www.cagmdb.org/view_table.php?id=137651
EAS	Artery Aorta	175503	chr17:56985104	http://www.cagmdb.org/view_table.php?id=175503
EAS	Artery Aorta	181719	chr17:81700634	http://www.cagmdb.org/view_table.php?id=181719
EAS	Artery Aorta	259084	chr1:230780082	http://www.cagmdb.org/view_table.php?id=259084
EAS	Artery Aorta	270239	chr20:33714516	http://www.cagmdb.org/view_table.php?id=270239
EAS	Artery Aorta	333829	chr2:186694303	http://www.cagmdb.org/view_table.php?id=333829
EAS	Artery Aorta	347723	chr3:9921084	http://www.cagmdb.org/view_table.php?id=347723
EAS	Artery Aorta	347723	chr3:9921084	http://www.cagmdb.org/view_table.php?id=347723
EAS	Artery Aorta	348862	chr3:15498470	http://www.cagmdb.org/view_table.php?id=348862
EAS	Artery Aorta	385949	chr4:952629	http://www.cagmdb.org/view_table.php?id=385949
EAS	Artery Aorta	449310	chr5:126593309	http://www.cagmdb.org/view_table.php?id=449310
EAS	Artery Aorta	548113	chr8:85135766	http://www.cagmdb.org/view_table.php?id=548113
EAS	Artery Aorta	568298	chr9:37305833	http://www.cagmdb.org/view_table.php?id=568298
EAS	Artery Tibial	27149	chr10:119146429	http://www.cagmdb.org/view_table.php?id=27149
EAS	Artery Tibial	28500	chr10:125841188	http://www.cagmdb.org/view_table.php?id=28500
EAS	Artery Tibial	31461	chr11:7672623	http://www.cagmdb.org/view_table.php?id=31461
EAS	Artery Tibial	54026	chr11:119018676	http://www.cagmdb.org/view_table.php?id=54026
EAS	Artery Tibial	54026	chr11:119018676	http://www.cagmdb.org/view_table.php?id=54026
EAS	Artery Tibial	107520	chr14:24300644	http://www.cagmdb.org/view_table.php?id=107520
EAS	Artery Tibial	124944	chr14:103710854	http://www.cagmdb.org/view_table.php?id=124944
EAS	Artery Tibial	134840	chr15:64917520	http://www.cagmdb.org/view_table.php?id=134840
EAS	Artery Tibial	134840	chr15:64917520	http://www.cagmdb.org/view_table.php?id=134840
EAS	Artery Tibial	137651	chr15:78017965	http://www.cagmdb.org/view_table.php?id=137651
EAS	Artery Tibial	143363	chr16:1999882	http://www.cagmdb.org/view_table.php?id=143363
EAS	Artery Tibial	148666	chr16:23067914	http://www.cagmdb.org/view_table.php?id=148666
EAS	Artery Tibial	163504	chr17:4891201	http://www.cagmdb.org/view_table.php?id=163504
EAS	Artery Tibial	174146	chr17:50568986	http://www.cagmdb.org/view_table.php?id=174146
EAS	Artery Tibial	175503	chr17:56985104	http://www.cagmdb.org/view_table.php?id=175503
EAS	Artery Tibial	214689	chr1:1752909	http://www.cagmdb.org/view_table.php?id=214689
EAS	Artery Tibial	214689	chr1:1752909	http://www.cagmdb.org/view_table.php?id=214689
EAS	Artery Tibial	238643	chr1:109759145	http://www.cagmdb.org/view_table.php?id=238643
EAS	Artery Tibial	239458	chr1:113880912	http://www.cagmdb.org/view_table.php?id=239458
EAS	Artery Tibial	268278	chr20:23421268	http://www.cagmdb.org/view_table.php?id=268278
EAS	Artery Tibial	283668	chr21:36138104	http://www.cagmdb.org/view_table.php?id=283668
EAS	Artery Tibial	295393	chr2:242733	http://www.cagmdb.org/view_table.php?id=295393
EAS	Artery Tibial	297306	chr2:9412255	http://www.cagmdb.org/view_table.php?id=297306
EAS	Artery Tibial	333829	chr2:186694303	http://www.cagmdb.org/view_table.php?id=333829
EAS	Artery Tibial	340795	chr2:219535328	http://www.cagmdb.org/view_table.php?id=340795
EAS	Artery Tibial	347723	chr3:9921084	http://www.cagmdb.org/view_table.php?id=347723
EAS	Artery Tibial	357665	chr3:58256346	http://www.cagmdb.org/view_table.php?id=357665
EAS	Artery Tibial	401361	chr4:74097587	http://www.cagmdb.org/view_table.php?id=401361
EAS	Artery Tibial	401361	chr4:74097587	http://www.cagmdb.org/view_table.php?id=401361
EAS	Artery Tibial	584568	chr9:136383543	http://www.cagmdb.org/view_table.php?id=584568
EAS	Brain Cerebellum	27149	chr10:119146429	http://www.cagmdb.org/view_table.php?id=27149
EAS	Brain Cerebellum	28500	chr10:125841188	http://www.cagmdb.org/view_table.php?id=28500
EAS	Brain Cerebellum	54026	chr11:119018676	http://www.cagmdb.org/view_table.php?id=54026
EAS	Brain Cerebellum	54026	chr11:119018676	http://www.cagmdb.org/view_table.php?id=54026
EAS	Brain Cerebellum	58311	chr12:4610004	http://www.cagmdb.org/view_table.php?id=58311
EAS	Brain Cerebellum	107520	chr14:24300644	http://www.cagmdb.org/view_table.php?id=107520
EAS	Brain Cerebellum	131807	chr15:51458895	http://www.cagmdb.org/view_table.php?id=131807
EAS	Brain Cerebellum	134859	chr15:64980738	http://www.cagmdb.org/view_table.php?id=134859
EAS	Brain Cerebellum	137651	chr15:78017965	http://www.cagmdb.org/view_table.php?id=137651
EAS	Brain Cerebellum	137651	chr15:78017965	http://www.cagmdb.org/view_table.php?id=137651
EAS	Brain Cerebellum	163642	chr17:5434774	http://www.cagmdb.org/view_table.php?id=163642
EAS	Brain Cerebellum	238643	chr1:109759145	http://www.cagmdb.org/view_table.php?id=238643
EAS	Brain Cerebellum	239458	chr1:113880912	http://www.cagmdb.org/view_table.php?id=239458
EAS	Brain Cerebellum	268278	chr20:23421268	http://www.cagmdb.org/view_table.php?id=268278
EAS	Brain Cerebellum	339834	chr2:215410131	http://www.cagmdb.org/view_table.php?id=339834
EAS	Brain Cerebellum	347723	chr3:9921084	http://www.cagmdb.org/view_table.php?id=347723
EAS	Brain Cerebellum	348862	chr3:15498470	http://www.cagmdb.org/view_table.php?id=348862
EAS	Brain Cerebellum	348862	chr3:15498470	http://www.cagmdb.org/view_table.php?id=348862
EAS	Brain Cerebellum	385948	chr4:952564	http://www.cagmdb.org/view_table.php?id=385948
EAS	Brain Cerebellum	460303	chr5:177608488	http://www.cagmdb.org/view_table.php?id=460303
EAS	Brain Cerebellum	583179	chr9:130265926	http://www.cagmdb.org/view_table.php?id=583179
EAS	Brain Cerebellum	584678	chr9:136980867	http://www.cagmdb.org/view_table.php?id=584678
EAS	Fibroblasts	25255	chr10:110285085	http://www.cagmdb.org/view_table.php?id=25255
EAS	Fibroblasts	27149	chr10:119146429	http://www.cagmdb.org/view_table.php?id=27149
EAS	Fibroblasts	28500	chr10:125841188	http://www.cagmdb.org/view_table.php?id=28500
EAS	Fibroblasts	28500	chr10:125841188	http://www.cagmdb.org/view_table.php?id=28500
EAS	Fibroblasts	31461	chr11:7672623	http://www.cagmdb.org/view_table.php?id=31461
EAS	Fibroblasts	43870	chr11:70331779	http://www.cagmdb.org/view_table.php?id=43870
EAS	Fibroblasts	52377	chr11:111809518	http://www.cagmdb.org/view_table.php?id=52377
EAS	Fibroblasts	52377	chr11:111809518	http://www.cagmdb.org/view_table.php?id=52377
EAS	Fibroblasts	54026	chr11:119018676	http://www.cagmdb.org/view_table.php?id=54026
EAS	Fibroblasts	54026	chr11:119018676	http://www.cagmdb.org/view_table.php?id=54026
EAS	Fibroblasts	107520	chr14:24300644	http://www.cagmdb.org/view_table.php?id=107520
EAS	Fibroblasts	130160	chr15:43492238	http://www.cagmdb.org/view_table.php?id=130160
EAS	Fibroblasts	138774	chr15:83056705	http://www.cagmdb.org/view_table.php?id=138774
EAS	Fibroblasts	164837	chr17:9897983	http://www.cagmdb.org/view_table.php?id=164837
EAS	Fibroblasts	210688	chr19:45409232	http://www.cagmdb.org/view_table.php?id=210688
EAS	Fibroblasts	238643	chr1:109759145	http://www.cagmdb.org/view_table.php?id=238643
EAS	Fibroblasts	248188	chr1:179348761	http://www.cagmdb.org/view_table.php?id=248188
EAS	Fibroblasts	268278	chr20:23421268	http://www.cagmdb.org/view_table.php?id=268278
EAS	Fibroblasts	295393	chr2:242733	http://www.cagmdb.org/view_table.php?id=295393
EAS	Fibroblasts	297306	chr2:9412255	http://www.cagmdb.org/view_table.php?id=297306
EAS	Fibroblasts	297306	chr2:9412255	http://www.cagmdb.org/view_table.php?id=297306
EAS	Fibroblasts	304687	chr2:43707746	http://www.cagmdb.org/view_table.php?id=304687
EAS	Fibroblasts	331818	chr2:176131175	http://www.cagmdb.org/view_table.php?id=331818
EAS	Fibroblasts	333829	chr2:186694303	http://www.cagmdb.org/view_table.php?id=333829
EAS	Fibroblasts	347723	chr3:9921084	http://www.cagmdb.org/view_table.php?id=347723
EAS	Fibroblasts	347723	chr3:9921084	http://www.cagmdb.org/view_table.php?id=347723
EAS	Fibroblasts	367892	chr3:111986429	http://www.cagmdb.org/view_table.php?id=367892
EAS	Fibroblasts	385513	chr3:196939007	http://www.cagmdb.org/view_table.php?id=385513
EAS	Fibroblasts	386913	chr4:5745187	http://www.cagmdb.org/view_table.php?id=386913
EAS	Fibroblasts	414980	chr4:142405160	http://www.cagmdb.org/view_table.php?id=414980
EAS	Fibroblasts	447972	chr5:119473839	http://www.cagmdb.org/view_table.php?id=447972
EAS	Fibroblasts	448592	chr5:122829776	http://www.cagmdb.org/view_table.php?id=448592
EAS	Fibroblasts	448592	chr5:122829776	http://www.cagmdb.org/view_table.php?id=448592
EAS	Fibroblasts	459998	chr5:176500262	http://www.cagmdb.org/view_table.php?id=459998
EAS	Fibroblasts	484338	chr6:110960752	http://www.cagmdb.org/view_table.php?id=484338
EAS	Fibroblasts	490932	chr6:143061118	http://www.cagmdb.org/view_table.php?id=490932
EAS	Fibroblasts	492319	chr6:149572079	http://www.cagmdb.org/view_table.php?id=492319
EAS	Fibroblasts	528719	chr7:150687106	http://www.cagmdb.org/view_table.php?id=528719
EAS	Muscle Skeletal	20272	chr10:87709327	http://www.cagmdb.org/view_table.php?id=20272
EAS	Muscle Skeletal	21978	chr10:95685745	http://www.cagmdb.org/view_table.php?id=21978
EAS	Muscle Skeletal	25255	chr10:110285085	http://www.cagmdb.org/view_table.php?id=25255
EAS	Muscle Skeletal	28500	chr10:125841188	http://www.cagmdb.org/view_table.php?id=28500
EAS	Muscle Skeletal	31461	chr11:7672623	http://www.cagmdb.org/view_table.php?id=31461
EAS	Muscle Skeletal	34029	chr11:20389654	http://www.cagmdb.org/view_table.php?id=34029
EAS	Muscle Skeletal	44486	chr11:73361921	http://www.cagmdb.org/view_table.php?id=44486
EAS	Muscle Skeletal	54026	chr11:119018676	http://www.cagmdb.org/view_table.php?id=54026
EAS	Muscle Skeletal	54026	chr11:119018676	http://www.cagmdb.org/view_table.php?id=54026
EAS	Muscle Skeletal	90065	chr13:35476297	http://www.cagmdb.org/view_table.php?id=90065
EAS	Muscle Skeletal	107520	chr14:24300644	http://www.cagmdb.org/view_table.php?id=107520
EAS	Muscle Skeletal	124944	chr14:103710854	http://www.cagmdb.org/view_table.php?id=124944
EAS	Muscle Skeletal	134859	chr15:64980738	http://www.cagmdb.org/view_table.php?id=134859
EAS	Muscle Skeletal	137651	chr15:78017965	http://www.cagmdb.org/view_table.php?id=137651
EAS	Muscle Skeletal	163504	chr17:4891201	http://www.cagmdb.org/view_table.php?id=163504
EAS	Muscle Skeletal	175503	chr17:56985104	http://www.cagmdb.org/view_table.php?id=175503
EAS	Muscle Skeletal	180110	chr17:74943760	http://www.cagmdb.org/view_table.php?id=180110
EAS	Muscle Skeletal	204468	chr19:17772175	http://www.cagmdb.org/view_table.php?id=204468
EAS	Muscle Skeletal	245600	chr1:166975020	http://www.cagmdb.org/view_table.php?id=245600
EAS	Muscle Skeletal	290994	chr22:36295402	http://www.cagmdb.org/view_table.php?id=290994
EAS	Muscle Skeletal	310093	chr2:68217012	http://www.cagmdb.org/view_table.php?id=310093
EAS	Muscle Skeletal	347723	chr3:9921084	http://www.cagmdb.org/view_table.php?id=347723
EAS	Muscle Skeletal	367892	chr3:111986429	http://www.cagmdb.org/view_table.php?id=367892
EAS	Muscle Skeletal	432938	chr5:38528850	http://www.cagmdb.org/view_table.php?id=432938
EAS	Muscle Skeletal	447972	chr5:119473839	http://www.cagmdb.org/view_table.php?id=447972
EAS	Muscle Skeletal	484566	chr6:112158541	http://www.cagmdb.org/view_table.php?id=484566
EAS	Muscle Skeletal	485516	chr6:116657005	http://www.cagmdb.org/view_table.php?id=485516
EAS	Muscle Skeletal	515138	chr7:88075452	http://www.cagmdb.org/view_table.php?id=515138
EAS	Muscle Skeletal	574638	chr9:92474743	http://www.cagmdb.org/view_table.php?id=574638
EAS	Muscle Skeletal	584568	chr9:136383543	http://www.cagmdb.org/view_table.php?id=584568
EAS	Nerve Tibial	18736	chr10:80166227	http://www.cagmdb.org/view_table.php?id=18736
EAS	Nerve Tibial	27149	chr10:119146429	http://www.cagmdb.org/view_table.php?id=27149
EAS	Nerve Tibial	28500	chr10:125841188	http://www.cagmdb.org/view_table.php?id=28500
EAS	Nerve Tibial	33622	chr11:18338437	http://www.cagmdb.org/view_table.php?id=33622
EAS	Nerve Tibial	43870	chr11:70331779	http://www.cagmdb.org/view_table.php?id=43870
EAS	Nerve Tibial	54026	chr11:119018676	http://www.cagmdb.org/view_table.php?id=54026
EAS	Nerve Tibial	54026	chr11:119018676	http://www.cagmdb.org/view_table.php?id=54026
EAS	Nerve Tibial	54026	chr11:119018676	http://www.cagmdb.org/view_table.php?id=54026
EAS	Nerve Tibial	54026	chr11:119018676	http://www.cagmdb.org/view_table.php?id=54026
EAS	Nerve Tibial	83689	chr12:121659138	http://www.cagmdb.org/view_table.php?id=83689
EAS	Nerve Tibial	107520	chr14:24300644	http://www.cagmdb.org/view_table.php?id=107520
EAS	Nerve Tibial	131807	chr15:51458895	http://www.cagmdb.org/view_table.php?id=131807
EAS	Nerve Tibial	134859	chr15:64980738	http://www.cagmdb.org/view_table.php?id=134859
EAS	Nerve Tibial	137651	chr15:78017965	http://www.cagmdb.org/view_table.php?id=137651
EAS	Nerve Tibial	148666	chr16:23067914	http://www.cagmdb.org/view_table.php?id=148666
EAS	Nerve Tibial	151044	chr16:31372916	http://www.cagmdb.org/view_table.php?id=151044
EAS	Nerve Tibial	163990	chr17:6787224	http://www.cagmdb.org/view_table.php?id=163990
EAS	Nerve Tibial	166663	chr17:17793780	http://www.cagmdb.org/view_table.php?id=166663
EAS	Nerve Tibial	199936	chr19:4817277	http://www.cagmdb.org/view_table.php?id=199936
EAS	Nerve Tibial	238560	chr1:109314221	http://www.cagmdb.org/view_table.php?id=238560
EAS	Nerve Tibial	245600	chr1:166975020	http://www.cagmdb.org/view_table.php?id=245600
EAS	Nerve Tibial	254166	chr1:207063889	http://www.cagmdb.org/view_table.php?id=254166
EAS	Nerve Tibial	258580	chr1:228458656	http://www.cagmdb.org/view_table.php?id=258580
EAS	Nerve Tibial	268278	chr20:23421268	http://www.cagmdb.org/view_table.php?id=268278
EAS	Nerve Tibial	281978	chr21:28931067	http://www.cagmdb.org/view_table.php?id=281978
EAS	Nerve Tibial	290016	chr22:32367649	http://www.cagmdb.org/view_table.php?id=290016
EAS	Nerve Tibial	304463	chr2:42769570	http://www.cagmdb.org/view_table.php?id=304463
EAS	Nerve Tibial	316523	chr2:102342047	http://www.cagmdb.org/view_table.php?id=316523
EAS	Nerve Tibial	331775	chr2:175930276	http://www.cagmdb.org/view_table.php?id=331775
EAS	Nerve Tibial	333829	chr2:186694303	http://www.cagmdb.org/view_table.php?id=333829
EAS	Nerve Tibial	339834	chr2:215410131	http://www.cagmdb.org/view_table.php?id=339834
EAS	Nerve Tibial	385513	chr3:196939007	http://www.cagmdb.org/view_table.php?id=385513
EAS	Nerve Tibial	401361	chr4:74097587	http://www.cagmdb.org/view_table.php?id=401361
EAS	Nerve Tibial	432938	chr5:38528850	http://www.cagmdb.org/view_table.php?id=432938
EAS	Nerve Tibial	447972	chr5:119473839	http://www.cagmdb.org/view_table.php?id=447972
EAS	Nerve Tibial	481070	chr6:95586994	http://www.cagmdb.org/view_table.php?id=481070
EAS	Nerve Tibial	490932	chr6:143061118	http://www.cagmdb.org/view_table.php?id=490932
EAS	Nerve Tibial	528719	chr7:150687106	http://www.cagmdb.org/view_table.php?id=528719
EAS	Nerve Tibial	548113	chr8:85135766	http://www.cagmdb.org/view_table.php?id=548113
EAS	Nerve Tibial	548113	chr8:85135766	http://www.cagmdb.org/view_table.php?id=548113
EAS	Nerve Tibial	583062	chr9:129890399	http://www.cagmdb.org/view_table.php?id=583062
EAS	Nerve Tibial	584568	chr9:136383543	http://www.cagmdb.org/view_table.php?id=584568
EAS	Skin Sun Exposed	18736	chr10:80166227	http://www.cagmdb.org/view_table.php?id=18736
EAS	Skin Sun Exposed	18772	chr10:80289496	http://www.cagmdb.org/view_table.php?id=18772
EAS	Skin Sun Exposed	27149	chr10:119146429	http://www.cagmdb.org/view_table.php?id=27149
EAS	Skin Sun Exposed	28500	chr10:125841188	http://www.cagmdb.org/view_table.php?id=28500
EAS	Skin Sun Exposed	33622	chr11:18338437	http://www.cagmdb.org/view_table.php?id=33622
EAS	Skin Sun Exposed	43870	chr11:70331779	http://www.cagmdb.org/view_table.php?id=43870
EAS	Skin Sun Exposed	50483	chr11:102721319	http://www.cagmdb.org/view_table.php?id=50483
EAS	Skin Sun Exposed	54026	chr11:119018676	http://www.cagmdb.org/view_table.php?id=54026
EAS	Skin Sun Exposed	131997	chr15:52248587	http://www.cagmdb.org/view_table.php?id=131997
EAS	Skin Sun Exposed	135572	chr15:68207980	http://www.cagmdb.org/view_table.php?id=135572
EAS	Skin Sun Exposed	137651	chr15:78017965	http://www.cagmdb.org/view_table.php?id=137651
EAS	Skin Sun Exposed	143363	chr16:1999882	http://www.cagmdb.org/view_table.php?id=143363
EAS	Skin Sun Exposed	163642	chr17:5434774	http://www.cagmdb.org/view_table.php?id=163642
EAS	Skin Sun Exposed	164260	chr17:7736983	http://www.cagmdb.org/view_table.php?id=164260
EAS	Skin Sun Exposed	164837	chr17:9897983	http://www.cagmdb.org/view_table.php?id=164837
EAS	Skin Sun Exposed	175503	chr17:56985104	http://www.cagmdb.org/view_table.php?id=175503
EAS	Skin Sun Exposed	210688	chr19:45409232	http://www.cagmdb.org/view_table.php?id=210688
EAS	Skin Sun Exposed	211773	chr19:48616644	http://www.cagmdb.org/view_table.php?id=211773
EAS	Skin Sun Exposed	211773	chr19:48616644	http://www.cagmdb.org/view_table.php?id=211773
EAS	Skin Sun Exposed	230613	chr1:70438841	http://www.cagmdb.org/view_table.php?id=230613
EAS	Skin Sun Exposed	245600	chr1:166975020	http://www.cagmdb.org/view_table.php?id=245600
EAS	Skin Sun Exposed	268278	chr20:23421268	http://www.cagmdb.org/view_table.php?id=268278
EAS	Skin Sun Exposed	290016	chr22:32367649	http://www.cagmdb.org/view_table.php?id=290016
EAS	Skin Sun Exposed	291307	chr22:37510302	http://www.cagmdb.org/view_table.php?id=291307
EAS	Skin Sun Exposed	333829	chr2:186694303	http://www.cagmdb.org/view_table.php?id=333829
EAS	Skin Sun Exposed	339837	chr2:215423181	http://www.cagmdb.org/view_table.php?id=339837
EAS	Skin Sun Exposed	347723	chr3:9921084	http://www.cagmdb.org/view_table.php?id=347723
EAS	Skin Sun Exposed	370020	chr3:122402717	http://www.cagmdb.org/view_table.php?id=370020
EAS	Skin Sun Exposed	373165	chr3:138643798	http://www.cagmdb.org/view_table.php?id=373165
EAS	Skin Sun Exposed	385948	chr4:952564	http://www.cagmdb.org/view_table.php?id=385948
EAS	Skin Sun Exposed	401241	chr4:73486874	http://www.cagmdb.org/view_table.php?id=401241
EAS	Skin Sun Exposed	432938	chr5:38528850	http://www.cagmdb.org/view_table.php?id=432938
EAS	Skin Sun Exposed	447972	chr5:119473839	http://www.cagmdb.org/view_table.php?id=447972
EAS	Skin Sun Exposed	528719	chr7:150687106	http://www.cagmdb.org/view_table.php?id=528719
EAS	Skin Sun Exposed	583062	chr9:129890399	http://www.cagmdb.org/view_table.php?id=583062
EAS	Skin Sun Exposed	584568	chr9:136383543	http://www.cagmdb.org/view_table.php?id=584568
EAS	Thyroid	3612	chr10:15135193	http://www.cagmdb.org/view_table.php?id=3612
EAS	Thyroid	27149	chr10:119146429	http://www.cagmdb.org/view_table.php?id=27149
EAS	Thyroid	31461	chr11:7672623	http://www.cagmdb.org/view_table.php?id=31461
EAS	Thyroid	33622	chr11:18338437	http://www.cagmdb.org/view_table.php?id=33622
EAS	Thyroid	43870	chr11:70331779	http://www.cagmdb.org/view_table.php?id=43870
EAS	Thyroid	53840	chr11:118339710	http://www.cagmdb.org/view_table.php?id=53840
EAS	Thyroid	54026	chr11:119018676	http://www.cagmdb.org/view_table.php?id=54026
EAS	Thyroid	54026	chr11:119018676	http://www.cagmdb.org/view_table.php?id=54026
EAS	Thyroid	107520	chr14:24300644	http://www.cagmdb.org/view_table.php?id=107520
EAS	Thyroid	137651	chr15:78017965	http://www.cagmdb.org/view_table.php?id=137651
EAS	Thyroid	137651	chr15:78017965	http://www.cagmdb.org/view_table.php?id=137651
EAS	Thyroid	148666	chr16:23067914	http://www.cagmdb.org/view_table.php?id=148666
EAS	Thyroid	205248	chr19:20839536	http://www.cagmdb.org/view_table.php?id=205248
EAS	Thyroid	211773	chr19:48616644	http://www.cagmdb.org/view_table.php?id=211773
EAS	Thyroid	211972	chr19:49154454	http://www.cagmdb.org/view_table.php?id=211972
EAS	Thyroid	218993	chr1:19922761	http://www.cagmdb.org/view_table.php?id=218993
EAS	Thyroid	229414	chr1:64768534	http://www.cagmdb.org/view_table.php?id=229414
EAS	Thyroid	238643	chr1:109759145	http://www.cagmdb.org/view_table.php?id=238643
EAS	Thyroid	239458	chr1:113880912	http://www.cagmdb.org/view_table.php?id=239458
EAS	Thyroid	239458	chr1:113880912	http://www.cagmdb.org/view_table.php?id=239458
EAS	Thyroid	245600	chr1:166975020	http://www.cagmdb.org/view_table.php?id=245600
EAS	Thyroid	245600	chr1:166975020	http://www.cagmdb.org/view_table.php?id=245600
EAS	Thyroid	248188	chr1:179348761	http://www.cagmdb.org/view_table.php?id=248188
EAS	Thyroid	305630	chr2:47839094	http://www.cagmdb.org/view_table.php?id=305630
EAS	Thyroid	310093	chr2:68217012	http://www.cagmdb.org/view_table.php?id=310093
EAS	Thyroid	317881	chr2:108798709	http://www.cagmdb.org/view_table.php?id=317881
EAS	Thyroid	318792	chr2:113195535	http://www.cagmdb.org/view_table.php?id=318792
EAS	Thyroid	333829	chr2:186694303	http://www.cagmdb.org/view_table.php?id=333829
EAS	Thyroid	339834	chr2:215410131	http://www.cagmdb.org/view_table.php?id=339834
EAS	Thyroid	440550	chr5:81257142	http://www.cagmdb.org/view_table.php?id=440550
EAS	Thyroid	548113	chr8:85135766	http://www.cagmdb.org/view_table.php?id=548113
EAS	Thyroid	584568	chr9:136383543	http://www.cagmdb.org/view_table.php?id=584568
EAS	Thyroid	584568	chr9:136383543	http://www.cagmdb.org/view_table.php?id=584568
EAS	Whole Blood	27149	chr10:119146429	http://www.cagmdb.org/view_table.php?id=27149
EAS	Whole Blood	31461	chr11:7672623	http://www.cagmdb.org/view_table.php?id=31461
EAS	Whole Blood	50483	chr11:102721319	http://www.cagmdb.org/view_table.php?id=50483
EAS	Whole Blood	54026	chr11:119018676	http://www.cagmdb.org/view_table.php?id=54026
EAS	Whole Blood	79237	chr12:105120706	http://www.cagmdb.org/view_table.php?id=79237
EAS	Whole Blood	82620	chr12:118068523	http://www.cagmdb.org/view_table.php?id=82620
EAS	Whole Blood	130160	chr15:43492238	http://www.cagmdb.org/view_table.php?id=130160
EAS	Whole Blood	137651	chr15:78017965	http://www.cagmdb.org/view_table.php?id=137651
EAS	Whole Blood	143363	chr16:1999882	http://www.cagmdb.org/view_table.php?id=143363
EAS	Whole Blood	162059	chr16:89850472	http://www.cagmdb.org/view_table.php?id=162059
EAS	Whole Blood	171914	chr17:42207488	http://www.cagmdb.org/view_table.php?id=171914
EAS	Whole Blood	181719	chr17:81700634	http://www.cagmdb.org/view_table.php?id=181719
EAS	Whole Blood	181719	chr17:81700634	http://www.cagmdb.org/view_table.php?id=181719
EAS	Whole Blood	238643	chr1:109759145	http://www.cagmdb.org/view_table.php?id=238643
EAS	Whole Blood	244360	chr1:161223056	http://www.cagmdb.org/view_table.php?id=244360
EAS	Whole Blood	245600	chr1:166975020	http://www.cagmdb.org/view_table.php?id=245600
EAS	Whole Blood	305630	chr2:47839094	http://www.cagmdb.org/view_table.php?id=305630
EAS	Whole Blood	347723	chr3:9921084	http://www.cagmdb.org/view_table.php?id=347723
EAS	Whole Blood	347723	chr3:9921084	http://www.cagmdb.org/view_table.php?id=347723
EAS	Whole Blood	385948	chr4:952564	http://www.cagmdb.org/view_table.php?id=385948
EAS	Whole Blood	385948	chr4:952564	http://www.cagmdb.org/view_table.php?id=385948
EAS	Whole Blood	385949	chr4:952629	http://www.cagmdb.org/view_table.php?id=385949
EAS	Whole Blood	387118	chr4:6695806	http://www.cagmdb.org/view_table.php?id=387118
EAS	Whole Blood	481070	chr6:95586994	http://www.cagmdb.org/view_table.php?id=481070
EAS	Whole Blood	492319	chr6:149572079	http://www.cagmdb.org/view_table.php?id=492319
EAS	Whole Blood	496611	chr6:169767757	http://www.cagmdb.org/view_table.php?id=496611
EAS	Whole Blood	530240	chr7:157574514	http://www.cagmdb.org/view_table.php?id=530240
EAS	Whole Blood	548113	chr8:85135766	http://www.cagmdb.org/view_table.php?id=548113
EAS	Whole Blood	584568	chr9:136383543	http://www.cagmdb.org/view_table.php?id=584568
EAS	Whole Blood	584568	chr9:136383543	http://www.cagmdb.org/view_table.php?id=584568
EAS	Heart Left Ventricle	18736	chr10:80166227	http://www.cagmdb.org/view_table.php?id=18736
EAS	Heart Left Ventricle	20272	chr10:87709327	http://www.cagmdb.org/view_table.php?id=20272
EAS	Heart Left Ventricle	21978	chr10:95685745	http://www.cagmdb.org/view_table.php?id=21978
EAS	Heart Left Ventricle	27149	chr10:119146429	http://www.cagmdb.org/view_table.php?id=27149
EAS	Heart Left Ventricle	27350	chr10:119918599	http://www.cagmdb.org/view_table.php?id=27350
EAS	Heart Left Ventricle	31461	chr11:7672623	http://www.cagmdb.org/view_table.php?id=31461
EAS	Heart Left Ventricle	39786	chr11:47245858	http://www.cagmdb.org/view_table.php?id=39786
EAS	Heart Left Ventricle	54026	chr11:119018676	http://www.cagmdb.org/view_table.php?id=54026
EAS	Heart Left Ventricle	107520	chr14:24300644	http://www.cagmdb.org/view_table.php?id=107520
EAS	Heart Left Ventricle	107520	chr14:24300644	http://www.cagmdb.org/view_table.php?id=107520
EAS	Heart Left Ventricle	134840	chr15:64917520	http://www.cagmdb.org/view_table.php?id=134840
EAS	Heart Left Ventricle	137651	chr15:78017965	http://www.cagmdb.org/view_table.php?id=137651
EAS	Heart Left Ventricle	175503	chr17:56985104	http://www.cagmdb.org/view_table.php?id=175503
EAS	Heart Left Ventricle	214689	chr1:1752909	http://www.cagmdb.org/view_table.php?id=214689
EAS	Heart Left Ventricle	238643	chr1:109759145	http://www.cagmdb.org/view_table.php?id=238643
EAS	Heart Left Ventricle	245600	chr1:166975020	http://www.cagmdb.org/view_table.php?id=245600
EAS	Heart Left Ventricle	258580	chr1:228458656	http://www.cagmdb.org/view_table.php?id=258580
EAS	Heart Left Ventricle	295393	chr2:242733	http://www.cagmdb.org/view_table.php?id=295393
EAS	Heart Left Ventricle	347723	chr3:9921084	http://www.cagmdb.org/view_table.php?id=347723
EAS	Heart Left Ventricle	449310	chr5:126593309	http://www.cagmdb.org/view_table.php?id=449310
EAS	Heart Left Ventricle	528719	chr7:150687106	http://www.cagmdb.org/view_table.php?id=528719
EAS	Heart Left Ventricle	528719	chr7:150687106	http://www.cagmdb.org/view_table.php?id=528719
EAS	Heart Left Ventricle	558271	chr8:133116887	http://www.cagmdb.org/view_table.php?id=558271
EAS	Heart Left Ventricle	576302	chr9:100303439	http://www.cagmdb.org/view_table.php?id=576302
EAS	Skin Not Sun Exposed	18772	chr10:80289496	http://www.cagmdb.org/view_table.php?id=18772
EAS	Skin Not Sun Exposed	27149	chr10:119146429	http://www.cagmdb.org/view_table.php?id=27149
EAS	Skin Not Sun Exposed	31461	chr11:7672623	http://www.cagmdb.org/view_table.php?id=31461
EAS	Skin Not Sun Exposed	43870	chr11:70331779	http://www.cagmdb.org/view_table.php?id=43870
EAS	Skin Not Sun Exposed	50483	chr11:102721319	http://www.cagmdb.org/view_table.php?id=50483
EAS	Skin Not Sun Exposed	54026	chr11:119018676	http://www.cagmdb.org/view_table.php?id=54026
EAS	Skin Not Sun Exposed	57749	chr12:1953158	http://www.cagmdb.org/view_table.php?id=57749
EAS	Skin Not Sun Exposed	124944	chr14:103710854	http://www.cagmdb.org/view_table.php?id=124944
EAS	Skin Not Sun Exposed	131997	chr15:52248587	http://www.cagmdb.org/view_table.php?id=131997
EAS	Skin Not Sun Exposed	134840	chr15:64917520	http://www.cagmdb.org/view_table.php?id=134840
EAS	Skin Not Sun Exposed	157002	chr16:68291763	http://www.cagmdb.org/view_table.php?id=157002
EAS	Skin Not Sun Exposed	205113	chr19:20186211	http://www.cagmdb.org/view_table.php?id=205113
EAS	Skin Not Sun Exposed	205113	chr19:20186211	http://www.cagmdb.org/view_table.php?id=205113
EAS	Skin Not Sun Exposed	239458	chr1:113880912	http://www.cagmdb.org/view_table.php?id=239458
EAS	Skin Not Sun Exposed	244360	chr1:161223056	http://www.cagmdb.org/view_table.php?id=244360
EAS	Skin Not Sun Exposed	268278	chr20:23421268	http://www.cagmdb.org/view_table.php?id=268278
EAS	Skin Not Sun Exposed	447972	chr5:119473839	http://www.cagmdb.org/view_table.php?id=447972
EAS	Skin Not Sun Exposed	584568	chr9:136383543	http://www.cagmdb.org/view_table.php?id=584568
EAS	Brain Caudate	27149	chr10:119146429	http://www.cagmdb.org/view_table.php?id=27149
EAS	Brain Caudate	28500	chr10:125841188	http://www.cagmdb.org/view_table.php?id=28500
EAS	Brain Caudate	28500	chr10:125841188	http://www.cagmdb.org/view_table.php?id=28500
EAS	Brain Caudate	54026	chr11:119018676	http://www.cagmdb.org/view_table.php?id=54026
EAS	Brain Caudate	107520	chr14:24300644	http://www.cagmdb.org/view_table.php?id=107520
EAS	Brain Caudate	143233	chr16:1329644	http://www.cagmdb.org/view_table.php?id=143233
EAS	Brain Caudate	238643	chr1:109759145	http://www.cagmdb.org/view_table.php?id=238643
EAS	Brain Caudate	245600	chr1:166975020	http://www.cagmdb.org/view_table.php?id=245600
EAS	Brain Caudate	260264	chr1:235991116	http://www.cagmdb.org/view_table.php?id=260264
EAS	Brain Caudate	281978	chr21:28931067	http://www.cagmdb.org/view_table.php?id=281978
EAS	Brain Caudate	292909	chr22:43827756	http://www.cagmdb.org/view_table.php?id=292909
EAS	Brain Caudate	435551	chr5:55652761	http://www.cagmdb.org/view_table.php?id=435551
EAS	Brain Caudate	460941	chr5:180620740	http://www.cagmdb.org/view_table.php?id=460941
EAS	Brain Caudate	548113	chr8:85135766	http://www.cagmdb.org/view_table.php?id=548113
SAS	Adipose Subcutaneous	66900	chr12:48903350	http://www.cagmdb.org/view_table.php?id=66900
SAS	Adipose Subcutaneous	66900	chr12:48903350	http://www.cagmdb.org/view_table.php?id=66900
SAS	Adipose Subcutaneous	93594	chr13:52455636	http://www.cagmdb.org/view_table.php?id=93594
SAS	Adipose Subcutaneous	103497	chr13:99864924	http://www.cagmdb.org/view_table.php?id=103497
SAS	Adipose Subcutaneous	107520	chr14:24300644	http://www.cagmdb.org/view_table.php?id=107520
SAS	Adipose Subcutaneous	263953	chr20:3045700	http://www.cagmdb.org/view_table.php?id=263953
SAS	Adipose Subcutaneous	277125	chr20:62329366	http://www.cagmdb.org/view_table.php?id=277125
SAS	Adipose Subcutaneous	356443	chr3:52786840	http://www.cagmdb.org/view_table.php?id=356443
SAS	Adipose Subcutaneous	382740	chr3:184711346	http://www.cagmdb.org/view_table.php?id=382740
SAS	Adipose Subcutaneous	528719	chr7:150687106	http://www.cagmdb.org/view_table.php?id=528719
SAS	Adipose Subcutaneous	530240	chr7:157574514	http://www.cagmdb.org/view_table.php?id=530240
SAS	Adipose Subcutaneous	574638	chr9:92474743	http://www.cagmdb.org/view_table.php?id=574638
SAS	Esophagus Mucosa	39786	chr11:47245858	http://www.cagmdb.org/view_table.php?id=39786
SAS	Esophagus Mucosa	66900	chr12:48903350	http://www.cagmdb.org/view_table.php?id=66900
SAS	Esophagus Mucosa	93594	chr13:52455636	http://www.cagmdb.org/view_table.php?id=93594
SAS	Esophagus Mucosa	93594	chr13:52455636	http://www.cagmdb.org/view_table.php?id=93594
SAS	Esophagus Mucosa	134840	chr15:64917520	http://www.cagmdb.org/view_table.php?id=134840
SAS	Esophagus Mucosa	164837	chr17:9897983	http://www.cagmdb.org/view_table.php?id=164837
SAS	Esophagus Mucosa	353457	chr3:38370241	http://www.cagmdb.org/view_table.php?id=353457
SAS	Esophagus Mucosa	382740	chr3:184711346	http://www.cagmdb.org/view_table.php?id=382740
SAS	Esophagus Mucosa	470071	chr6:39311073	http://www.cagmdb.org/view_table.php?id=470071
SAS	Esophagus Mucosa	481070	chr6:95586994	http://www.cagmdb.org/view_table.php?id=481070
SAS	Esophagus Mucosa	549897	chr8:94534778	http://www.cagmdb.org/view_table.php?id=549897
SAS	Esophagus Muscularis	18736	chr10:80166227	http://www.cagmdb.org/view_table.php?id=18736
SAS	Esophagus Muscularis	50483	chr11:102721319	http://www.cagmdb.org/view_table.php?id=50483
SAS	Esophagus Muscularis	66900	chr12:48903350	http://www.cagmdb.org/view_table.php?id=66900
SAS	Esophagus Muscularis	66900	chr12:48903350	http://www.cagmdb.org/view_table.php?id=66900
SAS	Esophagus Muscularis	93594	chr13:52455636	http://www.cagmdb.org/view_table.php?id=93594
SAS	Esophagus Muscularis	103497	chr13:99864924	http://www.cagmdb.org/view_table.php?id=103497
SAS	Esophagus Muscularis	107520	chr14:24300644	http://www.cagmdb.org/view_table.php?id=107520
SAS	Esophagus Muscularis	118481	chr14:75732476	http://www.cagmdb.org/view_table.php?id=118481
SAS	Esophagus Muscularis	134840	chr15:64917520	http://www.cagmdb.org/view_table.php?id=134840
SAS	Esophagus Muscularis	134840	chr15:64917520	http://www.cagmdb.org/view_table.php?id=134840
SAS	Esophagus Muscularis	134859	chr15:64980738	http://www.cagmdb.org/view_table.php?id=134859
SAS	Esophagus Muscularis	214689	chr1:1752909	http://www.cagmdb.org/view_table.php?id=214689
SAS	Esophagus Muscularis	263953	chr20:3045700	http://www.cagmdb.org/view_table.php?id=263953
SAS	Esophagus Muscularis	297306	chr2:9412255	http://www.cagmdb.org/view_table.php?id=297306
SAS	Esophagus Muscularis	382740	chr3:184711346	http://www.cagmdb.org/view_table.php?id=382740
SAS	Esophagus Muscularis	385324	chr3:196229856	http://www.cagmdb.org/view_table.php?id=385324
SAS	Esophagus Muscularis	385949	chr4:952629	http://www.cagmdb.org/view_table.php?id=385949
SAS	Esophagus Muscularis	440550	chr5:81257142	http://www.cagmdb.org/view_table.php?id=440550
SAS	Esophagus Muscularis	481070	chr6:95586994	http://www.cagmdb.org/view_table.php?id=481070
SAS	Lung	66900	chr12:48903350	http://www.cagmdb.org/view_table.php?id=66900
SAS	Lung	93594	chr13:52455636	http://www.cagmdb.org/view_table.php?id=93594
SAS	Lung	93594	chr13:52455636	http://www.cagmdb.org/view_table.php?id=93594
SAS	Lung	107520	chr14:24300644	http://www.cagmdb.org/view_table.php?id=107520
SAS	Lung	164837	chr17:9897983	http://www.cagmdb.org/view_table.php?id=164837
SAS	Lung	166663	chr17:17793780	http://www.cagmdb.org/view_table.php?id=166663
SAS	Lung	235453	chr1:94079250	http://www.cagmdb.org/view_table.php?id=235453
SAS	Lung	243833	chr1:158699553	http://www.cagmdb.org/view_table.php?id=243833
SAS	Lung	263380	chr20:417396	http://www.cagmdb.org/view_table.php?id=263380
SAS	Lung	263953	chr20:3045700	http://www.cagmdb.org/view_table.php?id=263953
SAS	Lung	289439	chr22:30345242	http://www.cagmdb.org/view_table.php?id=289439
SAS	Lung	289439	chr22:30345242	http://www.cagmdb.org/view_table.php?id=289439
SAS	Lung	382740	chr3:184711346	http://www.cagmdb.org/view_table.php?id=382740
SAS	Lung	450490	chr5:132485829	http://www.cagmdb.org/view_table.php?id=450490
SAS	Lung	558271	chr8:133116887	http://www.cagmdb.org/view_table.php?id=558271
SAS	Adipose Visceral	66900	chr12:48903350	http://www.cagmdb.org/view_table.php?id=66900
SAS	Adipose Visceral	66900	chr12:48903350	http://www.cagmdb.org/view_table.php?id=66900
SAS	Adipose Visceral	93594	chr13:52455636	http://www.cagmdb.org/view_table.php?id=93594
SAS	Adipose Visceral	107520	chr14:24300644	http://www.cagmdb.org/view_table.php?id=107520
SAS	Adipose Visceral	148666	chr16:23067914	http://www.cagmdb.org/view_table.php?id=148666
SAS	Adipose Visceral	263953	chr20:3045700	http://www.cagmdb.org/view_table.php?id=263953
SAS	Adipose Visceral	270450	chr20:34581692	http://www.cagmdb.org/view_table.php?id=270450
SAS	Adipose Visceral	382740	chr3:184711346	http://www.cagmdb.org/view_table.php?id=382740
SAS	Artery Aorta	66900	chr12:48903350	http://www.cagmdb.org/view_table.php?id=66900
SAS	Artery Aorta	66900	chr12:48903350	http://www.cagmdb.org/view_table.php?id=66900
SAS	Artery Aorta	93594	chr13:52455636	http://www.cagmdb.org/view_table.php?id=93594
SAS	Artery Aorta	93594	chr13:52455636	http://www.cagmdb.org/view_table.php?id=93594
SAS	Artery Aorta	134840	chr15:64917520	http://www.cagmdb.org/view_table.php?id=134840
SAS	Artery Aorta	134859	chr15:64980738	http://www.cagmdb.org/view_table.php?id=134859
SAS	Artery Aorta	259084	chr1:230780082	http://www.cagmdb.org/view_table.php?id=259084
SAS	Artery Aorta	270239	chr20:33714516	http://www.cagmdb.org/view_table.php?id=270239
SAS	Artery Aorta	356443	chr3:52786840	http://www.cagmdb.org/view_table.php?id=356443
SAS	Artery Aorta	385324	chr3:196229856	http://www.cagmdb.org/view_table.php?id=385324
SAS	Artery Aorta	385949	chr4:952629	http://www.cagmdb.org/view_table.php?id=385949
SAS	Artery Tibial	66900	chr12:48903350	http://www.cagmdb.org/view_table.php?id=66900
SAS	Artery Tibial	66900	chr12:48903350	http://www.cagmdb.org/view_table.php?id=66900
SAS	Artery Tibial	93594	chr13:52455636	http://www.cagmdb.org/view_table.php?id=93594
SAS	Artery Tibial	93594	chr13:52455636	http://www.cagmdb.org/view_table.php?id=93594
SAS	Artery Tibial	107520	chr14:24300644	http://www.cagmdb.org/view_table.php?id=107520
SAS	Artery Tibial	134840	chr15:64917520	http://www.cagmdb.org/view_table.php?id=134840
SAS	Artery Tibial	134840	chr15:64917520	http://www.cagmdb.org/view_table.php?id=134840
SAS	Artery Tibial	148666	chr16:23067914	http://www.cagmdb.org/view_table.php?id=148666
SAS	Artery Tibial	214689	chr1:1752909	http://www.cagmdb.org/view_table.php?id=214689
SAS	Artery Tibial	214689	chr1:1752909	http://www.cagmdb.org/view_table.php?id=214689
SAS	Artery Tibial	263953	chr20:3045700	http://www.cagmdb.org/view_table.php?id=263953
SAS	Artery Tibial	277125	chr20:62329366	http://www.cagmdb.org/view_table.php?id=277125
SAS	Artery Tibial	297306	chr2:9412255	http://www.cagmdb.org/view_table.php?id=297306
SAS	Artery Tibial	329579	chr2:165365374	http://www.cagmdb.org/view_table.php?id=329579
SAS	Artery Tibial	356443	chr3:52786840	http://www.cagmdb.org/view_table.php?id=356443
SAS	Artery Tibial	382740	chr3:184711346	http://www.cagmdb.org/view_table.php?id=382740
SAS	Brain Cerebellum	66900	chr12:48903350	http://www.cagmdb.org/view_table.php?id=66900
SAS	Brain Cerebellum	93594	chr13:52455636	http://www.cagmdb.org/view_table.php?id=93594
SAS	Brain Cerebellum	107520	chr14:24300644	http://www.cagmdb.org/view_table.php?id=107520
SAS	Brain Cerebellum	134859	chr15:64980738	http://www.cagmdb.org/view_table.php?id=134859
SAS	Brain Cerebellum	163642	chr17:5434774	http://www.cagmdb.org/view_table.php?id=163642
SAS	Brain Cerebellum	339834	chr2:215410131	http://www.cagmdb.org/view_table.php?id=339834
SAS	Fibroblasts	66900	chr12:48903350	http://www.cagmdb.org/view_table.php?id=66900
SAS	Fibroblasts	66900	chr12:48903350	http://www.cagmdb.org/view_table.php?id=66900
SAS	Fibroblasts	93594	chr13:52455636	http://www.cagmdb.org/view_table.php?id=93594
SAS	Fibroblasts	93594	chr13:52455636	http://www.cagmdb.org/view_table.php?id=93594
SAS	Fibroblasts	107520	chr14:24300644	http://www.cagmdb.org/view_table.php?id=107520
SAS	Fibroblasts	123942	chr14:99700265	http://www.cagmdb.org/view_table.php?id=123942
SAS	Fibroblasts	128086	chr15:34142267	http://www.cagmdb.org/view_table.php?id=128086
SAS	Fibroblasts	164837	chr17:9897983	http://www.cagmdb.org/view_table.php?id=164837
SAS	Fibroblasts	270450	chr20:34581692	http://www.cagmdb.org/view_table.php?id=270450
SAS	Fibroblasts	277125	chr20:62329366	http://www.cagmdb.org/view_table.php?id=277125
SAS	Fibroblasts	285897	chr21:46124538	http://www.cagmdb.org/view_table.php?id=285897
SAS	Fibroblasts	297306	chr2:9412255	http://www.cagmdb.org/view_table.php?id=297306
SAS	Fibroblasts	297306	chr2:9412255	http://www.cagmdb.org/view_table.php?id=297306
SAS	Fibroblasts	382740	chr3:184711346	http://www.cagmdb.org/view_table.php?id=382740
SAS	Fibroblasts	414980	chr4:142405160	http://www.cagmdb.org/view_table.php?id=414980
SAS	Fibroblasts	448592	chr5:122829776	http://www.cagmdb.org/view_table.php?id=448592
SAS	Fibroblasts	448592	chr5:122829776	http://www.cagmdb.org/view_table.php?id=448592
SAS	Fibroblasts	459998	chr5:176500262	http://www.cagmdb.org/view_table.php?id=459998
SAS	Fibroblasts	521666	chr7:118236211	http://www.cagmdb.org/view_table.php?id=521666
SAS	Fibroblasts	528719	chr7:150687106	http://www.cagmdb.org/view_table.php?id=528719
SAS	Muscle Skeletal	66900	chr12:48903350	http://www.cagmdb.org/view_table.php?id=66900
SAS	Muscle Skeletal	93594	chr13:52455636	http://www.cagmdb.org/view_table.php?id=93594
SAS	Muscle Skeletal	103497	chr13:99864924	http://www.cagmdb.org/view_table.php?id=103497
SAS	Muscle Skeletal	107520	chr14:24300644	http://www.cagmdb.org/view_table.php?id=107520
SAS	Muscle Skeletal	128086	chr15:34142267	http://www.cagmdb.org/view_table.php?id=128086
SAS	Muscle Skeletal	134859	chr15:64980738	http://www.cagmdb.org/view_table.php?id=134859
SAS	Muscle Skeletal	146972	chr16:16111311	http://www.cagmdb.org/view_table.php?id=146972
SAS	Muscle Skeletal	263953	chr20:3045700	http://www.cagmdb.org/view_table.php?id=263953
SAS	Muscle Skeletal	270450	chr20:34581692	http://www.cagmdb.org/view_table.php?id=270450
SAS	Muscle Skeletal	277125	chr20:62329366	http://www.cagmdb.org/view_table.php?id=277125
SAS	Muscle Skeletal	289439	chr22:30345242	http://www.cagmdb.org/view_table.php?id=289439
SAS	Muscle Skeletal	290994	chr22:36295402	http://www.cagmdb.org/view_table.php?id=290994
SAS	Muscle Skeletal	310093	chr2:68217012	http://www.cagmdb.org/view_table.php?id=310093
SAS	Muscle Skeletal	356443	chr3:52786840	http://www.cagmdb.org/view_table.php?id=356443
SAS	Muscle Skeletal	382740	chr3:184711346	http://www.cagmdb.org/view_table.php?id=382740
SAS	Muscle Skeletal	574638	chr9:92474743	http://www.cagmdb.org/view_table.php?id=574638
SAS	Nerve Tibial	18736	chr10:80166227	http://www.cagmdb.org/view_table.php?id=18736
SAS	Nerve Tibial	66900	chr12:48903350	http://www.cagmdb.org/view_table.php?id=66900
SAS	Nerve Tibial	66900	chr12:48903350	http://www.cagmdb.org/view_table.php?id=66900
SAS	Nerve Tibial	83689	chr12:121659138	http://www.cagmdb.org/view_table.php?id=83689
SAS	Nerve Tibial	93594	chr13:52455636	http://www.cagmdb.org/view_table.php?id=93594
SAS	Nerve Tibial	107520	chr14:24300644	http://www.cagmdb.org/view_table.php?id=107520
SAS	Nerve Tibial	123942	chr14:99700265	http://www.cagmdb.org/view_table.php?id=123942
SAS	Nerve Tibial	134859	chr15:64980738	http://www.cagmdb.org/view_table.php?id=134859
SAS	Nerve Tibial	148666	chr16:23067914	http://www.cagmdb.org/view_table.php?id=148666
SAS	Nerve Tibial	166663	chr17:17793780	http://www.cagmdb.org/view_table.php?id=166663
SAS	Nerve Tibial	263380	chr20:417396	http://www.cagmdb.org/view_table.php?id=263380
SAS	Nerve Tibial	277125	chr20:62329366	http://www.cagmdb.org/view_table.php?id=277125
SAS	Nerve Tibial	289439	chr22:30345242	http://www.cagmdb.org/view_table.php?id=289439
SAS	Nerve Tibial	289439	chr22:30345242	http://www.cagmdb.org/view_table.php?id=289439
SAS	Nerve Tibial	331775	chr2:175930276	http://www.cagmdb.org/view_table.php?id=331775
SAS	Nerve Tibial	339834	chr2:215410131	http://www.cagmdb.org/view_table.php?id=339834
SAS	Nerve Tibial	356443	chr3:52786840	http://www.cagmdb.org/view_table.php?id=356443
SAS	Nerve Tibial	382740	chr3:184711346	http://www.cagmdb.org/view_table.php?id=382740
SAS	Nerve Tibial	481070	chr6:95586994	http://www.cagmdb.org/view_table.php?id=481070
SAS	Nerve Tibial	521666	chr7:118236211	http://www.cagmdb.org/view_table.php?id=521666
SAS	Nerve Tibial	528719	chr7:150687106	http://www.cagmdb.org/view_table.php?id=528719
SAS	Skin Sun Exposed	18736	chr10:80166227	http://www.cagmdb.org/view_table.php?id=18736
SAS	Skin Sun Exposed	50483	chr11:102721319	http://www.cagmdb.org/view_table.php?id=50483
SAS	Skin Sun Exposed	66900	chr12:48903350	http://www.cagmdb.org/view_table.php?id=66900
SAS	Skin Sun Exposed	93594	chr13:52455636	http://www.cagmdb.org/view_table.php?id=93594
SAS	Skin Sun Exposed	163642	chr17:5434774	http://www.cagmdb.org/view_table.php?id=163642
SAS	Skin Sun Exposed	164837	chr17:9897983	http://www.cagmdb.org/view_table.php?id=164837
SAS	Skin Sun Exposed	270450	chr20:34581692	http://www.cagmdb.org/view_table.php?id=270450
SAS	Skin Sun Exposed	277125	chr20:62329366	http://www.cagmdb.org/view_table.php?id=277125
SAS	Skin Sun Exposed	289439	chr22:30345242	http://www.cagmdb.org/view_table.php?id=289439
SAS	Skin Sun Exposed	339837	chr2:215423181	http://www.cagmdb.org/view_table.php?id=339837
SAS	Skin Sun Exposed	356443	chr3:52786840	http://www.cagmdb.org/view_table.php?id=356443
SAS	Skin Sun Exposed	382740	chr3:184711346	http://www.cagmdb.org/view_table.php?id=382740
SAS	Skin Sun Exposed	385324	chr3:196229856	http://www.cagmdb.org/view_table.php?id=385324
SAS	Skin Sun Exposed	528719	chr7:150687106	http://www.cagmdb.org/view_table.php?id=528719
SAS	Thyroid	3612	chr10:15135193	http://www.cagmdb.org/view_table.php?id=3612
SAS	Thyroid	53840	chr11:118339710	http://www.cagmdb.org/view_table.php?id=53840
SAS	Thyroid	66900	chr12:48903350	http://www.cagmdb.org/view_table.php?id=66900
SAS	Thyroid	93594	chr13:52455636	http://www.cagmdb.org/view_table.php?id=93594
SAS	Thyroid	93594	chr13:52455636	http://www.cagmdb.org/view_table.php?id=93594
SAS	Thyroid	107520	chr14:24300644	http://www.cagmdb.org/view_table.php?id=107520
SAS	Thyroid	148666	chr16:23067914	http://www.cagmdb.org/view_table.php?id=148666
SAS	Thyroid	263380	chr20:417396	http://www.cagmdb.org/view_table.php?id=263380
SAS	Thyroid	289439	chr22:30345242	http://www.cagmdb.org/view_table.php?id=289439
SAS	Thyroid	310093	chr2:68217012	http://www.cagmdb.org/view_table.php?id=310093
SAS	Thyroid	317881	chr2:108798709	http://www.cagmdb.org/view_table.php?id=317881
SAS	Thyroid	339834	chr2:215410131	http://www.cagmdb.org/view_table.php?id=339834
SAS	Thyroid	382740	chr3:184711346	http://www.cagmdb.org/view_table.php?id=382740
SAS	Thyroid	440550	chr5:81257142	http://www.cagmdb.org/view_table.php?id=440550
SAS	Thyroid	521666	chr7:118236211	http://www.cagmdb.org/view_table.php?id=521666
SAS	Whole Blood	50483	chr11:102721319	http://www.cagmdb.org/view_table.php?id=50483
SAS	Whole Blood	93594	chr13:52455636	http://www.cagmdb.org/view_table.php?id=93594
SAS	Whole Blood	244360	chr1:161223056	http://www.cagmdb.org/view_table.php?id=244360
SAS	Whole Blood	289439	chr22:30345242	http://www.cagmdb.org/view_table.php?id=289439
SAS	Whole Blood	385949	chr4:952629	http://www.cagmdb.org/view_table.php?id=385949
SAS	Whole Blood	481070	chr6:95586994	http://www.cagmdb.org/view_table.php?id=481070
SAS	Whole Blood	530240	chr7:157574514	http://www.cagmdb.org/view_table.php?id=530240
SAS	Heart Left Ventricle	18736	chr10:80166227	http://www.cagmdb.org/view_table.php?id=18736
SAS	Heart Left Ventricle	39786	chr11:47245858	http://www.cagmdb.org/view_table.php?id=39786
SAS	Heart Left Ventricle	66900	chr12:48903350	http://www.cagmdb.org/view_table.php?id=66900
SAS	Heart Left Ventricle	93594	chr13:52455636	http://www.cagmdb.org/view_table.php?id=93594
SAS	Heart Left Ventricle	93594	chr13:52455636	http://www.cagmdb.org/view_table.php?id=93594
SAS	Heart Left Ventricle	107520	chr14:24300644	http://www.cagmdb.org/view_table.php?id=107520
SAS	Heart Left Ventricle	107520	chr14:24300644	http://www.cagmdb.org/view_table.php?id=107520
SAS	Heart Left Ventricle	134840	chr15:64917520	http://www.cagmdb.org/view_table.php?id=134840
SAS	Heart Left Ventricle	214689	chr1:1752909	http://www.cagmdb.org/view_table.php?id=214689
SAS	Heart Left Ventricle	289439	chr22:30345242	http://www.cagmdb.org/view_table.php?id=289439
SAS	Heart Left Ventricle	289439	chr22:30345242	http://www.cagmdb.org/view_table.php?id=289439
SAS	Heart Left Ventricle	528719	chr7:150687106	http://www.cagmdb.org/view_table.php?id=528719
SAS	Heart Left Ventricle	528719	chr7:150687106	http://www.cagmdb.org/view_table.php?id=528719
SAS	Heart Left Ventricle	546785	chr8:78686432	http://www.cagmdb.org/view_table.php?id=546785
SAS	Heart Left Ventricle	558271	chr8:133116887	http://www.cagmdb.org/view_table.php?id=558271
SAS	Skin Not Sun Exposed	50483	chr11:102721319	http://www.cagmdb.org/view_table.php?id=50483
SAS	Skin Not Sun Exposed	66900	chr12:48903350	http://www.cagmdb.org/view_table.php?id=66900
SAS	Skin Not Sun Exposed	66900	chr12:48903350	http://www.cagmdb.org/view_table.php?id=66900
SAS	Skin Not Sun Exposed	93594	chr13:52455636	http://www.cagmdb.org/view_table.php?id=93594
SAS	Skin Not Sun Exposed	128086	chr15:34142267	http://www.cagmdb.org/view_table.php?id=128086
SAS	Skin Not Sun Exposed	134840	chr15:64917520	http://www.cagmdb.org/view_table.php?id=134840
SAS	Skin Not Sun Exposed	244360	chr1:161223056	http://www.cagmdb.org/view_table.php?id=244360
SAS	Skin Not Sun Exposed	277125	chr20:62329366	http://www.cagmdb.org/view_table.php?id=277125
SAS	Skin Not Sun Exposed	289439	chr22:30345242	http://www.cagmdb.org/view_table.php?id=289439
SAS	Skin Not Sun Exposed	382740	chr3:184711346	http://www.cagmdb.org/view_table.php?id=382740
SAS	Brain Caudate	66900	chr12:48903350	http://www.cagmdb.org/view_table.php?id=66900
SAS	Brain Caudate	93594	chr13:52455636	http://www.cagmdb.org/view_table.php?id=93594
SAS	Brain Caudate	107520	chr14:24300644	http://www.cagmdb.org/view_table.php?id=107520
SAS	Brain Caudate	343800	chr2:232564435	http://www.cagmdb.org/view_table.php?id=343800
SAS	Brain Caudate	521666	chr7:118236211	http://www.cagmdb.org/view_table.php?id=521666
EUR	Adipose Subcutaneous	103497	chr13:99864924	http://www.cagmdb.org/view_table.php?id=103497
EUR	Adipose Subcutaneous	107520	chr14:24300644	http://www.cagmdb.org/view_table.php?id=107520
EUR	Adipose Subcutaneous	181070	chr17:78802467	http://www.cagmdb.org/view_table.php?id=181070
EUR	Adipose Subcutaneous	190278	chr18:41962443	http://www.cagmdb.org/view_table.php?id=190278
EUR	Adipose Subcutaneous	295544	chr2:1137503	http://www.cagmdb.org/view_table.php?id=295544
EUR	Adipose Subcutaneous	382740	chr3:184711346	http://www.cagmdb.org/view_table.php?id=382740
EUR	Adipose Subcutaneous	485516	chr6:116657005	http://www.cagmdb.org/view_table.php?id=485516
EUR	Adipose Subcutaneous	528719	chr7:150687106	http://www.cagmdb.org/view_table.php?id=528719
EUR	Adipose Subcutaneous	530240	chr7:157574514	http://www.cagmdb.org/view_table.php?id=530240
EUR	Esophagus Mucosa	18772	chr10:80289496	http://www.cagmdb.org/view_table.php?id=18772
EUR	Esophagus Mucosa	39786	chr11:47245858	http://www.cagmdb.org/view_table.php?id=39786
EUR	Esophagus Mucosa	48070	chr11:90175929	http://www.cagmdb.org/view_table.php?id=48070
EUR	Esophagus Mucosa	137651	chr15:78017965	http://www.cagmdb.org/view_table.php?id=137651
EUR	Esophagus Mucosa	164837	chr17:9897983	http://www.cagmdb.org/view_table.php?id=164837
EUR	Esophagus Mucosa	208168	chr19:35767032	http://www.cagmdb.org/view_table.php?id=208168
EUR	Esophagus Mucosa	242635	chr1:153663957	http://www.cagmdb.org/view_table.php?id=242635
EUR	Esophagus Mucosa	295544	chr2:1137503	http://www.cagmdb.org/view_table.php?id=295544
EUR	Esophagus Mucosa	382740	chr3:184711346	http://www.cagmdb.org/view_table.php?id=382740
EUR	Esophagus Mucosa	470071	chr6:39311073	http://www.cagmdb.org/view_table.php?id=470071
EUR	Esophagus Muscularis	43868	chr11:70325462	http://www.cagmdb.org/view_table.php?id=43868
EUR	Esophagus Muscularis	103497	chr13:99864924	http://www.cagmdb.org/view_table.php?id=103497
EUR	Esophagus Muscularis	107520	chr14:24300644	http://www.cagmdb.org/view_table.php?id=107520
EUR	Esophagus Muscularis	118481	chr14:75732476	http://www.cagmdb.org/view_table.php?id=118481
EUR	Esophagus Muscularis	137651	chr15:78017965	http://www.cagmdb.org/view_table.php?id=137651
EUR	Esophagus Muscularis	137651	chr15:78017965	http://www.cagmdb.org/view_table.php?id=137651
EUR	Esophagus Muscularis	181070	chr17:78802467	http://www.cagmdb.org/view_table.php?id=181070
EUR	Esophagus Muscularis	208168	chr19:35767032	http://www.cagmdb.org/view_table.php?id=208168
EUR	Esophagus Muscularis	295544	chr2:1137503	http://www.cagmdb.org/view_table.php?id=295544
EUR	Esophagus Muscularis	297306	chr2:9412255	http://www.cagmdb.org/view_table.php?id=297306
EUR	Esophagus Muscularis	328516	chr2:159976348	http://www.cagmdb.org/view_table.php?id=328516
EUR	Esophagus Muscularis	382740	chr3:184711346	http://www.cagmdb.org/view_table.php?id=382740
EUR	Esophagus Muscularis	440550	chr5:81257142	http://www.cagmdb.org/view_table.php?id=440550
EUR	Esophagus Muscularis	453779	chr5:148065546	http://www.cagmdb.org/view_table.php?id=453779
EUR	Lung	107520	chr14:24300644	http://www.cagmdb.org/view_table.php?id=107520
EUR	Lung	137651	chr15:78017965	http://www.cagmdb.org/view_table.php?id=137651
EUR	Lung	164837	chr17:9897983	http://www.cagmdb.org/view_table.php?id=164837
EUR	Lung	166663	chr17:17793780	http://www.cagmdb.org/view_table.php?id=166663
EUR	Lung	263380	chr20:417396	http://www.cagmdb.org/view_table.php?id=263380
EUR	Lung	289439	chr22:30345242	http://www.cagmdb.org/view_table.php?id=289439
EUR	Lung	289439	chr22:30345242	http://www.cagmdb.org/view_table.php?id=289439
EUR	Lung	373371	chr3:139374299	http://www.cagmdb.org/view_table.php?id=373371
EUR	Lung	382740	chr3:184711346	http://www.cagmdb.org/view_table.php?id=382740
EUR	Lung	534588	chr8:20178508	http://www.cagmdb.org/view_table.php?id=534588
EUR	Adipose Visceral	107520	chr14:24300644	http://www.cagmdb.org/view_table.php?id=107520
EUR	Adipose Visceral	148666	chr16:23067914	http://www.cagmdb.org/view_table.php?id=148666
EUR	Adipose Visceral	190278	chr18:41962443	http://www.cagmdb.org/view_table.php?id=190278
EUR	Adipose Visceral	295544	chr2:1137503	http://www.cagmdb.org/view_table.php?id=295544
EUR	Adipose Visceral	382740	chr3:184711346	http://www.cagmdb.org/view_table.php?id=382740
EUR	Adipose Visceral	453779	chr5:148065546	http://www.cagmdb.org/view_table.php?id=453779
EUR	Artery Aorta	124944	chr14:103710854	http://www.cagmdb.org/view_table.php?id=124944
EUR	Artery Aorta	124944	chr14:103710854	http://www.cagmdb.org/view_table.php?id=124944
EUR	Artery Aorta	137651	chr15:78017965	http://www.cagmdb.org/view_table.php?id=137651
EUR	Artery Aorta	207247	chr19:32438944	http://www.cagmdb.org/view_table.php?id=207247
EUR	Artery Aorta	208168	chr19:35767032	http://www.cagmdb.org/view_table.php?id=208168
EUR	Artery Aorta	208168	chr19:35767032	http://www.cagmdb.org/view_table.php?id=208168
EUR	Artery Tibial	107520	chr14:24300644	http://www.cagmdb.org/view_table.php?id=107520
EUR	Artery Tibial	124944	chr14:103710854	http://www.cagmdb.org/view_table.php?id=124944
EUR	Artery Tibial	137651	chr15:78017965	http://www.cagmdb.org/view_table.php?id=137651
EUR	Artery Tibial	148666	chr16:23067914	http://www.cagmdb.org/view_table.php?id=148666
EUR	Artery Tibial	208168	chr19:35767032	http://www.cagmdb.org/view_table.php?id=208168
EUR	Artery Tibial	208168	chr19:35767032	http://www.cagmdb.org/view_table.php?id=208168
EUR	Artery Tibial	297306	chr2:9412255	http://www.cagmdb.org/view_table.php?id=297306
EUR	Artery Tibial	382740	chr3:184711346	http://www.cagmdb.org/view_table.php?id=382740
EUR	Brain Cerebellum	107520	chr14:24300644	http://www.cagmdb.org/view_table.php?id=107520
EUR	Brain Cerebellum	137651	chr15:78017965	http://www.cagmdb.org/view_table.php?id=137651
EUR	Brain Cerebellum	137651	chr15:78017965	http://www.cagmdb.org/view_table.php?id=137651
EUR	Brain Cerebellum	163642	chr17:5434774	http://www.cagmdb.org/view_table.php?id=163642
EUR	Brain Cerebellum	181070	chr17:78802467	http://www.cagmdb.org/view_table.php?id=181070
EUR	Brain Cerebellum	190278	chr18:41962443	http://www.cagmdb.org/view_table.php?id=190278
EUR	Brain Cerebellum	208168	chr19:35767032	http://www.cagmdb.org/view_table.php?id=208168
EUR	Brain Cerebellum	222132	chr1:32190357	http://www.cagmdb.org/view_table.php?id=222132
EUR	Brain Cerebellum	339834	chr2:215410131	http://www.cagmdb.org/view_table.php?id=339834
EUR	Fibroblasts	107520	chr14:24300644	http://www.cagmdb.org/view_table.php?id=107520
EUR	Fibroblasts	130160	chr15:43492238	http://www.cagmdb.org/view_table.php?id=130160
EUR	Fibroblasts	164837	chr17:9897983	http://www.cagmdb.org/view_table.php?id=164837
EUR	Fibroblasts	181070	chr17:78802467	http://www.cagmdb.org/view_table.php?id=181070
EUR	Fibroblasts	207247	chr19:32438944	http://www.cagmdb.org/view_table.php?id=207247
EUR	Fibroblasts	208168	chr19:35767032	http://www.cagmdb.org/view_table.php?id=208168
EUR	Fibroblasts	297306	chr2:9412255	http://www.cagmdb.org/view_table.php?id=297306
EUR	Fibroblasts	297306	chr2:9412255	http://www.cagmdb.org/view_table.php?id=297306
EUR	Fibroblasts	328516	chr2:159976348	http://www.cagmdb.org/view_table.php?id=328516
EUR	Fibroblasts	332343	chr2:178612606	http://www.cagmdb.org/view_table.php?id=332343
EUR	Fibroblasts	368203	chr3:113657264	http://www.cagmdb.org/view_table.php?id=368203
EUR	Fibroblasts	382740	chr3:184711346	http://www.cagmdb.org/view_table.php?id=382740
EUR	Fibroblasts	448592	chr5:122829776	http://www.cagmdb.org/view_table.php?id=448592
EUR	Fibroblasts	448592	chr5:122829776	http://www.cagmdb.org/view_table.php?id=448592
EUR	Fibroblasts	490932	chr6:143061118	http://www.cagmdb.org/view_table.php?id=490932
EUR	Fibroblasts	528719	chr7:150687106	http://www.cagmdb.org/view_table.php?id=528719
EUR	Muscle Skeletal	103497	chr13:99864924	http://www.cagmdb.org/view_table.php?id=103497
EUR	Muscle Skeletal	107520	chr14:24300644	http://www.cagmdb.org/view_table.php?id=107520
EUR	Muscle Skeletal	124944	chr14:103710854	http://www.cagmdb.org/view_table.php?id=124944
EUR	Muscle Skeletal	137651	chr15:78017965	http://www.cagmdb.org/view_table.php?id=137651
EUR	Muscle Skeletal	208168	chr19:35767032	http://www.cagmdb.org/view_table.php?id=208168
EUR	Muscle Skeletal	222132	chr1:32190357	http://www.cagmdb.org/view_table.php?id=222132
EUR	Muscle Skeletal	289439	chr22:30345242	http://www.cagmdb.org/view_table.php?id=289439
EUR	Muscle Skeletal	295544	chr2:1137503	http://www.cagmdb.org/view_table.php?id=295544
EUR	Muscle Skeletal	382740	chr3:184711346	http://www.cagmdb.org/view_table.php?id=382740
EUR	Muscle Skeletal	453779	chr5:148065546	http://www.cagmdb.org/view_table.php?id=453779
EUR	Muscle Skeletal	485516	chr6:116657005	http://www.cagmdb.org/view_table.php?id=485516
EUR	Muscle Skeletal	515138	chr7:88075452	http://www.cagmdb.org/view_table.php?id=515138
EUR	Nerve Tibial	68656	chr12:56167952	http://www.cagmdb.org/view_table.php?id=68656
EUR	Nerve Tibial	107520	chr14:24300644	http://www.cagmdb.org/view_table.php?id=107520
EUR	Nerve Tibial	137651	chr15:78017965	http://www.cagmdb.org/view_table.php?id=137651
EUR	Nerve Tibial	148666	chr16:23067914	http://www.cagmdb.org/view_table.php?id=148666
EUR	Nerve Tibial	166663	chr17:17793780	http://www.cagmdb.org/view_table.php?id=166663
EUR	Nerve Tibial	190278	chr18:41962443	http://www.cagmdb.org/view_table.php?id=190278
EUR	Nerve Tibial	191101	chr18:45858872	http://www.cagmdb.org/view_table.php?id=191101
EUR	Nerve Tibial	208168	chr19:35767032	http://www.cagmdb.org/view_table.php?id=208168
EUR	Nerve Tibial	263380	chr20:417396	http://www.cagmdb.org/view_table.php?id=263380
EUR	Nerve Tibial	289439	chr22:30345242	http://www.cagmdb.org/view_table.php?id=289439
EUR	Nerve Tibial	289439	chr22:30345242	http://www.cagmdb.org/view_table.php?id=289439
EUR	Nerve Tibial	295544	chr2:1137503	http://www.cagmdb.org/view_table.php?id=295544
EUR	Nerve Tibial	316523	chr2:102342047	http://www.cagmdb.org/view_table.php?id=316523
EUR	Nerve Tibial	339834	chr2:215410131	http://www.cagmdb.org/view_table.php?id=339834
EUR	Nerve Tibial	382740	chr3:184711346	http://www.cagmdb.org/view_table.php?id=382740
EUR	Nerve Tibial	490932	chr6:143061118	http://www.cagmdb.org/view_table.php?id=490932
EUR	Nerve Tibial	528719	chr7:150687106	http://www.cagmdb.org/view_table.php?id=528719
EUR	Skin Sun Exposed	18772	chr10:80289496	http://www.cagmdb.org/view_table.php?id=18772
EUR	Skin Sun Exposed	48070	chr11:90175929	http://www.cagmdb.org/view_table.php?id=48070
EUR	Skin Sun Exposed	137651	chr15:78017965	http://www.cagmdb.org/view_table.php?id=137651
EUR	Skin Sun Exposed	163642	chr17:5434774	http://www.cagmdb.org/view_table.php?id=163642
EUR	Skin Sun Exposed	164837	chr17:9897983	http://www.cagmdb.org/view_table.php?id=164837
EUR	Skin Sun Exposed	289439	chr22:30345242	http://www.cagmdb.org/view_table.php?id=289439
EUR	Skin Sun Exposed	339837	chr2:215423181	http://www.cagmdb.org/view_table.php?id=339837
EUR	Skin Sun Exposed	382740	chr3:184711346	http://www.cagmdb.org/view_table.php?id=382740
EUR	Skin Sun Exposed	528719	chr7:150687106	http://www.cagmdb.org/view_table.php?id=528719
EUR	Thyroid	3612	chr10:15135193	http://www.cagmdb.org/view_table.php?id=3612
EUR	Thyroid	53840	chr11:118339710	http://www.cagmdb.org/view_table.php?id=53840
EUR	Thyroid	107520	chr14:24300644	http://www.cagmdb.org/view_table.php?id=107520
EUR	Thyroid	137651	chr15:78017965	http://www.cagmdb.org/view_table.php?id=137651
EUR	Thyroid	137651	chr15:78017965	http://www.cagmdb.org/view_table.php?id=137651
EUR	Thyroid	148666	chr16:23067914	http://www.cagmdb.org/view_table.php?id=148666
EUR	Thyroid	191101	chr18:45858872	http://www.cagmdb.org/view_table.php?id=191101
EUR	Thyroid	207247	chr19:32438944	http://www.cagmdb.org/view_table.php?id=207247
EUR	Thyroid	208168	chr19:35767032	http://www.cagmdb.org/view_table.php?id=208168
EUR	Thyroid	208168	chr19:35767032	http://www.cagmdb.org/view_table.php?id=208168
EUR	Thyroid	263380	chr20:417396	http://www.cagmdb.org/view_table.php?id=263380
EUR	Thyroid	289439	chr22:30345242	http://www.cagmdb.org/view_table.php?id=289439
EUR	Thyroid	317881	chr2:108798709	http://www.cagmdb.org/view_table.php?id=317881
EUR	Thyroid	339834	chr2:215410131	http://www.cagmdb.org/view_table.php?id=339834
EUR	Thyroid	382740	chr3:184711346	http://www.cagmdb.org/view_table.php?id=382740
EUR	Thyroid	433444	chr5:41069851	http://www.cagmdb.org/view_table.php?id=433444
EUR	Thyroid	440550	chr5:81257142	http://www.cagmdb.org/view_table.php?id=440550
EUR	Thyroid	453779	chr5:148065546	http://www.cagmdb.org/view_table.php?id=453779
EUR	Whole Blood	130160	chr15:43492238	http://www.cagmdb.org/view_table.php?id=130160
EUR	Whole Blood	137651	chr15:78017965	http://www.cagmdb.org/view_table.php?id=137651
EUR	Whole Blood	208168	chr19:35767032	http://www.cagmdb.org/view_table.php?id=208168
EUR	Whole Blood	289439	chr22:30345242	http://www.cagmdb.org/view_table.php?id=289439
EUR	Whole Blood	432032	chr5:34042762	http://www.cagmdb.org/view_table.php?id=432032
EUR	Whole Blood	432032	chr5:34042762	http://www.cagmdb.org/view_table.php?id=432032
EUR	Whole Blood	530240	chr7:157574514	http://www.cagmdb.org/view_table.php?id=530240
EUR	Whole Blood	534588	chr8:20178508	http://www.cagmdb.org/view_table.php?id=534588
EUR	Heart Left Ventricle	39786	chr11:47245858	http://www.cagmdb.org/view_table.php?id=39786
EUR	Heart Left Ventricle	107520	chr14:24300644	http://www.cagmdb.org/view_table.php?id=107520
EUR	Heart Left Ventricle	107520	chr14:24300644	http://www.cagmdb.org/view_table.php?id=107520
EUR	Heart Left Ventricle	137651	chr15:78017965	http://www.cagmdb.org/view_table.php?id=137651
EUR	Heart Left Ventricle	289439	chr22:30345242	http://www.cagmdb.org/view_table.php?id=289439
EUR	Heart Left Ventricle	289439	chr22:30345242	http://www.cagmdb.org/view_table.php?id=289439
EUR	Heart Left Ventricle	328516	chr2:159976348	http://www.cagmdb.org/view_table.php?id=328516
EUR	Heart Left Ventricle	453779	chr5:148065546	http://www.cagmdb.org/view_table.php?id=453779
EUR	Heart Left Ventricle	528719	chr7:150687106	http://www.cagmdb.org/view_table.php?id=528719
EUR	Heart Left Ventricle	528719	chr7:150687106	http://www.cagmdb.org/view_table.php?id=528719
EUR	Skin Not Sun Exposed	18772	chr10:80289496	http://www.cagmdb.org/view_table.php?id=18772
EUR	Skin Not Sun Exposed	43868	chr11:70325462	http://www.cagmdb.org/view_table.php?id=43868
EUR	Skin Not Sun Exposed	124944	chr14:103710854	http://www.cagmdb.org/view_table.php?id=124944
EUR	Skin Not Sun Exposed	208168	chr19:35767032	http://www.cagmdb.org/view_table.php?id=208168
EUR	Skin Not Sun Exposed	242635	chr1:153663957	http://www.cagmdb.org/view_table.php?id=242635
EUR	Skin Not Sun Exposed	289439	chr22:30345242	http://www.cagmdb.org/view_table.php?id=289439
EUR	Skin Not Sun Exposed	382740	chr3:184711346	http://www.cagmdb.org/view_table.php?id=382740
EUR	Skin Not Sun Exposed	432032	chr5:34042762	http://www.cagmdb.org/view_table.php?id=432032
EUR	Brain Caudate	107520	chr14:24300644	http://www.cagmdb.org/view_table.php?id=107520
EUR	Brain Caudate	208168	chr19:35767032	http://www.cagmdb.org/view_table.php?id=208168
EUR	Brain Caudate	260264	chr1:235991116	http://www.cagmdb.org/view_table.php?id=260264
EUR	Brain Caudate	292331	chr22:41460725	http://www.cagmdb.org/view_table.php?id=292331
AMR	Adipose Subcutaneous	103497	chr13:99864924	http://www.cagmdb.org/view_table.php?id=103497
AMR	Adipose Subcutaneous	210688	chr19:45409232	http://www.cagmdb.org/view_table.php?id=210688
AMR	Adipose Subcutaneous	356443	chr3:52786840	http://www.cagmdb.org/view_table.php?id=356443
AMR	Adipose Subcutaneous	373956	chr3:142375975	http://www.cagmdb.org/view_table.php?id=373956
AMR	Adipose Subcutaneous	453791	chr5:148095939	http://www.cagmdb.org/view_table.php?id=453791
AMR	Adipose Subcutaneous	528719	chr7:150687106	http://www.cagmdb.org/view_table.php?id=528719
AMR	Adipose Subcutaneous	530240	chr7:157574514	http://www.cagmdb.org/view_table.php?id=530240
AMR	Esophagus Mucosa	39786	chr11:47245858	http://www.cagmdb.org/view_table.php?id=39786
AMR	Esophagus Mucosa	164837	chr17:9897983	http://www.cagmdb.org/view_table.php?id=164837
AMR	Esophagus Mucosa	205248	chr19:20839536	http://www.cagmdb.org/view_table.php?id=205248
AMR	Esophagus Mucosa	259839	chr1:234383574	http://www.cagmdb.org/view_table.php?id=259839
AMR	Esophagus Mucosa	470071	chr6:39311073	http://www.cagmdb.org/view_table.php?id=470071
AMR	Esophagus Muscularis	43868	chr11:70325462	http://www.cagmdb.org/view_table.php?id=43868
AMR	Esophagus Muscularis	103497	chr13:99864924	http://www.cagmdb.org/view_table.php?id=103497
AMR	Esophagus Muscularis	118481	chr14:75732476	http://www.cagmdb.org/view_table.php?id=118481
AMR	Esophagus Muscularis	297306	chr2:9412255	http://www.cagmdb.org/view_table.php?id=297306
AMR	Esophagus Muscularis	440550	chr5:81257142	http://www.cagmdb.org/view_table.php?id=440550
AMR	Lung	125012	chr14:104004362	http://www.cagmdb.org/view_table.php?id=125012
AMR	Lung	164837	chr17:9897983	http://www.cagmdb.org/view_table.php?id=164837
AMR	Lung	283312	chr21:34523785	http://www.cagmdb.org/view_table.php?id=283312
AMR	Lung	373956	chr3:142375975	http://www.cagmdb.org/view_table.php?id=373956
AMR	Adipose Visceral	148666	chr16:23067914	http://www.cagmdb.org/view_table.php?id=148666
AMR	Adipose Visceral	173369	chr17:48059694	http://www.cagmdb.org/view_table.php?id=173369
AMR	Adipose Visceral	270450	chr20:34581692	http://www.cagmdb.org/view_table.php?id=270450
AMR	Artery Aorta	207247	chr19:32438944	http://www.cagmdb.org/view_table.php?id=207247
AMR	Artery Aorta	356443	chr3:52786840	http://www.cagmdb.org/view_table.php?id=356443
AMR	Artery Tibial	148666	chr16:23067914	http://www.cagmdb.org/view_table.php?id=148666
AMR	Artery Tibial	180126	chr17:74999289	http://www.cagmdb.org/view_table.php?id=180126
AMR	Artery Tibial	297306	chr2:9412255	http://www.cagmdb.org/view_table.php?id=297306
AMR	Artery Tibial	340795	chr2:219535328	http://www.cagmdb.org/view_table.php?id=340795
AMR	Artery Tibial	356443	chr3:52786840	http://www.cagmdb.org/view_table.php?id=356443
AMR	Brain Cerebellum	45576	chr11:78127328	http://www.cagmdb.org/view_table.php?id=45576
AMR	Brain Cerebellum	45576	chr11:78127328	http://www.cagmdb.org/view_table.php?id=45576
AMR	Brain Cerebellum	163642	chr17:5434774	http://www.cagmdb.org/view_table.php?id=163642
AMR	Brain Cerebellum	339834	chr2:215410131	http://www.cagmdb.org/view_table.php?id=339834
AMR	Brain Cerebellum	460303	chr5:177608488	http://www.cagmdb.org/view_table.php?id=460303
AMR	Fibroblasts	164837	chr17:9897983	http://www.cagmdb.org/view_table.php?id=164837
AMR	Fibroblasts	207247	chr19:32438944	http://www.cagmdb.org/view_table.php?id=207247
AMR	Fibroblasts	210688	chr19:45409232	http://www.cagmdb.org/view_table.php?id=210688
AMR	Fibroblasts	270450	chr20:34581692	http://www.cagmdb.org/view_table.php?id=270450
AMR	Fibroblasts	297306	chr2:9412255	http://www.cagmdb.org/view_table.php?id=297306
AMR	Fibroblasts	297306	chr2:9412255	http://www.cagmdb.org/view_table.php?id=297306
AMR	Fibroblasts	332343	chr2:178612606	http://www.cagmdb.org/view_table.php?id=332343
AMR	Fibroblasts	448592	chr5:122829776	http://www.cagmdb.org/view_table.php?id=448592
AMR	Fibroblasts	448592	chr5:122829776	http://www.cagmdb.org/view_table.php?id=448592
AMR	Fibroblasts	528719	chr7:150687106	http://www.cagmdb.org/view_table.php?id=528719
AMR	Muscle Skeletal	34029	chr11:20389654	http://www.cagmdb.org/view_table.php?id=34029
AMR	Muscle Skeletal	90065	chr13:35476297	http://www.cagmdb.org/view_table.php?id=90065
AMR	Muscle Skeletal	103497	chr13:99864924	http://www.cagmdb.org/view_table.php?id=103497
AMR	Muscle Skeletal	270450	chr20:34581692	http://www.cagmdb.org/view_table.php?id=270450
AMR	Muscle Skeletal	356443	chr3:52786840	http://www.cagmdb.org/view_table.php?id=356443
AMR	Muscle Skeletal	432938	chr5:38528850	http://www.cagmdb.org/view_table.php?id=432938
AMR	Nerve Tibial	148666	chr16:23067914	http://www.cagmdb.org/view_table.php?id=148666
AMR	Nerve Tibial	173369	chr17:48059694	http://www.cagmdb.org/view_table.php?id=173369
AMR	Nerve Tibial	254166	chr1:207063889	http://www.cagmdb.org/view_table.php?id=254166
AMR	Nerve Tibial	281978	chr21:28931067	http://www.cagmdb.org/view_table.php?id=281978
AMR	Nerve Tibial	339834	chr2:215410131	http://www.cagmdb.org/view_table.php?id=339834
AMR	Nerve Tibial	356443	chr3:52786840	http://www.cagmdb.org/view_table.php?id=356443
AMR	Nerve Tibial	432938	chr5:38528850	http://www.cagmdb.org/view_table.php?id=432938
AMR	Nerve Tibial	528719	chr7:150687106	http://www.cagmdb.org/view_table.php?id=528719
AMR	Skin Sun Exposed	163642	chr17:5434774	http://www.cagmdb.org/view_table.php?id=163642
AMR	Skin Sun Exposed	164837	chr17:9897983	http://www.cagmdb.org/view_table.php?id=164837
AMR	Skin Sun Exposed	173369	chr17:48059694	http://www.cagmdb.org/view_table.php?id=173369
AMR	Skin Sun Exposed	180126	chr17:74999289	http://www.cagmdb.org/view_table.php?id=180126
AMR	Skin Sun Exposed	210688	chr19:45409232	http://www.cagmdb.org/view_table.php?id=210688
AMR	Skin Sun Exposed	259839	chr1:234383574	http://www.cagmdb.org/view_table.php?id=259839
AMR	Skin Sun Exposed	270450	chr20:34581692	http://www.cagmdb.org/view_table.php?id=270450
AMR	Skin Sun Exposed	339837	chr2:215423181	http://www.cagmdb.org/view_table.php?id=339837
AMR	Skin Sun Exposed	356443	chr3:52786840	http://www.cagmdb.org/view_table.php?id=356443
AMR	Skin Sun Exposed	373956	chr3:142375975	http://www.cagmdb.org/view_table.php?id=373956
AMR	Skin Sun Exposed	432938	chr5:38528850	http://www.cagmdb.org/view_table.php?id=432938
AMR	Skin Sun Exposed	528719	chr7:150687106	http://www.cagmdb.org/view_table.php?id=528719
AMR	Thyroid	3612	chr10:15135193	http://www.cagmdb.org/view_table.php?id=3612
AMR	Thyroid	53840	chr11:118339710	http://www.cagmdb.org/view_table.php?id=53840
AMR	Thyroid	148666	chr16:23067914	http://www.cagmdb.org/view_table.php?id=148666
AMR	Thyroid	173369	chr17:48059694	http://www.cagmdb.org/view_table.php?id=173369
AMR	Thyroid	173369	chr17:48059694	http://www.cagmdb.org/view_table.php?id=173369
AMR	Thyroid	205248	chr19:20839536	http://www.cagmdb.org/view_table.php?id=205248
AMR	Thyroid	207247	chr19:32438944	http://www.cagmdb.org/view_table.php?id=207247
AMR	Thyroid	229414	chr1:64768534	http://www.cagmdb.org/view_table.php?id=229414
AMR	Thyroid	317881	chr2:108798709	http://www.cagmdb.org/view_table.php?id=317881
AMR	Thyroid	339834	chr2:215410131	http://www.cagmdb.org/view_table.php?id=339834
AMR	Thyroid	373956	chr3:142375975	http://www.cagmdb.org/view_table.php?id=373956
AMR	Thyroid	373956	chr3:142375975	http://www.cagmdb.org/view_table.php?id=373956
AMR	Thyroid	440550	chr5:81257142	http://www.cagmdb.org/view_table.php?id=440550
AMR	Whole Blood	259839	chr1:234383574	http://www.cagmdb.org/view_table.php?id=259839
AMR	Whole Blood	530240	chr7:157574514	http://www.cagmdb.org/view_table.php?id=530240
AMR	Heart Left Ventricle	39786	chr11:47245858	http://www.cagmdb.org/view_table.php?id=39786
AMR	Heart Left Ventricle	259839	chr1:234383574	http://www.cagmdb.org/view_table.php?id=259839
AMR	Heart Left Ventricle	528719	chr7:150687106	http://www.cagmdb.org/view_table.php?id=528719
AMR	Heart Left Ventricle	528719	chr7:150687106	http://www.cagmdb.org/view_table.php?id=528719
AMR	Skin Not Sun Exposed	43868	chr11:70325462	http://www.cagmdb.org/view_table.php?id=43868
AMR	Brain Caudate	281978	chr21:28931067	http://www.cagmdb.org/view_table.php?id=281978
