# Supplementary material for: Ethnically biased microsatellites contribute to differential gene expression and glutathione metabolism in Africans and Europeans
Source: PLoS One. 2021 Mar 25;16(3):e0249148. doi: 10.1371/journal.pone.0249148 (PMC7993785; doi:10.1371/journal.pone.0249148)
Supplement: S4 Data — (TXT) [file pone.0249148.s006.txt]

sample ethnicity rpkm length gene micro location
HG00258 EUR 9.6937634135484 27.5 TRAPPC4 54026 chr11:119018676
NA11918 EUR 10.3796705420402 26 TRAPPC4 54026 chr11:119018676
NA12749 EUR 10.3802112934398 26 TRAPPC4 54026 chr11:119018676
NA18861 AFR 10.7102673859866 27.5 TRAPPC4 54026 chr11:119018676
NA12399 EUR 11.2526597853342 26 TRAPPC4 54026 chr11:119018676
HG00260 EUR 11.7800535776901 26 TRAPPC4 54026 chr11:119018676
HG00371 EUR 11.9492229843673 29 TRAPPC4 54026 chr11:119018676
NA19137 AFR 12.1592374812205 26 TRAPPC4 54026 chr11:119018676
NA19201 AFR 12.2323602154522 29 TRAPPC4 54026 chr11:119018676
HG00125 EUR 12.2746613680442 26 TRAPPC4 54026 chr11:119018676
NA19184 AFR 12.5199009135429 29 TRAPPC4 54026 chr11:119018676
NA19225 AFR 12.7204247207059 29 TRAPPC4 54026 chr11:119018676
NA20768 EUR 12.7205004940319 26 TRAPPC4 54026 chr11:119018676
HG00239 EUR 12.8193888812385 26 TRAPPC4 54026 chr11:119018676
NA20800 EUR 12.8311555840565 26 TRAPPC4 54026 chr11:119018676
NA18511 AFR 12.8587553594319 26 TRAPPC4 54026 chr11:119018676
NA19204 AFR 12.9372213267927 26 TRAPPC4 54026 chr11:119018676
NA18499 AFR 13.116387927838 32 TRAPPC4 54026 chr11:119018676
HG00250 EUR 13.1783564510107 26 TRAPPC4 54026 chr11:119018676
NA19149 AFR 13.1913894542774 27.5 TRAPPC4 54026 chr11:119018676
NA19092 AFR 13.2886644450535 29 TRAPPC4 54026 chr11:119018676
NA19171 AFR 13.7083515242794 27.5 TRAPPC4 54026 chr11:119018676
HG02215 EUR 13.736556375665 26 TRAPPC4 54026 chr11:119018676
NA19235 AFR 13.7552308552877 32 TRAPPC4 54026 chr11:119018676
HG00361 EUR 13.8382914537178 27.5 TRAPPC4 54026 chr11:119018676
NA20588 EUR 13.8854010099061 26 TRAPPC4 54026 chr11:119018676
HG00336 EUR 13.9114490149688 26 TRAPPC4 54026 chr11:119018676
HG00343 EUR 13.9931145142635 29 TRAPPC4 54026 chr11:119018676
HG00188 EUR 14.0508024510434 26 TRAPPC4 54026 chr11:119018676
HG00187 EUR 14.0750821384009 26 TRAPPC4 54026 chr11:119018676
NA20766 EUR 14.1527064690143 26 TRAPPC4 54026 chr11:119018676
NA19236 AFR 14.2774741655593 29 TRAPPC4 54026 chr11:119018676
HG00127 EUR 14.2832412908793 26 TRAPPC4 54026 chr11:119018676
HG01334 EUR 14.3108131218033 26 TRAPPC4 54026 chr11:119018676
NA19114 AFR 14.489134986044 29 TRAPPC4 54026 chr11:119018676
HG00158 EUR 14.6009422362925 26 TRAPPC4 54026 chr11:119018676
HG00232 EUR 14.6465555115553 26 TRAPPC4 54026 chr11:119018676
NA19153 AFR 14.789381472922 27.5 TRAPPC4 54026 chr11:119018676
NA20799 EUR 14.8251799974866 26 TRAPPC4 54026 chr11:119018676
NA20811 EUR 14.862926099961 26 TRAPPC4 54026 chr11:119018676
NA11893 EUR 14.869694711327 26 TRAPPC4 54026 chr11:119018676
NA18873 AFR 14.9434105860287 29 TRAPPC4 54026 chr11:119018676
NA12778 EUR 14.9874160459071 26 TRAPPC4 54026 chr11:119018676
NA18908 AFR 15.0189942813689 29 TRAPPC4 54026 chr11:119018676
NA18917 AFR 15.0199015544398 30.5 TRAPPC4 54026 chr11:119018676
HG00233 EUR 15.1527223164623 26 TRAPPC4 54026 chr11:119018676
NA19119 AFR 15.1952752995659 26 TRAPPC4 54026 chr11:119018676
NA20761 EUR 15.283797480868 26 TRAPPC4 54026 chr11:119018676
HG00126 EUR 15.3185643788213 26 TRAPPC4 54026 chr11:119018676
HG00345 EUR 15.3524221276297 26 TRAPPC4 54026 chr11:119018676
NA12283 EUR 15.4361510492244 26 TRAPPC4 54026 chr11:119018676
HG00309 EUR 15.4553828717033 26 TRAPPC4 54026 chr11:119018676
NA19197 AFR 15.4623019884538 29 TRAPPC4 54026 chr11:119018676
HG00320 EUR 15.5328560806853 26 TRAPPC4 54026 chr11:119018676
NA18519 AFR 15.5842191651297 29 TRAPPC4 54026 chr11:119018676
NA19198 AFR 15.6191090869131 27.5 TRAPPC4 54026 chr11:119018676
HG00117 EUR 15.6667562773959 26 TRAPPC4 54026 chr11:119018676
NA19098 AFR 15.7960705412172 27.5 TRAPPC4 54026 chr11:119018676
NA19213 AFR 15.8277967010433 27.5 TRAPPC4 54026 chr11:119018676
NA12829 EUR 15.8328882739973 26 TRAPPC4 54026 chr11:119018676
HG00332 EUR 16.0694458543681 32 TRAPPC4 54026 chr11:119018676
HG00384 EUR 16.1029321500772 26 TRAPPC4 54026 chr11:119018676
HG00129 EUR 16.1316546780907 26 TRAPPC4 54026 chr11:119018676
HG00373 EUR 16.1603329769849 26 TRAPPC4 54026 chr11:119018676
HG00096 EUR 16.1605425014155 26 TRAPPC4 54026 chr11:119018676
HG00342 EUR 16.2982211774811 29 TRAPPC4 54026 chr11:119018676
NA18867 AFR 16.4612601049557 26 TRAPPC4 54026 chr11:119018676
HG00234 EUR 16.5533993406395 26 TRAPPC4 54026 chr11:119018676
HG00146 EUR 16.5966729684925 29 TRAPPC4 54026 chr11:119018676
NA19093 AFR 16.6272640956786 29 TRAPPC4 54026 chr11:119018676
NA18923 AFR 16.6385144426426 27.5 TRAPPC4 54026 chr11:119018676
HG00379 EUR 16.6995453280865 26 TRAPPC4 54026 chr11:119018676
NA18870 AFR 16.7441557571487 26 TRAPPC4 54026 chr11:119018676
NA06989 EUR 16.8076519238391 26 TRAPPC4 54026 chr11:119018676
NA18933 AFR 16.8482434350441 32 TRAPPC4 54026 chr11:119018676
NA20796 EUR 16.8968215856266 26 TRAPPC4 54026 chr11:119018676
HG00252 EUR 16.9585629598437 29 TRAPPC4 54026 chr11:119018676
HG00329 EUR 17.0356970570089 26 TRAPPC4 54026 chr11:119018676
HG00242 EUR 17.0821440916962 26 TRAPPC4 54026 chr11:119018676
NA18868 AFR 17.1855274405864 32 TRAPPC4 54026 chr11:119018676
NA12873 EUR 17.1895641489739 32 TRAPPC4 54026 chr11:119018676
NA18489 AFR 17.24305193122 26 TRAPPC4 54026 chr11:119018676
HG01789 EUR 17.25370475232 26 TRAPPC4 54026 chr11:119018676
NA19144 AFR 17.2704113118795 29 TRAPPC4 54026 chr11:119018676
HG00272 EUR 17.2728144706602 26 TRAPPC4 54026 chr11:119018676
NA12843 EUR 17.2984532373442 26 TRAPPC4 54026 chr11:119018676
NA12282 EUR 17.3992898595793 26 TRAPPC4 54026 chr11:119018676
NA20759 EUR 17.4107729035753 26 TRAPPC4 54026 chr11:119018676
NA20787 EUR 17.4308178420898 26 TRAPPC4 54026 chr11:119018676
NA12760 EUR 17.4471425271738 26 TRAPPC4 54026 chr11:119018676
NA19141 AFR 17.4769032429568 29 TRAPPC4 54026 chr11:119018676
HG00101 EUR 17.4774857666714 26 TRAPPC4 54026 chr11:119018676
NA19102 AFR 17.5961135287023 29 TRAPPC4 54026 chr11:119018676
NA20783 EUR 17.6803603575684 26 TRAPPC4 54026 chr11:119018676
HG00108 EUR 17.6937900326286 26 TRAPPC4 54026 chr11:119018676
NA12058 EUR 17.7234426179847 26 TRAPPC4 54026 chr11:119018676
NA19108 AFR 17.725946905224 27.5 TRAPPC4 54026 chr11:119018676
NA20797 EUR 17.8252483518356 26 TRAPPC4 54026 chr11:119018676
HG00275 EUR 17.8751808872524 26 TRAPPC4 54026 chr11:119018676
NA19159 AFR 17.882463737485 32 TRAPPC4 54026 chr11:119018676
NA19257 AFR 17.8901452632824 29 TRAPPC4 54026 chr11:119018676
HG00124 EUR 17.902825919955 26 TRAPPC4 54026 chr11:119018676
NA19207 AFR 17.9410629611256 30.5 TRAPPC4 54026 chr11:119018676
NA20769 EUR 17.9673397185666 29 TRAPPC4 54026 chr11:119018676
HG00257 EUR 18.0374015923767 26 TRAPPC4 54026 chr11:119018676
NA19256 AFR 18.063204304745 29 TRAPPC4 54026 chr11:119018676
NA18907 AFR 18.0646864505812 24.5 TRAPPC4 54026 chr11:119018676
HG00115 EUR 18.0687619933874 26 TRAPPC4 54026 chr11:119018676
NA07037 EUR 18.0838399065666 29 TRAPPC4 54026 chr11:119018676
NA19129 AFR 18.1341232382076 29 TRAPPC4 54026 chr11:119018676
HG00366 EUR 18.1992699377441 26 TRAPPC4 54026 chr11:119018676
HG00255 EUR 18.2609403130658 30.5 TRAPPC4 54026 chr11:119018676
NA18510 AFR 18.2640872773449 32 TRAPPC4 54026 chr11:119018676
NA12762 EUR 18.284070016355 29 TRAPPC4 54026 chr11:119018676
NA18909 AFR 18.3026342036157 32 TRAPPC4 54026 chr11:119018676
NA12383 EUR 18.4309938623699 26 TRAPPC4 54026 chr11:119018676
HG00331 EUR 18.4709307775896 26 TRAPPC4 54026 chr11:119018676
NA19172 AFR 18.4847186050295 26 TRAPPC4 54026 chr11:119018676
NA19146 AFR 18.4924489182255 29 TRAPPC4 54026 chr11:119018676
NA19209 AFR 18.511219133501 27.5 TRAPPC4 54026 chr11:119018676
NA12286 EUR 18.5179749826316 27.5 TRAPPC4 54026 chr11:119018676
NA18488 AFR 18.5190696892641 29 TRAPPC4 54026 chr11:119018676
NA12827 EUR 18.5198066547535 26 TRAPPC4 54026 chr11:119018676
HG00119 EUR 18.5565528603754 26 TRAPPC4 54026 chr11:119018676
NA11894 EUR 18.5727671167457 26 TRAPPC4 54026 chr11:119018676
NA19116 AFR 18.636032242858 26 TRAPPC4 54026 chr11:119018676
NA19107 AFR 18.6438501517637 30.5 TRAPPC4 54026 chr11:119018676
NA12842 EUR 18.6587725613565 26 TRAPPC4 54026 chr11:119018676
NA12761 EUR 18.6640231000296 29 TRAPPC4 54026 chr11:119018676
HG00284 EUR 18.6932336487519 26 TRAPPC4 54026 chr11:119018676
NA20589 EUR 18.7118478221324 29 TRAPPC4 54026 chr11:119018676
HG00120 EUR 18.7202466299838 29 TRAPPC4 54026 chr11:119018676
NA19210 AFR 18.7378461181319 27.5 TRAPPC4 54026 chr11:119018676
HG00121 EUR 18.7680525160578 29 TRAPPC4 54026 chr11:119018676
NA12751 EUR 18.7877829469646 26 TRAPPC4 54026 chr11:119018676
NA12044 EUR 18.8019739416025 26 TRAPPC4 54026 chr11:119018676
HG00278 EUR 18.8307577895793 26 TRAPPC4 54026 chr11:119018676
NA20517 EUR 18.8413622950157 29 TRAPPC4 54026 chr11:119018676
HG00321 EUR 18.8521149237794 29 TRAPPC4 54026 chr11:119018676
NA19113 AFR 18.8532126957806 29 TRAPPC4 54026 chr11:119018676
NA06994 EUR 18.8833241959578 26 TRAPPC4 54026 chr11:119018676
NA11830 EUR 18.9083698966381 26 TRAPPC4 54026 chr11:119018676
NA12750 EUR 19.0353228167199 26 TRAPPC4 54026 chr11:119018676
HG00346 EUR 19.0964937716805 26 TRAPPC4 54026 chr11:119018676
NA19152 AFR 19.1278563845844 29 TRAPPC4 54026 chr11:119018676
NA19118 AFR 19.1324012731441 29 TRAPPC4 54026 chr11:119018676
NA19214 AFR 19.166287482253 27.5 TRAPPC4 54026 chr11:119018676
NA20808 EUR 19.2015636614331 26 TRAPPC4 54026 chr11:119018676
NA18916 AFR 19.2472646252289 30.5 TRAPPC4 54026 chr11:119018676
HG00189 EUR 19.3360209214623 29 TRAPPC4 54026 chr11:119018676
NA20542 EUR 19.3475480796902 26 TRAPPC4 54026 chr11:119018676
NA12890 EUR 19.3542943766669 29 TRAPPC4 54026 chr11:119018676
HG00353 EUR 19.3704990193649 26 TRAPPC4 54026 chr11:119018676
HG00344 EUR 19.4195086369614 29 TRAPPC4 54026 chr11:119018676
NA20756 EUR 19.4705699948877 26 TRAPPC4 54026 chr11:119018676
NA12347 EUR 19.4774208050395 26 TRAPPC4 54026 chr11:119018676
HG00109 EUR 19.5043565768955 26 TRAPPC4 54026 chr11:119018676
NA19099 AFR 19.5684529779425 26 TRAPPC4 54026 chr11:119018676
NA19175 AFR 19.5774957918347 26 TRAPPC4 54026 chr11:119018676
HG00103 EUR 19.653949352553 26 TRAPPC4 54026 chr11:119018676
NA19121 AFR 19.6661494199731 29 TRAPPC4 54026 chr11:119018676
NA19247 AFR 19.6837381536234 27.5 TRAPPC4 54026 chr11:119018676
HG00280 EUR 19.7183739811053 29 TRAPPC4 54026 chr11:119018676
HG00268 EUR 19.8663226198381 26 TRAPPC4 54026 chr11:119018676
NA06986 EUR 19.8925166904659 26 TRAPPC4 54026 chr11:119018676
NA20790 EUR 19.9539827533399 26 TRAPPC4 54026 chr11:119018676
HG01791 EUR 20.0341323115826 26 TRAPPC4 54026 chr11:119018676
HG00325 EUR 20.0610889263229 29 TRAPPC4 54026 chr11:119018676
HG00122 EUR 20.1122873256246 26 TRAPPC4 54026 chr11:119018676
HG00383 EUR 20.1292222092412 32 TRAPPC4 54026 chr11:119018676
HG00330 EUR 20.163178655788 29 TRAPPC4 54026 chr11:119018676
HG00131 EUR 20.1645849939101 32 TRAPPC4 54026 chr11:119018676
NA12273 EUR 20.2391647957692 32 TRAPPC4 54026 chr11:119018676
NA19190 AFR 20.2528302767509 29 TRAPPC4 54026 chr11:119018676
HG00281 EUR 20.2749373775143 29 TRAPPC4 54026 chr11:119018676
NA11920 EUR 20.3106482516632 26 TRAPPC4 54026 chr11:119018676
NA20544 EUR 20.3225885845153 26 TRAPPC4 54026 chr11:119018676
NA12272 EUR 20.3364370417311 26 TRAPPC4 54026 chr11:119018676
NA11843 EUR 20.3446511100106 26 TRAPPC4 54026 chr11:119018676
HG00271 EUR 20.3539468117195 26 TRAPPC4 54026 chr11:119018676
HG00102 EUR 20.3791844953485 26 TRAPPC4 54026 chr11:119018676
HG00323 EUR 20.3825816230666 32 TRAPPC4 54026 chr11:119018676
NA20535 EUR 20.4639285639825 26 TRAPPC4 54026 chr11:119018676
NA19147 AFR 20.5394534562484 32 TRAPPC4 54026 chr11:119018676
NA18934 AFR 20.5776632800912 27.5 TRAPPC4 54026 chr11:119018676
HG00128 EUR 20.5980656835821 26 TRAPPC4 54026 chr11:119018676
NA19096 AFR 20.6292691471573 26 TRAPPC4 54026 chr11:119018676
NA12718 EUR 20.6600212919785 29 TRAPPC4 54026 chr11:119018676
NA12275 EUR 20.7582995841646 29 TRAPPC4 54026 chr11:119018676
HG00157 EUR 20.8419480611526 26 TRAPPC4 54026 chr11:119018676
NA20771 EUR 20.8558714809215 29 TRAPPC4 54026 chr11:119018676
HG00183 EUR 20.9215797337708 26 TRAPPC4 54026 chr11:119018676
NA12489 EUR 21.0012242762921 26 TRAPPC4 54026 chr11:119018676
HG00311 EUR 21.0639877476756 26 TRAPPC4 54026 chr11:119018676
NA18520 AFR 21.2132833840322 26 TRAPPC4 54026 chr11:119018676
HG00335 EUR 21.242338616898 29 TRAPPC4 54026 chr11:119018676
HG00324 EUR 21.2740034728122 29 TRAPPC4 54026 chr11:119018676
NA12814 EUR 21.3084046786245 32 TRAPPC4 54026 chr11:119018676
NA20802 EUR 21.3253442874517 26 TRAPPC4 54026 chr11:119018676
NA20801 EUR 21.3860220601051 26 TRAPPC4 54026 chr11:119018676
NA12717 EUR 21.3897446137212 29 TRAPPC4 54026 chr11:119018676
NA12546 EUR 21.3958853555015 26 TRAPPC4 54026 chr11:119018676
NA20521 EUR 21.4168039067959 26 TRAPPC4 54026 chr11:119018676
HG00236 EUR 21.4545386820189 29 TRAPPC4 54026 chr11:119018676
NA12763 EUR 21.4785161971116 26 TRAPPC4 54026 chr11:119018676
HG00364 EUR 21.5101385730025 29 TRAPPC4 54026 chr11:119018676
HG00256 EUR 21.5207071504414 29 TRAPPC4 54026 chr11:119018676
NA18486 AFR 21.5347232319967 29 TRAPPC4 54026 chr11:119018676
NA20806 EUR 21.5734307942353 26 TRAPPC4 54026 chr11:119018676
NA12342 EUR 21.5944250262798 26 TRAPPC4 54026 chr11:119018676
NA20772 EUR 21.7230650560493 26 TRAPPC4 54026 chr11:119018676
HG00378 EUR 21.7357814466995 26 TRAPPC4 54026 chr11:119018676
NA06984 EUR 21.7438110936776 29 TRAPPC4 54026 chr11:119018676
HG00326 EUR 21.7977718515656 32 TRAPPC4 54026 chr11:119018676
NA19143 AFR 21.8631566692019 27.5 TRAPPC4 54026 chr11:119018676
HG00133 EUR 21.9097737059703 29 TRAPPC4 54026 chr11:119018676
HG00261 EUR 21.9496328359788 29 TRAPPC4 54026 chr11:119018676
NA20531 EUR 21.9697337920373 29 TRAPPC4 54026 chr11:119018676
HG00145 EUR 22.0458008833298 26 TRAPPC4 54026 chr11:119018676
NA20809 EUR 22.0638681425055 26 TRAPPC4 54026 chr11:119018676
NA20807 EUR 22.1092410511926 29 TRAPPC4 54026 chr11:119018676
HG00178 EUR 22.1337147310928 29 TRAPPC4 54026 chr11:119018676
NA20813 EUR 22.1867705108792 26 TRAPPC4 54026 chr11:119018676
NA20805 EUR 22.2245557681164 26 TRAPPC4 54026 chr11:119018676
NA20786 EUR 22.2304507653023 26 TRAPPC4 54026 chr11:119018676
NA19130 AFR 22.2605293128305 26 TRAPPC4 54026 chr11:119018676
HG00264 EUR 22.3569540003147 26 TRAPPC4 54026 chr11:119018676
NA12045 EUR 22.4256400311663 26 TRAPPC4 54026 chr11:119018676
NA20812 EUR 22.5787692089465 24.5 TRAPPC4 54026 chr11:119018676
NA11930 EUR 22.6107311253324 29 TRAPPC4 54026 chr11:119018676
NA19189 AFR 22.6454621141547 29 TRAPPC4 54026 chr11:119018676
HG00244 EUR 22.8209368361156 27.5 TRAPPC4 54026 chr11:119018676
NA20765 EUR 22.8283313826905 29 TRAPPC4 54026 chr11:119018676
NA19223 AFR 22.8961994661821 32 TRAPPC4 54026 chr11:119018676
NA19248 AFR 22.9656661409142 27.5 TRAPPC4 54026 chr11:119018676
NA20582 EUR 23.077303088798 26 TRAPPC4 54026 chr11:119018676
HG00246 EUR 23.1849948672845 29 TRAPPC4 54026 chr11:119018676
HG00186 EUR 23.2076676927196 26 TRAPPC4 54026 chr11:119018676
NA19138 AFR 23.2166321722235 32 TRAPPC4 54026 chr11:119018676
NA19206 AFR 23.2388679075911 29 TRAPPC4 54026 chr11:119018676
NA20543 EUR 23.2659882698541 26 TRAPPC4 54026 chr11:119018676
HG00173 EUR 23.380995181492 26 TRAPPC4 54026 chr11:119018676
HG00243 EUR 23.4236093222854 29 TRAPPC4 54026 chr11:119018676
HG00339 EUR 23.4295209854609 29 TRAPPC4 54026 chr11:119018676
NA11931 EUR 23.4928837707847 26 TRAPPC4 54026 chr11:119018676
NA20581 EUR 23.5706192388261 32 TRAPPC4 54026 chr11:119018676
NA20803 EUR 23.628850779748 29 TRAPPC4 54026 chr11:119018676
NA12249 EUR 23.6329145843346 27.5 TRAPPC4 54026 chr11:119018676
NA12340 EUR 23.7421834567955 26 TRAPPC4 54026 chr11:119018676
NA12889 EUR 23.7633348208943 26 TRAPPC4 54026 chr11:119018676
HG00176 EUR 23.845474943923 29 TRAPPC4 54026 chr11:119018676
NA18858 AFR 23.8856476531759 32 TRAPPC4 54026 chr11:119018676
NA19222 AFR 24.0149708667683 29 TRAPPC4 54026 chr11:119018676
NA18912 AFR 24.0897836735024 29 TRAPPC4 54026 chr11:119018676
NA12400 EUR 24.2615944653688 26 TRAPPC4 54026 chr11:119018676
HG00100 EUR 24.3044294146184 29 TRAPPC4 54026 chr11:119018676
HG00138 EUR 24.3660023963679 26 TRAPPC4 54026 chr11:119018676
HG00334 EUR 24.5584835557982 26 TRAPPC4 54026 chr11:119018676
NA20539 EUR 24.560611402296 26 TRAPPC4 54026 chr11:119018676
NA19185 AFR 24.5622413901706 29 TRAPPC4 54026 chr11:119018676
HG00132 EUR 24.5846912155114 26 TRAPPC4 54026 chr11:119018676
HG00139 EUR 24.6084294633721 29 TRAPPC4 54026 chr11:119018676
HG00375 EUR 24.6451960853737 29 TRAPPC4 54026 chr11:119018676
NA20814 EUR 24.6505034555998 26 TRAPPC4 54026 chr11:119018676
HG00369 EUR 24.6903692516054 29 TRAPPC4 54026 chr11:119018676
NA12716 EUR 24.8729511872637 26 TRAPPC4 54026 chr11:119018676
NA11831 EUR 24.9821544374519 32 TRAPPC4 54026 chr11:119018676
HG00238 EUR 25.0174429568984 29 TRAPPC4 54026 chr11:119018676
NA12813 EUR 25.0995348958111 32 TRAPPC4 54026 chr11:119018676
NA20754 EUR 25.1134781383551 29 TRAPPC4 54026 chr11:119018676
HG00319 EUR 25.1196188604362 30.5 TRAPPC4 54026 chr11:119018676
NA11994 EUR 25.2028449916511 26 TRAPPC4 54026 chr11:119018676
NA12287 EUR 25.2866687174714 32 TRAPPC4 54026 chr11:119018676
HG00171 EUR 25.2882668014676 26 TRAPPC4 54026 chr11:119018676
HG00160 EUR 25.3306061797191 29 TRAPPC4 54026 chr11:119018676
NA12043 EUR 25.7415036801514 26 TRAPPC4 54026 chr11:119018676
NA20758 EUR 25.7439296619479 26 TRAPPC4 54026 chr11:119018676
NA19200 AFR 25.7968755931684 32 TRAPPC4 54026 chr11:119018676
HG00265 EUR 25.8380267663875 32 TRAPPC4 54026 chr11:119018676
HG00151 EUR 26.0225003218527 29 TRAPPC4 54026 chr11:119018676
HG00154 EUR 26.0326348368255 29 TRAPPC4 54026 chr11:119018676
NA11829 EUR 26.0557140126388 27.5 TRAPPC4 54026 chr11:119018676
NA20773 EUR 26.0700819431064 29 TRAPPC4 54026 chr11:119018676
NA19095 AFR 26.1027373416697 27.5 TRAPPC4 54026 chr11:119018676
HG00355 EUR 26.1164125729105 29 TRAPPC4 54026 chr11:119018676
HG00365 EUR 26.304031253418 32 TRAPPC4 54026 chr11:119018676
HG00274 EUR 26.3755120415867 26 TRAPPC4 54026 chr11:119018676
HG00112 EUR 26.407203707922 29 TRAPPC4 54026 chr11:119018676
NA07347 EUR 26.500614141153 29 TRAPPC4 54026 chr11:119018676
HG00130 EUR 26.5025621739382 26 TRAPPC4 54026 chr11:119018676
HG00382 EUR 26.7407526883589 29 TRAPPC4 54026 chr11:119018676
HG00313 EUR 26.7614312225506 32 TRAPPC4 54026 chr11:119018676
HG00253 EUR 26.7679520381713 29 TRAPPC4 54026 chr11:119018676
HG00114 EUR 26.8302865466697 32 TRAPPC4 54026 chr11:119018676
HG00338 EUR 27.063089380896 26 TRAPPC4 54026 chr11:119018676
HG00376 EUR 27.1494472606523 29 TRAPPC4 54026 chr11:119018676
NA20586 EUR 27.1606547861063 26 TRAPPC4 54026 chr11:119018676
HG00259 EUR 27.1766001602012 29 TRAPPC4 54026 chr11:119018676
NA12155 EUR 27.3626094749494 29 TRAPPC4 54026 chr11:119018676
HG00142 EUR 27.3677840709208 29 TRAPPC4 54026 chr11:119018676
NA18517 AFR 27.4023313755413 32 TRAPPC4 54026 chr11:119018676
NA20798 EUR 27.5390393522122 29 TRAPPC4 54026 chr11:119018676
NA12830 EUR 27.6778124905696 29 TRAPPC4 54026 chr11:119018676
HG00273 EUR 27.8889666494446 26 TRAPPC4 54026 chr11:119018676
NA20757 EUR 27.8964994101523 29 TRAPPC4 54026 chr11:119018676
NA20505 EUR 27.9180306835031 29 TRAPPC4 54026 chr11:119018676
HG00251 EUR 27.9715617869376 26 TRAPPC4 54026 chr11:119018676
NA12413 EUR 27.9986689284169 26 TRAPPC4 54026 chr11:119018676
HG00159 EUR 28.0253930903669 29 TRAPPC4 54026 chr11:119018676
HG00310 EUR 28.3578322679561 32 TRAPPC4 54026 chr11:119018676
HG00337 EUR 28.864056911801 24.5 TRAPPC4 54026 chr11:119018676
NA10851 EUR 28.8742951382565 32 TRAPPC4 54026 chr11:119018676
HG00262 EUR 29.0121489032959 32 TRAPPC4 54026 chr11:119018676
NA20585 EUR 29.0325033443716 29 TRAPPC4 54026 chr11:119018676
HG00263 EUR 29.2573863449013 29 TRAPPC4 54026 chr11:119018676
NA20804 EUR 29.326631146699 24.5 TRAPPC4 54026 chr11:119018676
NA20828 EUR 29.4378861195828 29 TRAPPC4 54026 chr11:119018676
HG00110 EUR 29.4549789953358 29 TRAPPC4 54026 chr11:119018676
NA12005 EUR 30.1581285854971 29 TRAPPC4 54026 chr11:119018676
HG00150 EUR 30.218268999546 26 TRAPPC4 54026 chr11:119018676
HG00327 EUR 30.3836618525168 29 TRAPPC4 54026 chr11:119018676
NA18910 AFR 30.5205719730624 29 TRAPPC4 54026 chr11:119018676
HG00123 EUR 30.5210076266537 26 TRAPPC4 54026 chr11:119018676
HG00380 EUR 30.6587351320118 29 TRAPPC4 54026 chr11:119018676
NA11892 EUR 30.7602135852881 32 TRAPPC4 54026 chr11:119018676
HG00174 EUR 30.8228774116781 30.5 TRAPPC4 54026 chr11:119018676
NA20752 EUR 30.925943375461 29 TRAPPC4 54026 chr11:119018676
NA11995 EUR 31.1827509437359 32 TRAPPC4 54026 chr11:119018676
NA20810 EUR 31.2185643896568 26 TRAPPC4 54026 chr11:119018676
HG00231 EUR 31.3101990858618 29 TRAPPC4 54026 chr11:119018676
NA20509 EUR 31.4054413126307 29 TRAPPC4 54026 chr11:119018676
NA12144 EUR 31.4386718100391 29 TRAPPC4 54026 chr11:119018676
NA11832 EUR 31.4532836261945 32 TRAPPC4 54026 chr11:119018676
HG00341 EUR 31.7478202497823 26 TRAPPC4 54026 chr11:119018676
HG00267 EUR 32.0855434362809 26 TRAPPC4 54026 chr11:119018676
HG00137 EUR 32.1155916392622 32 TRAPPC4 54026 chr11:119018676
HG00282 EUR 32.3678198539117 29 TRAPPC4 54026 chr11:119018676
HG00136 EUR 33.0286194088657 32 TRAPPC4 54026 chr11:119018676
NA11992 EUR 33.1298276349317 32 TRAPPC4 54026 chr11:119018676
HG00308 EUR 33.4412911489302 29 TRAPPC4 54026 chr11:119018676
HG00367 EUR 33.5987897808363 24.5 TRAPPC4 54026 chr11:119018676
HG00116 EUR 33.8163824689505 29 TRAPPC4 54026 chr11:119018676
NA12777 EUR 33.8969381452528 30.5 TRAPPC4 54026 chr11:119018676
HG00349 EUR 33.908381765984 29 TRAPPC4 54026 chr11:119018676
HG00315 EUR 35.9927074408714 32 TRAPPC4 54026 chr11:119018676
HG00111 EUR 36.8160586453639 24.5 TRAPPC4 54026 chr11:119018676
NA20815 EUR 38.1638464911408 29 TRAPPC4 54026 chr11:119018676
NA19247 AFR 7.85875829060884 29 CCDC137 181719 chr17:81700634
HG00154 EUR 8.98494826461387 26 CCDC137 181719 chr17:81700634
HG00236 EUR 9.09385696879846 26 CCDC137 181719 chr17:81700634
HG00260 EUR 11.5397667250791 32 CCDC137 181719 chr17:81700634
NA19113 AFR 11.7884994592375 26 CCDC137 181719 chr17:81700634
NA20756 EUR 11.8084224204597 32 CCDC137 181719 chr17:81700634
HG00171 EUR 11.9321004360703 32 CCDC137 181719 chr17:81700634
NA18910 AFR 12.6932119330574 26 CCDC137 181719 chr17:81700634
NA20588 EUR 13.1440869792686 32 CCDC137 181719 chr17:81700634
NA20585 EUR 13.2843962589334 32 CCDC137 181719 chr17:81700634
NA18873 AFR 13.5871318147599 32 CCDC137 181719 chr17:81700634
HG00327 EUR 13.6438420469632 32 CCDC137 181719 chr17:81700634
HG00344 EUR 13.8058418743464 32 CCDC137 181719 chr17:81700634
HG00343 EUR 13.9913717058997 32 CCDC137 181719 chr17:81700634
HG00243 EUR 14.0579955143907 29 CCDC137 181719 chr17:81700634
HG00313 EUR 14.2630721786606 32 CCDC137 181719 chr17:81700634
NA20754 EUR 14.2842726788226 26 CCDC137 181719 chr17:81700634
NA20828 EUR 14.5232213883175 32 CCDC137 181719 chr17:81700634
HG00345 EUR 14.617669817745 32 CCDC137 181719 chr17:81700634
NA19189 AFR 14.6395782310384 32 CCDC137 181719 chr17:81700634
NA12889 EUR 14.6640675840311 32 CCDC137 181719 chr17:81700634
HG00339 EUR 14.9330276273325 26 CCDC137 181719 chr17:81700634
HG00271 EUR 15.2633807148312 29 CCDC137 181719 chr17:81700634
NA12750 EUR 15.2901781578801 32 CCDC137 181719 chr17:81700634
NA12749 EUR 15.3160940989632 32 CCDC137 181719 chr17:81700634
NA12872 EUR 15.3414473034722 29 CCDC137 181719 chr17:81700634
NA20806 EUR 15.6433580229733 32 CCDC137 181719 chr17:81700634
HG00130 EUR 15.7538916838562 32 CCDC137 181719 chr17:81700634
NA20527 EUR 15.7995272930563 26 CCDC137 181719 chr17:81700634
NA19225 AFR 15.8663770158924 26 CCDC137 181719 chr17:81700634
HG00285 EUR 15.8877717076668 32 CCDC137 181719 chr17:81700634
HG00323 EUR 15.965299082976 32 CCDC137 181719 chr17:81700634
NA20752 EUR 16.052373400727 32 CCDC137 181719 chr17:81700634
NA18908 AFR 16.4517961434452 32 CCDC137 181719 chr17:81700634
HG00250 EUR 16.5790419536042 32 CCDC137 181719 chr17:81700634
NA19114 AFR 16.6331120006853 32 CCDC137 181719 chr17:81700634
HG00324 EUR 16.7375889536428 29 CCDC137 181719 chr17:81700634
NA12829 EUR 16.760249368923 26 CCDC137 181719 chr17:81700634
NA18867 AFR 16.7821811101372 29 CCDC137 181719 chr17:81700634
HG00342 EUR 16.883062014729 32 CCDC137 181719 chr17:81700634
NA20797 EUR 16.982436954028 32 CCDC137 181719 chr17:81700634
NA18907 AFR 17.1106708226525 26 CCDC137 181719 chr17:81700634
HG00232 EUR 17.2079658235928 32 CCDC137 181719 chr17:81700634
NA18489 AFR 17.2394038542238 20 CCDC137 181719 chr17:81700634
NA12890 EUR 17.3410151374153 32 CCDC137 181719 chr17:81700634
NA11920 EUR 17.3469179700801 32 CCDC137 181719 chr17:81700634
NA12287 EUR 17.4533083566315 32 CCDC137 181719 chr17:81700634
NA18916 AFR 17.5392216750268 29 CCDC137 181719 chr17:81700634
HG00259 EUR 17.7123894307644 32 CCDC137 181719 chr17:81700634
HG00238 EUR 17.8697916596928 32 CCDC137 181719 chr17:81700634
NA19171 AFR 17.8766293270348 29 CCDC137 181719 chr17:81700634
NA19235 AFR 17.8960258876194 32 CCDC137 181719 chr17:81700634
HG00262 EUR 18.1166132517617 32 CCDC137 181719 chr17:81700634
HG00330 EUR 18.1408512783512 32 CCDC137 181719 chr17:81700634
NA12760 EUR 18.1704758233943 26 CCDC137 181719 chr17:81700634
NA19256 AFR 18.1754162739071 32 CCDC137 181719 chr17:81700634
NA19206 AFR 18.2222766379859 26 CCDC137 181719 chr17:81700634
NA18917 AFR 18.229356503566 29 CCDC137 181719 chr17:81700634
NA11893 EUR 18.2861955608862 32 CCDC137 181719 chr17:81700634
HG00178 EUR 18.3304955791558 26 CCDC137 181719 chr17:81700634
HG01789 EUR 18.5357064734713 32 CCDC137 181719 chr17:81700634
NA20531 EUR 18.6260309784229 32 CCDC137 181719 chr17:81700634
NA20536 EUR 18.6836459597584 32 CCDC137 181719 chr17:81700634
HG00252 EUR 18.8090295434333 32 CCDC137 181719 chr17:81700634
HG00253 EUR 18.88604403923 32 CCDC137 181719 chr17:81700634
NA19204 AFR 18.9737571449869 32 CCDC137 181719 chr17:81700634
NA12399 EUR 19.0571259718613 32 CCDC137 181719 chr17:81700634
NA20589 EUR 19.1186258666838 32 CCDC137 181719 chr17:81700634
HG00309 EUR 19.1361793298769 32 CCDC137 181719 chr17:81700634
HG00383 EUR 19.1738015800214 32 CCDC137 181719 chr17:81700634
HG00331 EUR 19.2186247578836 32 CCDC137 181719 chr17:81700634
NA19093 AFR 19.2478647565382 26 CCDC137 181719 chr17:81700634
HG00280 EUR 19.3516707277902 32 CCDC137 181719 chr17:81700634
NA19160 AFR 19.3866786668086 26 CCDC137 181719 chr17:81700634
NA12348 EUR 19.4848300394401 32 CCDC137 181719 chr17:81700634
NA19257 AFR 19.4948680808361 32 CCDC137 181719 chr17:81700634
NA11892 EUR 19.5244754302285 26 CCDC137 181719 chr17:81700634
NA19201 AFR 19.5840356620144 29 CCDC137 181719 chr17:81700634
HG00125 EUR 19.6060543190168 32 CCDC137 181719 chr17:81700634
HG00103 EUR 19.6798831646914 29 CCDC137 181719 chr17:81700634
HG00273 EUR 19.8264899112311 32 CCDC137 181719 chr17:81700634
HG02215 EUR 20.038579240281 32 CCDC137 181719 chr17:81700634
NA19102 AFR 20.1625423830365 32 CCDC137 181719 chr17:81700634
HG00110 EUR 20.1945115113252 32 CCDC137 181719 chr17:81700634
HG00108 EUR 20.2016929642627 32 CCDC137 181719 chr17:81700634
NA12813 EUR 20.2110564290735 32 CCDC137 181719 chr17:81700634
NA19200 AFR 20.3327284551639 26 CCDC137 181719 chr17:81700634
HG00121 EUR 20.3924999455401 32 CCDC137 181719 chr17:81700634
NA18486 AFR 20.4571576717802 29 CCDC137 181719 chr17:81700634
NA20808 EUR 20.4778031516652 32 CCDC137 181719 chr17:81700634
NA18909 AFR 20.6616570453799 29 CCDC137 181719 chr17:81700634
HG00275 EUR 20.6640030217542 32 CCDC137 181719 chr17:81700634
HG00112 EUR 20.7174763458773 26 CCDC137 181719 chr17:81700634
HG00376 EUR 20.7318317016477 29 CCDC137 181719 chr17:81700634
NA18499 AFR 20.9089133446735 32 CCDC137 181719 chr17:81700634
NA19116 AFR 20.9351963298263 29 CCDC137 181719 chr17:81700634
NA19141 AFR 20.9399095366496 26 CCDC137 181719 chr17:81700634
HG00261 EUR 20.9979582221675 32 CCDC137 181719 chr17:81700634
NA11894 EUR 21.1276400123365 32 CCDC137 181719 chr17:81700634
NA19207 AFR 21.2628359141299 32 CCDC137 181719 chr17:81700634
NA20759 EUR 21.2849302564181 32 CCDC137 181719 chr17:81700634
HG00139 EUR 21.3034611368698 32 CCDC137 181719 chr17:81700634
NA20765 EUR 21.3137070093282 32 CCDC137 181719 chr17:81700634
HG00136 EUR 21.451130186306 32 CCDC137 181719 chr17:81700634
NA12842 EUR 21.4792994240091 32 CCDC137 181719 chr17:81700634
NA18870 AFR 21.5751055255301 32 CCDC137 181719 chr17:81700634
HG00337 EUR 21.6998787505815 32 CCDC137 181719 chr17:81700634
NA19172 AFR 21.7989241803491 26 CCDC137 181719 chr17:81700634
NA19130 AFR 21.811263058522 32 CCDC137 181719 chr17:81700634
HG00257 EUR 21.8699836469384 32 CCDC137 181719 chr17:81700634
NA18502 AFR 21.9960925477512 32 CCDC137 181719 chr17:81700634
NA19137 AFR 22.1773516949732 32 CCDC137 181719 chr17:81700634
HG00315 EUR 22.1904389499052 32 CCDC137 181719 chr17:81700634
NA18912 AFR 22.2495253553802 29 CCDC137 181719 chr17:81700634
NA20815 EUR 22.5021492846179 32 CCDC137 181719 chr17:81700634
HG00246 EUR 22.5599828451774 32 CCDC137 181719 chr17:81700634
HG00263 EUR 22.5958638541739 32 CCDC137 181719 chr17:81700634
NA12546 EUR 22.5986291439403 32 CCDC137 181719 chr17:81700634
NA19092 AFR 22.7637577556948 32 CCDC137 181719 chr17:81700634
NA19185 AFR 22.8145307115415 32 CCDC137 181719 chr17:81700634
NA20543 EUR 22.8950112708065 32 CCDC137 181719 chr17:81700634
NA19144 AFR 23.1007951960664 32 CCDC137 181719 chr17:81700634
NA18508 AFR 23.3085732096969 26 CCDC137 181719 chr17:81700634
HG00281 EUR 23.3350768736073 32 CCDC137 181719 chr17:81700634
NA06994 EUR 23.3546235504419 32 CCDC137 181719 chr17:81700634
NA19209 AFR 23.9138985177639 32 CCDC137 181719 chr17:81700634
HG00375 EUR 24.0110955212327 32 CCDC137 181719 chr17:81700634
NA20507 EUR 24.0874850648723 32 CCDC137 181719 chr17:81700634
HG00256 EUR 24.128622424117 32 CCDC137 181719 chr17:81700634
NA12776 EUR 24.258834378928 32 CCDC137 181719 chr17:81700634
HG00267 EUR 24.5555232980925 32 CCDC137 181719 chr17:81700634
NA06986 EUR 24.5577634138767 32 CCDC137 181719 chr17:81700634
NA18520 AFR 24.6224886107489 32 CCDC137 181719 chr17:81700634
HG00174 EUR 24.6273517386464 32 CCDC137 181719 chr17:81700634
HG00334 EUR 24.8066616820265 32 CCDC137 181719 chr17:81700634
HG00353 EUR 24.853710839943 26 CCDC137 181719 chr17:81700634
NA20758 EUR 25.2817254174807 32 CCDC137 181719 chr17:81700634
HG00150 EUR 25.7956942923295 32 CCDC137 181719 chr17:81700634
HG00274 EUR 25.8648805920862 32 CCDC137 181719 chr17:81700634
HG00251 EUR 25.9487972949466 32 CCDC137 181719 chr17:81700634
NA18517 AFR 25.9698395535659 26 CCDC137 181719 chr17:81700634
NA18858 AFR 26.0209975904241 32 CCDC137 181719 chr17:81700634
NA19129 AFR 26.2099271790807 26 CCDC137 181719 chr17:81700634
NA19153 AFR 26.396480777406 32 CCDC137 181719 chr17:81700634
HG00341 EUR 27.1294018042449 32 CCDC137 181719 chr17:81700634
NA12347 EUR 27.6466471568832 32 CCDC137 181719 chr17:81700634
HG00111 EUR 28.6766171599286 32 CCDC137 181719 chr17:81700634
NA12413 EUR 29.8915091023671 32 CCDC137 181719 chr17:81700634
NA11931 EUR 30.5472440162742 32 CCDC137 181719 chr17:81700634
NA12716 EUR 31.8760172095437 32 CCDC137 181719 chr17:81700634
NA12249 EUR 34.8284830643779 32 CCDC137 181719 chr17:81700634
HG00236 EUR 0 21 CCDC157 289439 chr22:30345242
HG00245 EUR 0 21 CCDC157 289439 chr22:30345242
HG00258 EUR 0 21 CCDC157 289439 chr22:30345242
HG00260 EUR 0 18.5 CCDC157 289439 chr22:30345242
HG00261 EUR 0 16 CCDC157 289439 chr22:30345242
HG00267 EUR 0 21 CCDC157 289439 chr22:30345242
NA19119 AFR 0.0489686866119743 18.5 CCDC157 289439 chr22:30345242
HG00320 EUR 0.0551433346102219 21 CCDC157 289439 chr22:30345242
HG00138 EUR 0.0590893726660803 21 CCDC157 289439 chr22:30345242
HG00313 EUR 0.0609726610472575 21 CCDC157 289439 chr22:30345242
NA12762 EUR 0.0666780510520679 21 CCDC157 289439 chr22:30345242
HG00364 EUR 0.066925728050074 21 CCDC157 289439 chr22:30345242
NA12889 EUR 0.0709815262755969 21 CCDC157 289439 chr22:30345242
HG00102 EUR 0.076162039886077 21 CCDC157 289439 chr22:30345242
NA18870 AFR 0.0794084707673179 21 CCDC157 289439 chr22:30345242
NA19197 AFR 0.0824607342022328 18.5 CCDC157 289439 chr22:30345242
NA12155 EUR 0.0831007218235044 18.5 CCDC157 289439 chr22:30345242
HG00233 EUR 0.0874664813067585 18.5 CCDC157 289439 chr22:30345242
NA12005 EUR 0.0932808763500595 21 CCDC157 289439 chr22:30345242
NA12006 EUR 0.0938621572994788 21 CCDC157 289439 chr22:30345242
NA12843 EUR 0.0984031592418476 21 CCDC157 289439 chr22:30345242
HG00131 EUR 0.0987951594565874 18.5 CCDC157 289439 chr22:30345242
HG00132 EUR 0.0996128632451391 21 CCDC157 289439 chr22:30345242
HG00243 EUR 0.102187385186323 21 CCDC157 289439 chr22:30345242
NA20503 EUR 0.102341965219599 21 CCDC157 289439 chr22:30345242
NA11930 EUR 0.105474044892161 21 CCDC157 289439 chr22:30345242
HG00371 EUR 0.105974577602751 21 CCDC157 289439 chr22:30345242
NA18861 AFR 0.10712596614807 21 CCDC157 289439 chr22:30345242
HG00332 EUR 0.108090729249789 21 CCDC157 289439 chr22:30345242
HG00119 EUR 0.11076252128836 18.5 CCDC157 289439 chr22:30345242
NA19247 AFR 0.110899969815407 18.5 CCDC157 289439 chr22:30345242
HG00343 EUR 0.111691192117047 21 CCDC157 289439 chr22:30345242
NA18519 AFR 0.112249410819194 21 CCDC157 289439 chr22:30345242
HG00242 EUR 0.115147987461561 21 CCDC157 289439 chr22:30345242
NA20588 EUR 0.117347417003966 21 CCDC157 289439 chr22:30345242
NA19147 AFR 0.117529499065452 21 CCDC157 289439 chr22:30345242
HG00344 EUR 0.118810136864559 18.5 CCDC157 289439 chr22:30345242
HG00185 EUR 0.11907591200183 21 CCDC157 289439 chr22:30345242
HG00154 EUR 0.119625833023652 21 CCDC157 289439 chr22:30345242
NA19114 AFR 0.119737162785673 18.5 CCDC157 289439 chr22:30345242
NA20535 EUR 0.119941805222326 18.5 CCDC157 289439 chr22:30345242
NA12399 EUR 0.121526916673869 21 CCDC157 289439 chr22:30345242
NA20797 EUR 0.122416498738854 18.5 CCDC157 289439 chr22:30345242
HG00379 EUR 0.123178264287467 21 CCDC157 289439 chr22:30345242
NA20585 EUR 0.123355257657184 21 CCDC157 289439 chr22:30345242
NA07051 EUR 0.123553344477519 18.5 CCDC157 289439 chr22:30345242
HG00273 EUR 0.12390447264275 21 CCDC157 289439 chr22:30345242
NA20759 EUR 0.124907999979413 21 CCDC157 289439 chr22:30345242
NA19113 AFR 0.125343919347665 21 CCDC157 289439 chr22:30345242
NA19131 AFR 0.126375659068278 21 CCDC157 289439 chr22:30345242
NA12004 EUR 0.127381996855482 21 CCDC157 289439 chr22:30345242
HG00130 EUR 0.127624274292471 21 CCDC157 289439 chr22:30345242
NA12814 EUR 0.128539598070633 18.5 CCDC157 289439 chr22:30345242
NA19213 AFR 0.128998778151034 18.5 CCDC157 289439 chr22:30345242
NA20828 EUR 0.129395941771367 21 CCDC157 289439 chr22:30345242
HG00342 EUR 0.13014411668759 18.5 CCDC157 289439 chr22:30345242
NA19236 AFR 0.131725175360504 21 CCDC157 289439 chr22:30345242
NA20760 EUR 0.132408087293708 18.5 CCDC157 289439 chr22:30345242
NA19214 AFR 0.133066815161526 21 CCDC157 289439 chr22:30345242
NA20528 EUR 0.133335905793599 21 CCDC157 289439 chr22:30345242
NA12763 EUR 0.133439384811982 18.5 CCDC157 289439 chr22:30345242
NA20814 EUR 0.133492014815823 18.5 CCDC157 289439 chr22:30345242
HG00278 EUR 0.134137103450544 21 CCDC157 289439 chr22:30345242
NA20801 EUR 0.134248755101672 21 CCDC157 289439 chr22:30345242
HG00264 EUR 0.135903655431897 18.5 CCDC157 289439 chr22:30345242
NA18923 AFR 0.136234851725043 21 CCDC157 289439 chr22:30345242
HG00253 EUR 0.136560410521311 21 CCDC157 289439 chr22:30345242
HG00181 EUR 0.1365690191119 16 CCDC157 289439 chr22:30345242
NA18910 AFR 0.136917943230519 21 CCDC157 289439 chr22:30345242
NA19121 AFR 0.137010773065062 21 CCDC157 289439 chr22:30345242
NA20513 EUR 0.13751812292791 21 CCDC157 289439 chr22:30345242
HG00285 EUR 0.137524528229268 18.5 CCDC157 289439 chr22:30345242
HG00361 EUR 0.137774076789253 18.5 CCDC157 289439 chr22:30345242
HG00146 EUR 0.138144614866335 16 CCDC157 289439 chr22:30345242
NA20524 EUR 0.138809985905145 18.5 CCDC157 289439 chr22:30345242
NA11831 EUR 0.140373160338764 21 CCDC157 289439 chr22:30345242
NA20541 EUR 0.141022159431059 18.5 CCDC157 289439 chr22:30345242
HG00276 EUR 0.141739203291868 21 CCDC157 289439 chr22:30345242
HG00257 EUR 0.142304806214558 21 CCDC157 289439 chr22:30345242
HG00262 EUR 0.142325964883761 21 CCDC157 289439 chr22:30345242
NA11894 EUR 0.142466517322638 21 CCDC157 289439 chr22:30345242
NA20778 EUR 0.142542909993801 18.5 CCDC157 289439 chr22:30345242
NA19185 AFR 0.143162392677874 21 CCDC157 289439 chr22:30345242
HG00308 EUR 0.143266064295961 21 CCDC157 289439 chr22:30345242
NA18934 AFR 0.143393016925084 21 CCDC157 289439 chr22:30345242
NA20769 EUR 0.144128804405223 18.5 CCDC157 289439 chr22:30345242
NA20805 EUR 0.144713202824869 21 CCDC157 289439 chr22:30345242
HG00139 EUR 0.144926905948974 18.5 CCDC157 289439 chr22:30345242
NA10851 EUR 0.145144113344057 21 CCDC157 289439 chr22:30345242
NA19190 AFR 0.146441502317835 21 CCDC157 289439 chr22:30345242
NA19099 AFR 0.146536899194708 21 CCDC157 289439 chr22:30345242
HG00252 EUR 0.14674521801126 21 CCDC157 289439 chr22:30345242
NA18520 AFR 0.147121215988524 21 CCDC157 289439 chr22:30345242
NA19204 AFR 0.147208167148544 21 CCDC157 289439 chr22:30345242
HG00345 EUR 0.147394604614847 21 CCDC157 289439 chr22:30345242
NA12829 EUR 0.147764885657625 21 CCDC157 289439 chr22:30345242
NA06994 EUR 0.148294831886567 18.5 CCDC157 289439 chr22:30345242
NA18867 AFR 0.149623923423375 21 CCDC157 289439 chr22:30345242
NA19138 AFR 0.14978266900971 21 CCDC157 289439 chr22:30345242
HG00268 EUR 0.149884975920241 21 CCDC157 289439 chr22:30345242
NA20752 EUR 0.150692808512906 21 CCDC157 289439 chr22:30345242
HG00235 EUR 0.150975567146525 21 CCDC157 289439 chr22:30345242
HG00328 EUR 0.151118313682016 21 CCDC157 289439 chr22:30345242
NA19184 AFR 0.151215964920755 21 CCDC157 289439 chr22:30345242
HG00336 EUR 0.15163900745863 18.5 CCDC157 289439 chr22:30345242
HG00183 EUR 0.152335382553608 21 CCDC157 289439 chr22:30345242
NA07357 EUR 0.152690491809136 21 CCDC157 289439 chr22:30345242
HG00100 EUR 0.153167093523068 16 CCDC157 289439 chr22:30345242
HG00338 EUR 0.153677808372231 18.5 CCDC157 289439 chr22:30345242
HG00335 EUR 0.154014133477662 18.5 CCDC157 289439 chr22:30345242
NA20808 EUR 0.154286107682594 21 CCDC157 289439 chr22:30345242
HG01790 EUR 0.154756096970458 21 CCDC157 289439 chr22:30345242
NA12347 EUR 0.155055457736132 18.5 CCDC157 289439 chr22:30345242
NA19206 AFR 0.155088182616049 16 CCDC157 289439 chr22:30345242
HG00369 EUR 0.155246826001529 21 CCDC157 289439 chr22:30345242
NA18868 AFR 0.155256653951985 21 CCDC157 289439 chr22:30345242
NA19146 AFR 0.155589857291484 21 CCDC157 289439 chr22:30345242
NA07037 EUR 0.155823171534114 21 CCDC157 289439 chr22:30345242
HG00129 EUR 0.156436895762938 21 CCDC157 289439 chr22:30345242
NA20807 EUR 0.156519409044017 21 CCDC157 289439 chr22:30345242
NA12718 EUR 0.156937435707837 18.5 CCDC157 289439 chr22:30345242
NA12815 EUR 0.157060553075162 18.5 CCDC157 289439 chr22:30345242
NA12400 EUR 0.157603868517042 18.5 CCDC157 289439 chr22:30345242
NA20544 EUR 0.158026096511256 21 CCDC157 289439 chr22:30345242
NA20530 EUR 0.15804581264024 18.5 CCDC157 289439 chr22:30345242
NA20756 EUR 0.158134361723058 21 CCDC157 289439 chr22:30345242
NA12287 EUR 0.158734700003964 18.5 CCDC157 289439 chr22:30345242
NA11918 EUR 0.158976441979089 18.5 CCDC157 289439 chr22:30345242
NA20542 EUR 0.159281869077205 18.5 CCDC157 289439 chr22:30345242
NA18873 AFR 0.159298846298994 21 CCDC157 289439 chr22:30345242
HG00360 EUR 0.159321331426837 21 CCDC157 289439 chr22:30345242
HG00350 EUR 0.159689443561802 21 CCDC157 289439 chr22:30345242
NA12827 EUR 0.159817806435747 21 CCDC157 289439 chr22:30345242
NA19201 AFR 0.160047505869137 21 CCDC157 289439 chr22:30345242
HG00327 EUR 0.161678917619551 18.5 CCDC157 289439 chr22:30345242
NA12873 EUR 0.162281431938854 18.5 CCDC157 289439 chr22:30345242
NA18505 AFR 0.162583172917573 21 CCDC157 289439 chr22:30345242
HG00099 EUR 0.162709153574381 21 CCDC157 289439 chr22:30345242
HG00127 EUR 0.162895085474195 21 CCDC157 289439 chr22:30345242
NA19153 AFR 0.163180595682665 21 CCDC157 289439 chr22:30345242
HG00109 EUR 0.163249034479828 21 CCDC157 289439 chr22:30345242
NA12489 EUR 0.163434891430821 21 CCDC157 289439 chr22:30345242
NA20518 EUR 0.163514635888589 21 CCDC157 289439 chr22:30345242
NA18488 AFR 0.165670480894385 18.5 CCDC157 289439 chr22:30345242
NA12890 EUR 0.165944082134967 18.5 CCDC157 289439 chr22:30345242
NA19248 AFR 0.166077876339975 21 CCDC157 289439 chr22:30345242
HG00160 EUR 0.166285504122941 21 CCDC157 289439 chr22:30345242
HG00381 EUR 0.166769108934973 21 CCDC157 289439 chr22:30345242
NA19172 AFR 0.16711808722968 21 CCDC157 289439 chr22:30345242
NA20803 EUR 0.168353866807096 16 CCDC157 289439 chr22:30345242
HG00157 EUR 0.168409823219079 18.5 CCDC157 289439 chr22:30345242
HG00151 EUR 0.168623292017475 21 CCDC157 289439 chr22:30345242
NA19108 AFR 0.169181182975901 21 CCDC157 289439 chr22:30345242
HG00250 EUR 0.169229240794603 18.5 CCDC157 289439 chr22:30345242
NA18511 AFR 0.169294805909905 18.5 CCDC157 289439 chr22:30345242
NA20532 EUR 0.170228887314425 21 CCDC157 289439 chr22:30345242
NA19117 AFR 0.170378144090089 21 CCDC157 289439 chr22:30345242
HG00122 EUR 0.17039251194539 21 CCDC157 289439 chr22:30345242
NA12413 EUR 0.170821226822079 21 CCDC157 289439 chr22:30345242
HG00251 EUR 0.170843220352459 18.5 CCDC157 289439 chr22:30345242
HG00355 EUR 0.17088556562603 21 CCDC157 289439 chr22:30345242
HG00321 EUR 0.17116187455646 16 CCDC157 289439 chr22:30345242
HG00097 EUR 0.171584978382487 18.5 CCDC157 289439 chr22:30345242
HG00124 EUR 0.171681046790089 21 CCDC157 289439 chr22:30345242
NA20527 EUR 0.171896570464237 21 CCDC157 289439 chr22:30345242
HG00106 EUR 0.171961104609422 21 CCDC157 289439 chr22:30345242
NA12144 EUR 0.17278540043035 21 CCDC157 289439 chr22:30345242
HG00265 EUR 0.17300885187767 18.5 CCDC157 289439 chr22:30345242
NA11840 EUR 0.173180072859037 21 CCDC157 289439 chr22:30345242
HG00329 EUR 0.17326986759047 21 CCDC157 289439 chr22:30345242
HG00231 EUR 0.175137568999044 21 CCDC157 289439 chr22:30345242
NA19107 AFR 0.175552540777009 21 CCDC157 289439 chr22:30345242
NA12043 EUR 0.176338810201829 18.5 CCDC157 289439 chr22:30345242
NA20515 EUR 0.176608880149307 18.5 CCDC157 289439 chr22:30345242
NA20504 EUR 0.177109798673265 21 CCDC157 289439 chr22:30345242
NA19149 AFR 0.177351955790462 21 CCDC157 289439 chr22:30345242
NA20586 EUR 0.177911449500901 21 CCDC157 289439 chr22:30345242
HG00148 EUR 0.178576254095838 21 CCDC157 289439 chr22:30345242
HG00372 EUR 0.178626804917147 21 CCDC157 289439 chr22:30345242
NA12778 EUR 0.17864106262626 21 CCDC157 289439 chr22:30345242
HG00174 EUR 0.178856969620299 21 CCDC157 289439 chr22:30345242
NA18498 AFR 0.179161391682673 21 CCDC157 289439 chr22:30345242
HG00171 EUR 0.179994026638398 21 CCDC157 289439 chr22:30345242
HG00325 EUR 0.180271160058258 18.5 CCDC157 289439 chr22:30345242
NA20516 EUR 0.180571158131923 18.5 CCDC157 289439 chr22:30345242
NA11843 EUR 0.181410377934505 18.5 CCDC157 289439 chr22:30345242
HG00126 EUR 0.18149394894207 21 CCDC157 289439 chr22:30345242
NA20773 EUR 0.181757227118135 21 CCDC157 289439 chr22:30345242
NA19160 AFR 0.182234491746938 21 CCDC157 289439 chr22:30345242
NA18510 AFR 0.182464274776589 21 CCDC157 289439 chr22:30345242
NA19159 AFR 0.182708308126232 16 CCDC157 289439 chr22:30345242
NA12842 EUR 0.184399409829601 18.5 CCDC157 289439 chr22:30345242
HG00101 EUR 0.184476851487866 21 CCDC157 289439 chr22:30345242
NA19096 AFR 0.184658139753214 21 CCDC157 289439 chr22:30345242
HG00255 EUR 0.184796125263651 21 CCDC157 289439 chr22:30345242
HG00326 EUR 0.185340581170527 21 CCDC157 289439 chr22:30345242
HG00375 EUR 0.185417726438706 21 CCDC157 289439 chr22:30345242
NA06989 EUR 0.185728063050733 21 CCDC157 289439 chr22:30345242
NA12283 EUR 0.185936697420578 18.5 CCDC157 289439 chr22:30345242
HG00378 EUR 0.186126555580265 21 CCDC157 289439 chr22:30345242
HG00238 EUR 0.186127004976963 18.5 CCDC157 289439 chr22:30345242
NA12751 EUR 0.186180488851321 18.5 CCDC157 289439 chr22:30345242
HG00349 EUR 0.186330483377173 21 CCDC157 289439 chr22:30345242
HG00117 EUR 0.186494290636473 21 CCDC157 289439 chr22:30345242
NA19129 AFR 0.186525252044499 21 CCDC157 289439 chr22:30345242
NA19210 AFR 0.186644751995115 18.5 CCDC157 289439 chr22:30345242
NA19207 AFR 0.18710232062024 21 CCDC157 289439 chr22:30345242
HG00158 EUR 0.187411732708989 21 CCDC157 289439 chr22:30345242
NA12872 EUR 0.187416134858103 16 CCDC157 289439 chr22:30345242
NA20582 EUR 0.187752540829524 21 CCDC157 289439 chr22:30345242
NA20510 EUR 0.188138377615478 18.5 CCDC157 289439 chr22:30345242
NA20802 EUR 0.188297643680032 21 CCDC157 289439 chr22:30345242
NA20799 EUR 0.188782112700587 16 CCDC157 289439 chr22:30345242
NA12812 EUR 0.189172719993936 18.5 CCDC157 289439 chr22:30345242
NA20506 EUR 0.189419914681998 18.5 CCDC157 289439 chr22:30345242
HG00121 EUR 0.189518792719751 21 CCDC157 289439 chr22:30345242
NA20581 EUR 0.189628856557234 18.5 CCDC157 289439 chr22:30345242
HG00310 EUR 0.189881218359948 21 CCDC157 289439 chr22:30345242
HG00358 EUR 0.190112290970283 16 CCDC157 289439 chr22:30345242
HG01791 EUR 0.190847673481142 18.5 CCDC157 289439 chr22:30345242
HG00136 EUR 0.190926339716339 21 CCDC157 289439 chr22:30345242
NA12830 EUR 0.19095870738952 21 CCDC157 289439 chr22:30345242
NA20539 EUR 0.191305268114926 21 CCDC157 289439 chr22:30345242
NA19209 AFR 0.191848655260665 18.5 CCDC157 289439 chr22:30345242
NA12777 EUR 0.193085846205263 18.5 CCDC157 289439 chr22:30345242
NA07056 EUR 0.19370668366444 16 CCDC157 289439 chr22:30345242
NA11830 EUR 0.193850427064584 18.5 CCDC157 289439 chr22:30345242
NA18499 AFR 0.193863469241289 21 CCDC157 289439 chr22:30345242
NA20538 EUR 0.193892855347656 21 CCDC157 289439 chr22:30345242
HG00159 EUR 0.194126109064112 21 CCDC157 289439 chr22:30345242
NA12154 EUR 0.194257436387229 21 CCDC157 289439 chr22:30345242
HG00143 EUR 0.194828201846576 18.5 CCDC157 289439 chr22:30345242
HG00133 EUR 0.195151054206402 21 CCDC157 289439 chr22:30345242
NA12273 EUR 0.195460716601447 18.5 CCDC157 289439 chr22:30345242
NA20758 EUR 0.195555766816062 21 CCDC157 289439 chr22:30345242
HG00306 EUR 0.195966214726455 18.5 CCDC157 289439 chr22:30345242
HG01334 EUR 0.196003182812527 18.5 CCDC157 289439 chr22:30345242
NA20536 EUR 0.196253080817503 21 CCDC157 289439 chr22:30345242
HG00277 EUR 0.196410528905383 21 CCDC157 289439 chr22:30345242
NA12348 EUR 0.196855664384012 21 CCDC157 289439 chr22:30345242
NA18909 AFR 0.197135572683359 21 CCDC157 289439 chr22:30345242
NA19235 AFR 0.197364974536688 18.5 CCDC157 289439 chr22:30345242
NA12156 EUR 0.197376874803578 21 CCDC157 289439 chr22:30345242
HG00337 EUR 0.198226510890538 21 CCDC157 289439 chr22:30345242
HG00382 EUR 0.19859797754325 18.5 CCDC157 289439 chr22:30345242
NA12234 EUR 0.198628364066523 18.5 CCDC157 289439 chr22:30345242
HG00114 EUR 0.199614360516742 21 CCDC157 289439 chr22:30345242
NA19098 AFR 0.199929044575466 21 CCDC157 289439 chr22:30345242
NA20768 EUR 0.20002004716874 21 CCDC157 289439 chr22:30345242
NA11832 EUR 0.200049864812661 21 CCDC157 289439 chr22:30345242
HG00234 EUR 0.200313094084777 18.5 CCDC157 289439 chr22:30345242
NA12282 EUR 0.200763919157718 21 CCDC157 289439 chr22:30345242
NA20508 EUR 0.201031677273215 18.5 CCDC157 289439 chr22:30345242
NA11829 EUR 0.20250571712087 21 CCDC157 289439 chr22:30345242
NA20792 EUR 0.202671962857407 21 CCDC157 289439 chr22:30345242
NA20517 EUR 0.20287016515366 21 CCDC157 289439 chr22:30345242
NA18917 AFR 0.203175280266591 18.5 CCDC157 289439 chr22:30345242
HG00330 EUR 0.203484927682272 21 CCDC157 289439 chr22:30345242
HG00365 EUR 0.204207735043276 21 CCDC157 289439 chr22:30345242
HG00178 EUR 0.204420893391333 18.5 CCDC157 289439 chr22:30345242
NA20815 EUR 0.204546686812146 16 CCDC157 289439 chr22:30345242
HG00232 EUR 0.205437345901925 21 CCDC157 289439 chr22:30345242
HG00176 EUR 0.206138496902242 18.5 CCDC157 289439 chr22:30345242
HG00103 EUR 0.206702962145536 18.5 CCDC157 289439 chr22:30345242
NA20774 EUR 0.206814187251158 21 CCDC157 289439 chr22:30345242
HG00323 EUR 0.206848929653755 18.5 CCDC157 289439 chr22:30345242
HG00155 EUR 0.206854795862849 21 CCDC157 289439 chr22:30345242
NA18517 AFR 0.2069360296487 18.5 CCDC157 289439 chr22:30345242
NA12750 EUR 0.206984090704069 21 CCDC157 289439 chr22:30345242
HG00376 EUR 0.207102523436468 21 CCDC157 289439 chr22:30345242
NA20509 EUR 0.207325906100595 16 CCDC157 289439 chr22:30345242
NA11992 EUR 0.207563998782488 21 CCDC157 289439 chr22:30345242
NA20754 EUR 0.207601662323703 18.5 CCDC157 289439 chr22:30345242
NA19092 AFR 0.207796606682029 21 CCDC157 289439 chr22:30345242
NA12749 EUR 0.207936977870228 21 CCDC157 289439 chr22:30345242
HG00362 EUR 0.208415933381013 21 CCDC157 289439 chr22:30345242
NA19200 AFR 0.208471233459336 21 CCDC157 289439 chr22:30345242
NA19095 AFR 0.208526792277008 18.5 CCDC157 289439 chr22:30345242
HG01789 EUR 0.209448417254992 18.5 CCDC157 289439 chr22:30345242
NA11920 EUR 0.209471949451546 18.5 CCDC157 289439 chr22:30345242
NA19189 AFR 0.209593384495703 21 CCDC157 289439 chr22:30345242
HG00266 EUR 0.209935108270598 18.5 CCDC157 289439 chr22:30345242
NA12546 EUR 0.210021572829163 21 CCDC157 289439 chr22:30345242
NA12272 EUR 0.2102636664891 21 CCDC157 289439 chr22:30345242
HG00272 EUR 0.212037914118612 21 CCDC157 289439 chr22:30345242
NA20766 EUR 0.212462706340692 21 CCDC157 289439 chr22:30345242
NA12383 EUR 0.213166350801646 18.5 CCDC157 289439 chr22:30345242
NA20589 EUR 0.213953844370932 18.5 CCDC157 289439 chr22:30345242
HG00189 EUR 0.214891400520462 21 CCDC157 289439 chr22:30345242
NA12341 EUR 0.215176850148797 18.5 CCDC157 289439 chr22:30345242
NA06986 EUR 0.216484836322836 18.5 CCDC157 289439 chr22:30345242
NA12045 EUR 0.217098578921897 21 CCDC157 289439 chr22:30345242
HG00105 EUR 0.217361074397996 21 CCDC157 289439 chr22:30345242
HG00366 EUR 0.217986480053349 21 CCDC157 289439 chr22:30345242
NA19171 AFR 0.218354484344557 21 CCDC157 289439 chr22:30345242
NA19257 AFR 0.218906734149994 21 CCDC157 289439 chr22:30345242
NA18502 AFR 0.218928510474259 21 CCDC157 289439 chr22:30345242
HG00137 EUR 0.219078456338236 21 CCDC157 289439 chr22:30345242
HG00281 EUR 0.219633487162909 18.5 CCDC157 289439 chr22:30345242
NA12342 EUR 0.22047387689632 21 CCDC157 289439 chr22:30345242
HG00271 EUR 0.220610070510141 18.5 CCDC157 289439 chr22:30345242
HG00244 EUR 0.220833629619773 21 CCDC157 289439 chr22:30345242
NA19144 AFR 0.220969973413437 21 CCDC157 289439 chr22:30345242
HG00282 EUR 0.221428667278725 18.5 CCDC157 289439 chr22:30345242
HG00145 EUR 0.221886992587972 18.5 CCDC157 289439 chr22:30345242
HG00180 EUR 0.222080778246201 21 CCDC157 289439 chr22:30345242
NA19143 AFR 0.22236990059786 18.5 CCDC157 289439 chr22:30345242
NA12716 EUR 0.222980015889715 21 CCDC157 289439 chr22:30345242
NA20531 EUR 0.223114986378034 21 CCDC157 289439 chr22:30345242
NA20800 EUR 0.224465588046185 16 CCDC157 289439 chr22:30345242
HG00256 EUR 0.225113622255745 18.5 CCDC157 289439 chr22:30345242
NA20771 EUR 0.225134806784077 16 CCDC157 289439 chr22:30345242
NA11994 EUR 0.225159273105358 18.5 CCDC157 289439 chr22:30345242
NA20534 EUR 0.225901348072319 21 CCDC157 289439 chr22:30345242
NA20520 EUR 0.225943373457758 18.5 CCDC157 289439 chr22:30345242
HG00186 EUR 0.226030879557534 21 CCDC157 289439 chr22:30345242
HG00284 EUR 0.226207281874619 21 CCDC157 289439 chr22:30345242
NA18489 AFR 0.226246926756727 21 CCDC157 289439 chr22:30345242
NA19222 AFR 0.226570123138498 21 CCDC157 289439 chr22:30345242
NA20543 EUR 0.2265988923161 18.5 CCDC157 289439 chr22:30345242
NA19175 AFR 0.22661236865189 21 CCDC157 289439 chr22:30345242
HG00324 EUR 0.226828991740686 18.5 CCDC157 289439 chr22:30345242
NA19137 AFR 0.227739978260866 18.5 CCDC157 289439 chr22:30345242
HG00380 EUR 0.22942528663107 16 CCDC157 289439 chr22:30345242
NA20507 EUR 0.230024911000794 18.5 CCDC157 289439 chr22:30345242
HG00346 EUR 0.230492068390807 21 CCDC157 289439 chr22:30345242
NA19093 AFR 0.230916006424806 21 CCDC157 289439 chr22:30345242
NA19130 AFR 0.230929174730796 21 CCDC157 289439 chr22:30345242
HG00123 EUR 0.23118953946699 21 CCDC157 289439 chr22:30345242
NA20770 EUR 0.231800104131762 16 CCDC157 289439 chr22:30345242
NA11995 EUR 0.232200976371584 21 CCDC157 289439 chr22:30345242
NA12275 EUR 0.232693367706108 21 CCDC157 289439 chr22:30345242
HG00111 EUR 0.232929126734594 21 CCDC157 289439 chr22:30345242
NA20505 EUR 0.233043976181853 18.5 CCDC157 289439 chr22:30345242
NA20795 EUR 0.233168746656343 18.5 CCDC157 289439 chr22:30345242
NA20786 EUR 0.233438208842166 18.5 CCDC157 289439 chr22:30345242
HG00263 EUR 0.233683351250153 16 CCDC157 289439 chr22:30345242
NA18933 AFR 0.233832983546184 21 CCDC157 289439 chr22:30345242
HG00112 EUR 0.23395168307424 21 CCDC157 289439 chr22:30345242
HG00188 EUR 0.235584471037659 18.5 CCDC157 289439 chr22:30345242
HG00311 EUR 0.235925406280844 21 CCDC157 289439 chr22:30345242
HG00331 EUR 0.236115430923686 21 CCDC157 289439 chr22:30345242
NA18858 AFR 0.237579724424164 21 CCDC157 289439 chr22:30345242
HG00128 EUR 0.237797577153654 18.5 CCDC157 289439 chr22:30345242
HG00173 EUR 0.238039599146142 21 CCDC157 289439 chr22:30345242
NA18912 AFR 0.238891474360405 21 CCDC157 289439 chr22:30345242
NA19102 AFR 0.239268931507432 21 CCDC157 289439 chr22:30345242
HG00141 EUR 0.23944109416417 18.5 CCDC157 289439 chr22:30345242
NA20804 EUR 0.239635768379863 18.5 CCDC157 289439 chr22:30345242
HG00239 EUR 0.239874238925133 21 CCDC157 289439 chr22:30345242
NA12761 EUR 0.239876007319385 21 CCDC157 289439 chr22:30345242
NA20761 EUR 0.240797140122503 16 CCDC157 289439 chr22:30345242
HG00384 EUR 0.241346153251233 18.5 CCDC157 289439 chr22:30345242
NA20765 EUR 0.241519201654413 21 CCDC157 289439 chr22:30345242
NA12286 EUR 0.241613127512275 18.5 CCDC157 289439 chr22:30345242
NA18908 AFR 0.241982122927236 21 CCDC157 289439 chr22:30345242
HG00280 EUR 0.244093266335792 21 CCDC157 289439 chr22:30345242
NA12717 EUR 0.245221544888175 18.5 CCDC157 289439 chr22:30345242
NA20757 EUR 0.245420381859582 21 CCDC157 289439 chr22:30345242
HG00356 EUR 0.245450361378506 21 CCDC157 289439 chr22:30345242
HG00110 EUR 0.245604185479021 21 CCDC157 289439 chr22:30345242
HG00319 EUR 0.245894201389925 18.5 CCDC157 289439 chr22:30345242
HG00179 EUR 0.246317453728895 21 CCDC157 289439 chr22:30345242
HG00334 EUR 0.246368441349434 21 CCDC157 289439 chr22:30345242
NA19223 AFR 0.248299766038458 21 CCDC157 289439 chr22:30345242
HG00373 EUR 0.24861789455279 21 CCDC157 289439 chr22:30345242
HG00383 EUR 0.249227292350768 21 CCDC157 289439 chr22:30345242
NA20772 EUR 0.249352248711862 21 CCDC157 289439 chr22:30345242
HG00150 EUR 0.249580549948432 18.5 CCDC157 289439 chr22:30345242
NA20502 EUR 0.249588968414077 18.5 CCDC157 289439 chr22:30345242
HG00240 EUR 0.249956151485474 16 CCDC157 289439 chr22:30345242
NA19118 AFR 0.250842115694139 21 CCDC157 289439 chr22:30345242
NA11881 EUR 0.252265941539354 16 CCDC157 289439 chr22:30345242
HG00182 EUR 0.252429135708451 18.5 CCDC157 289439 chr22:30345242
HG00309 EUR 0.25264603604638 21 CCDC157 289439 chr22:30345242
NA18916 AFR 0.253093286254394 21 CCDC157 289439 chr22:30345242
NA11892 EUR 0.253566684230869 16 CCDC157 289439 chr22:30345242
NA20812 EUR 0.254166403237366 18.5 CCDC157 289439 chr22:30345242
HG00108 EUR 0.254703791363998 21 CCDC157 289439 chr22:30345242
NA19198 AFR 0.254737747984323 18.5 CCDC157 289439 chr22:30345242
HG00096 EUR 0.254810161276212 21 CCDC157 289439 chr22:30345242
NA20525 EUR 0.255715838178455 18.5 CCDC157 289439 chr22:30345242
HG00351 EUR 0.255932978291256 21 CCDC157 289439 chr22:30345242
HG00315 EUR 0.256276633418534 21 CCDC157 289439 chr22:30345242
HG00339 EUR 0.257345436467663 21 CCDC157 289439 chr22:30345242
HG00116 EUR 0.258483021046221 18.5 CCDC157 289439 chr22:30345242
NA20529 EUR 0.259642329539269 18.5 CCDC157 289439 chr22:30345242
NA11893 EUR 0.260034897588795 18.5 CCDC157 289439 chr22:30345242
NA12776 EUR 0.260196258403748 18.5 CCDC157 289439 chr22:30345242
NA19141 AFR 0.260396889534258 21 CCDC157 289439 chr22:30345242
NA12340 EUR 0.260932093454967 21 CCDC157 289439 chr22:30345242
NA12775 EUR 0.261536332282876 18.5 CCDC157 289439 chr22:30345242
NA20811 EUR 0.26310062642577 18.5 CCDC157 289439 chr22:30345242
NA19256 AFR 0.263570155089544 21 CCDC157 289439 chr22:30345242
HG02215 EUR 0.264533529675136 21 CCDC157 289439 chr22:30345242
NA19116 AFR 0.267396459410395 21 CCDC157 289439 chr22:30345242
NA20809 EUR 0.267963957521182 21 CCDC157 289439 chr22:30345242
HG00269 EUR 0.268563101043439 21 CCDC157 289439 chr22:30345242
NA18486 AFR 0.268933926019698 21 CCDC157 289439 chr22:30345242
HG00118 EUR 0.269649679267108 18.5 CCDC157 289439 chr22:30345242
HG00149 EUR 0.270901057954725 18.5 CCDC157 289439 chr22:30345242
NA12058 EUR 0.271172473852876 18.5 CCDC157 289439 chr22:30345242
NA20790 EUR 0.271564796028061 18.5 CCDC157 289439 chr22:30345242
NA20826 EUR 0.272499535667927 18.5 CCDC157 289439 chr22:30345242
NA20787 EUR 0.273991528812347 18.5 CCDC157 289439 chr22:30345242
HG00125 EUR 0.274659949296555 21 CCDC157 289439 chr22:30345242
NA07347 EUR 0.277598742814513 21 CCDC157 289439 chr22:30345242
NA11931 EUR 0.280347341215056 18.5 CCDC157 289439 chr22:30345242
NA20796 EUR 0.280783994760232 18.5 CCDC157 289439 chr22:30345242
NA18907 AFR 0.284610211562595 21 CCDC157 289439 chr22:30345242
NA20512 EUR 0.284817724359316 18.5 CCDC157 289439 chr22:30345242
NA12874 EUR 0.285007953878053 21 CCDC157 289439 chr22:30345242
NA20783 EUR 0.28551052715018 18.5 CCDC157 289439 chr22:30345242
HG00177 EUR 0.286671692926575 21 CCDC157 289439 chr22:30345242
NA20521 EUR 0.28760848101883 21 CCDC157 289439 chr22:30345242
HG00115 EUR 0.290367910422029 21 CCDC157 289439 chr22:30345242
NA12044 EUR 0.290890468133609 21 CCDC157 289439 chr22:30345242
NA12813 EUR 0.290987585921226 21 CCDC157 289439 chr22:30345242
NA18508 AFR 0.291331091336187 21 CCDC157 289439 chr22:30345242
HG00341 EUR 0.29153861485228 21 CCDC157 289439 chr22:30345242
NA19225 AFR 0.294835486322479 21 CCDC157 289439 chr22:30345242
NA20514 EUR 0.295269802055363 18.5 CCDC157 289439 chr22:30345242
NA20540 EUR 0.296475713073509 18.5 CCDC157 289439 chr22:30345242
NA20810 EUR 0.300211844614707 21 CCDC157 289439 chr22:30345242
HG00142 EUR 0.304012458769001 21 CCDC157 289439 chr22:30345242
NA06984 EUR 0.304424637432191 18.5 CCDC157 289439 chr22:30345242
NA20519 EUR 0.304429241691778 21 CCDC157 289439 chr22:30345242
NA20813 EUR 0.314598502422941 18.5 CCDC157 289439 chr22:30345242
NA20798 EUR 0.315031883725899 21 CCDC157 289439 chr22:30345242
NA12249 EUR 0.317663813636065 21 CCDC157 289439 chr22:30345242
HG00187 EUR 0.319475752864477 21 CCDC157 289439 chr22:30345242
HG00246 EUR 0.320345617669085 21 CCDC157 289439 chr22:30345242
NA20819 EUR 0.324101448560562 21 CCDC157 289439 chr22:30345242
HG00367 EUR 0.327235123614491 21 CCDC157 289439 chr22:30345242
NA20806 EUR 0.327358746967453 21 CCDC157 289439 chr22:30345242
HG00120 EUR 0.328678364124679 18.5 CCDC157 289439 chr22:30345242
HG00275 EUR 0.329068027335921 21 CCDC157 289439 chr22:30345242
HG00274 EUR 0.332262131653485 21 CCDC157 289439 chr22:30345242
HG00353 EUR 0.337811491587423 16 CCDC157 289439 chr22:30345242
NA19152 AFR 0.341325205112051 21 CCDC157 289439 chr22:30345242
NA12760 EUR 0.343246735013102 21 CCDC157 289439 chr22:30345242
HG00259 EUR 0.352203495296527 18.5 CCDC157 289439 chr22:30345242
NA20785 EUR 0.378238127548612 21 CCDC157 289439 chr22:30345242
NA06985 EUR 0.404226611931728 18.5 CCDC157 289439 chr22:30345242
NA12283 EUR 7.2030891142168 38 LRRFIP2 353216 chr3:37121842
NA12718 EUR 8.47893104528619 41 LRRFIP2 353216 chr3:37121842
NA19257 AFR 8.52906839715279 39 LRRFIP2 353216 chr3:37121842
HG00236 EUR 8.85710383525466 42 LRRFIP2 353216 chr3:37121842
HG00345 EUR 10.0871421340915 41 LRRFIP2 353216 chr3:37121842
NA18907 AFR 10.208229969373 35 LRRFIP2 353216 chr3:37121842
NA19152 AFR 10.4870146073855 40 LRRFIP2 353216 chr3:37121842
NA19119 AFR 10.6407612840684 45 LRRFIP2 353216 chr3:37121842
NA19210 AFR 10.7211140429841 32 LRRFIP2 353216 chr3:37121842
NA19209 AFR 10.8089789416862 42 LRRFIP2 353216 chr3:37121842
NA12761 EUR 10.9423259003713 37 LRRFIP2 353216 chr3:37121842
NA11894 EUR 10.954892808454 33 LRRFIP2 353216 chr3:37121842
NA12760 EUR 10.9804436520572 40 LRRFIP2 353216 chr3:37121842
HG00346 EUR 11.0074750153327 38 LRRFIP2 353216 chr3:37121842
NA19141 AFR 11.1436093989805 33 LRRFIP2 353216 chr3:37121842
NA19107 AFR 11.1653184245839 42 LRRFIP2 353216 chr3:37121842
NA19098 AFR 11.3118750649356 38 LRRFIP2 353216 chr3:37121842
NA12717 EUR 11.7358264054192 39 LRRFIP2 353216 chr3:37121842
NA20808 EUR 11.8508730145849 37 LRRFIP2 353216 chr3:37121842
NA12751 EUR 12.0623404501493 40 LRRFIP2 353216 chr3:37121842
NA12763 EUR 12.0975166102118 33 LRRFIP2 353216 chr3:37121842
NA19137 AFR 12.1233677049562 42 LRRFIP2 353216 chr3:37121842
NA12827 EUR 12.287629073633 33 LRRFIP2 353216 chr3:37121842
NA20819 EUR 12.2957490028579 36 LRRFIP2 353216 chr3:37121842
NA20589 EUR 12.3547399216237 33 LRRFIP2 353216 chr3:37121842
HG00282 EUR 12.7998178901118 34 LRRFIP2 353216 chr3:37121842
NA19143 AFR 12.8646128651701 41 LRRFIP2 353216 chr3:37121842
HG00252 EUR 13.1339221441414 31 LRRFIP2 353216 chr3:37121842
NA19201 AFR 13.19262307625 38 LRRFIP2 353216 chr3:37121842
NA18923 AFR 13.2366288620763 39 LRRFIP2 353216 chr3:37121842
HG00332 EUR 13.2447146164228 44 LRRFIP2 353216 chr3:37121842
HG00136 EUR 13.4155124885416 41 LRRFIP2 353216 chr3:37121842
NA19144 AFR 13.5980216652677 42 LRRFIP2 353216 chr3:37121842
HG00185 EUR 13.7776336217452 37 LRRFIP2 353216 chr3:37121842
HG00336 EUR 13.9625868596175 34 LRRFIP2 353216 chr3:37121842
NA12777 EUR 14.034564093301 38 LRRFIP2 353216 chr3:37121842
HG00238 EUR 14.4209230561817 40 LRRFIP2 353216 chr3:37121842
NA18917 AFR 14.4254647347294 40 LRRFIP2 353216 chr3:37121842
NA12776 EUR 14.437048238487 37 LRRFIP2 353216 chr3:37121842
NA12273 EUR 14.5696581720171 38 LRRFIP2 353216 chr3:37121842
NA20586 EUR 14.6558175134417 37 LRRFIP2 353216 chr3:37121842
NA20812 EUR 14.7401380996068 33 LRRFIP2 353216 chr3:37121842
HG01334 EUR 14.8719232840686 41 LRRFIP2 353216 chr3:37121842
NA20813 EUR 14.978299875291 37 LRRFIP2 353216 chr3:37121842
NA20815 EUR 15.1991097279916 43 LRRFIP2 353216 chr3:37121842
NA20765 EUR 15.2740746285301 32 LRRFIP2 353216 chr3:37121842
NA20809 EUR 15.4065118706185 38 LRRFIP2 353216 chr3:37121842
HG00329 EUR 15.4211209208429 43 LRRFIP2 353216 chr3:37121842
NA19207 AFR 15.4248360952597 39 LRRFIP2 353216 chr3:37121842
NA19200 AFR 15.5023318535694 38 LRRFIP2 353216 chr3:37121842
HG00259 EUR 15.5261321579295 32 LRRFIP2 353216 chr3:37121842
NA19189 AFR 15.5857772165911 41 LRRFIP2 353216 chr3:37121842
NA20811 EUR 15.6476700448958 44 LRRFIP2 353216 chr3:37121842
NA19138 AFR 15.6794860410048 42 LRRFIP2 353216 chr3:37121842
NA20756 EUR 15.800961863381 37 LRRFIP2 353216 chr3:37121842
HG00256 EUR 15.8154674778194 39 LRRFIP2 353216 chr3:37121842
HG00110 EUR 15.8476845454452 43 LRRFIP2 353216 chr3:37121842
NA19160 AFR 15.9544743223179 38 LRRFIP2 353216 chr3:37121842
NA12750 EUR 15.9786977581913 31 LRRFIP2 353216 chr3:37121842
HG00114 EUR 16.01699318337 33 LRRFIP2 353216 chr3:37121842
NA20758 EUR 16.2931339356691 41 LRRFIP2 353216 chr3:37121842
HG00178 EUR 16.3968753748433 32 LRRFIP2 353216 chr3:37121842
HG00181 EUR 16.4191388918885 34 LRRFIP2 353216 chr3:37121842
HG00139 EUR 16.6411574952363 41 LRRFIP2 353216 chr3:37121842
HG00232 EUR 16.7795690136047 37 LRRFIP2 353216 chr3:37121842
NA20826 EUR 16.8121839409389 34 LRRFIP2 353216 chr3:37121842
HG00102 EUR 17.0585053030455 42 LRRFIP2 353216 chr3:37121842
NA12282 EUR 17.1153493853204 33 LRRFIP2 353216 chr3:37121842
HG00096 EUR 17.1282523273477 38 LRRFIP2 353216 chr3:37121842
HG00186 EUR 17.1352055271712 38 LRRFIP2 353216 chr3:37121842
NA20814 EUR 17.2528933901536 44 LRRFIP2 353216 chr3:37121842
HG00103 EUR 17.5061899007892 42 LRRFIP2 353216 chr3:37121842
NA12272 EUR 17.7555915212677 33 LRRFIP2 353216 chr3:37121842
HG00183 EUR 17.8119092757281 39 LRRFIP2 353216 chr3:37121842
NA12249 EUR 17.8226678234675 33 LRRFIP2 353216 chr3:37121842
HG00257 EUR 17.8398715737164 38 LRRFIP2 353216 chr3:37121842
NA12286 EUR 18.0206213233313 32 LRRFIP2 353216 chr3:37121842
NA20543 EUR 18.0258281102433 32 LRRFIP2 353216 chr3:37121842
NA11892 EUR 18.2733483381219 37 LRRFIP2 353216 chr3:37121842
HG00101 EUR 18.2821930750939 38 LRRFIP2 353216 chr3:37121842
NA20828 EUR 18.8323088263147 39 LRRFIP2 353216 chr3:37121842
NA20810 EUR 19.0937757159132 34 LRRFIP2 353216 chr3:37121842
HG00344 EUR 19.3231596953563 33 LRRFIP2 353216 chr3:37121842
HG00154 EUR 19.507188432449 36 LRRFIP2 353216 chr3:37121842
HG00174 EUR 21.7702813457296 41 LRRFIP2 353216 chr3:37121842
NA12716 EUR 22.3068889994917 38 LRRFIP2 353216 chr3:37121842
HG00362 EUR 37.9735573797128 33 NDUFS2 244360 chr1:161223056
NA18873 AFR 49.5744048991928 35 NDUFS2 244360 chr1:161223056
HG00155 EUR 52.0151492414418 38 NDUFS2 244360 chr1:161223056
NA19171 AFR 52.371297280421 35 NDUFS2 244360 chr1:161223056
NA18499 AFR 52.9551506203537 39 NDUFS2 244360 chr1:161223056
HG00323 EUR 53.471143942881 36 NDUFS2 244360 chr1:161223056
HG00189 EUR 53.6994557029367 33 NDUFS2 244360 chr1:161223056
NA19201 AFR 54.1734899084046 33 NDUFS2 244360 chr1:161223056
HG00371 EUR 54.3165971403256 34 NDUFS2 244360 chr1:161223056
NA20531 EUR 54.4809567664757 32 NDUFS2 244360 chr1:161223056
HG00250 EUR 54.4948316300969 32 NDUFS2 244360 chr1:161223056
HG00275 EUR 54.5468190790666 38 NDUFS2 244360 chr1:161223056
NA12812 EUR 54.5734273590128 40 NDUFS2 244360 chr1:161223056
HG00343 EUR 54.6464561870324 33 NDUFS2 244360 chr1:161223056
HG00127 EUR 54.7007781193969 39 NDUFS2 244360 chr1:161223056
HG00101 EUR 54.9487071283506 36 NDUFS2 244360 chr1:161223056
HG00182 EUR 54.9825115862243 39 NDUFS2 244360 chr1:161223056
NA12749 EUR 55.242377138493 31 NDUFS2 244360 chr1:161223056
HG00280 EUR 55.2971233600152 34 NDUFS2 244360 chr1:161223056
NA20514 EUR 55.8112090625068 36 NDUFS2 244360 chr1:161223056
NA20513 EUR 56.136225877324 36 NDUFS2 244360 chr1:161223056
HG00158 EUR 57.1165539711042 36 NDUFS2 244360 chr1:161223056
NA19092 AFR 57.6899627419524 32 NDUFS2 244360 chr1:161223056
NA19118 AFR 58.0492575077994 36 NDUFS2 244360 chr1:161223056
HG00125 EUR 58.1373418746184 36 NDUFS2 244360 chr1:161223056
NA20536 EUR 58.2320722974275 31 NDUFS2 244360 chr1:161223056
NA18486 AFR 58.9608385180265 33 NDUFS2 244360 chr1:161223056
HG00383 EUR 59.0433720693637 36 NDUFS2 244360 chr1:161223056
NA20754 EUR 59.2958124141847 28 NDUFS2 244360 chr1:161223056
HG00258 EUR 59.3810103234142 31 NDUFS2 244360 chr1:161223056
NA20588 EUR 59.5655173826397 31 NDUFS2 244360 chr1:161223056
HG01334 EUR 59.5757561851181 38 NDUFS2 244360 chr1:161223056
HG02215 EUR 60.0238847361992 28 NDUFS2 244360 chr1:161223056
NA20541 EUR 60.1242749895563 36 NDUFS2 244360 chr1:161223056
NA19149 AFR 60.1760018089767 32 NDUFS2 244360 chr1:161223056
NA19204 AFR 60.1933877265502 32 NDUFS2 244360 chr1:161223056
HG00365 EUR 60.1958378815777 29 NDUFS2 244360 chr1:161223056
HG00252 EUR 60.3632818160575 33 NDUFS2 244360 chr1:161223056
NA19107 AFR 60.6689630913846 37 NDUFS2 244360 chr1:161223056
HG00232 EUR 61.5921083952622 32 NDUFS2 244360 chr1:161223056
NA20525 EUR 61.6820845803523 28 NDUFS2 244360 chr1:161223056
HG00345 EUR 61.742820931786 31 NDUFS2 244360 chr1:161223056
NA20811 EUR 61.9218508508253 30 NDUFS2 244360 chr1:161223056
HG00332 EUR 62.0154372122132 34 NDUFS2 244360 chr1:161223056
NA20807 EUR 62.2282305922415 36 NDUFS2 244360 chr1:161223056
HG00117 EUR 62.418956890032 38 NDUFS2 244360 chr1:161223056
HG00238 EUR 62.4759700333091 34 NDUFS2 244360 chr1:161223056
NA20505 EUR 62.5840646996499 39 NDUFS2 244360 chr1:161223056
NA18861 AFR 62.6369261020075 33 NDUFS2 244360 chr1:161223056
HG00139 EUR 62.691852812276 36 NDUFS2 244360 chr1:161223056
NA11893 EUR 62.8591761794202 32 NDUFS2 244360 chr1:161223056
HG00236 EUR 63.074680582602 36 NDUFS2 244360 chr1:161223056
NA19153 AFR 63.1181967424938 33 NDUFS2 244360 chr1:161223056
HG00103 EUR 63.3075892027017 38 NDUFS2 244360 chr1:161223056
HG00263 EUR 63.5192277249987 38 NDUFS2 244360 chr1:161223056
HG01789 EUR 63.6624755817221 35 NDUFS2 244360 chr1:161223056
HG00342 EUR 63.7528122132805 34 NDUFS2 244360 chr1:161223056
HG00329 EUR 63.9227296253057 27 NDUFS2 244360 chr1:161223056
NA19137 AFR 63.938109235875 36 NDUFS2 244360 chr1:161223056
HG00382 EUR 64.2483151514199 33 NDUFS2 244360 chr1:161223056
HG00344 EUR 64.3688166478978 32 NDUFS2 244360 chr1:161223056
HG00146 EUR 64.4265923835129 31 NDUFS2 244360 chr1:161223056
HG00142 EUR 64.4487215421132 39 NDUFS2 244360 chr1:161223056
NA19198 AFR 64.5235864170288 39 NDUFS2 244360 chr1:161223056
NA19223 AFR 64.5252174954049 36 NDUFS2 244360 chr1:161223056
HG00259 EUR 64.5588665596077 38 NDUFS2 244360 chr1:161223056
NA19159 AFR 64.7552014939069 33 NDUFS2 244360 chr1:161223056
HG00126 EUR 64.7937754409333 39 NDUFS2 244360 chr1:161223056
NA19108 AFR 65.0271959881403 35 NDUFS2 244360 chr1:161223056
HG00376 EUR 65.0517529960294 37 NDUFS2 244360 chr1:161223056
HG00257 EUR 65.0714501660484 29 NDUFS2 244360 chr1:161223056
NA19190 AFR 65.2804591218735 33 NDUFS2 244360 chr1:161223056
HG00181 EUR 65.5442780435602 39 NDUFS2 244360 chr1:161223056
NA18520 AFR 65.5895564805758 33 NDUFS2 244360 chr1:161223056
NA19144 AFR 65.7630907606734 33 NDUFS2 244360 chr1:161223056
NA18912 AFR 65.8466201700532 38 NDUFS2 244360 chr1:161223056
NA20801 EUR 66.0706881534918 31 NDUFS2 244360 chr1:161223056
NA12287 EUR 66.1106569080705 36 NDUFS2 244360 chr1:161223056
HG00178 EUR 66.1228434740464 39 NDUFS2 244360 chr1:161223056
NA19141 AFR 66.1368313555051 39 NDUFS2 244360 chr1:161223056
HG00177 EUR 66.2489948873869 38 NDUFS2 244360 chr1:161223056
NA18505 AFR 66.4350851602647 31 NDUFS2 244360 chr1:161223056
NA20581 EUR 66.4379950106306 26 NDUFS2 244360 chr1:161223056
NA20761 EUR 66.5880773346186 29 NDUFS2 244360 chr1:161223056
HG00234 EUR 66.695477222181 36 NDUFS2 244360 chr1:161223056
NA12717 EUR 66.7185929375665 36 NDUFS2 244360 chr1:161223056
NA12273 EUR 66.9846243292147 34 NDUFS2 244360 chr1:161223056
HG00281 EUR 67.112766017867 36 NDUFS2 244360 chr1:161223056
NA07347 EUR 67.118906805703 28 NDUFS2 244360 chr1:161223056
HG00121 EUR 67.1532584246951 33 NDUFS2 244360 chr1:161223056
NA12275 EUR 67.207652908594 28 NDUFS2 244360 chr1:161223056
HG00187 EUR 67.2511976952314 36 NDUFS2 244360 chr1:161223056
NA19098 AFR 67.2783982612168 31 NDUFS2 244360 chr1:161223056
NA19235 AFR 67.2784989328199 37 NDUFS2 244360 chr1:161223056
NA20808 EUR 67.3007363866694 31 NDUFS2 244360 chr1:161223056
NA20765 EUR 67.5559341499388 30 NDUFS2 244360 chr1:161223056
NA12718 EUR 67.6076182880961 31 NDUFS2 244360 chr1:161223056
NA07037 EUR 67.6096659424299 30 NDUFS2 244360 chr1:161223056
NA19146 AFR 67.7250385001594 35 NDUFS2 244360 chr1:161223056
NA20518 EUR 67.7519866682132 34 NDUFS2 244360 chr1:161223056
NA20503 EUR 67.8605462389687 30 NDUFS2 244360 chr1:161223056
NA18908 AFR 68.1177142156349 32 NDUFS2 244360 chr1:161223056
NA19213 AFR 68.2249971697033 39 NDUFS2 244360 chr1:161223056
NA20819 EUR 68.2512490020963 32 NDUFS2 244360 chr1:161223056
HG00143 EUR 68.2596274491915 39 NDUFS2 244360 chr1:161223056
NA20538 EUR 68.4226997606967 39 NDUFS2 244360 chr1:161223056
NA20534 EUR 68.7008324719735 37 NDUFS2 244360 chr1:161223056
NA12890 EUR 68.9207419925582 34 NDUFS2 244360 chr1:161223056
NA19119 AFR 69.0050250672813 30 NDUFS2 244360 chr1:161223056
NA18867 AFR 69.0395857669882 36 NDUFS2 244360 chr1:161223056
NA12778 EUR 69.0982998925907 28 NDUFS2 244360 chr1:161223056
HG00179 EUR 69.0993141362031 40 NDUFS2 244360 chr1:161223056
NA12282 EUR 69.2382178674999 33 NDUFS2 244360 chr1:161223056
NA19138 AFR 69.4435176950636 35 NDUFS2 244360 chr1:161223056
NA20502 EUR 69.5194376689167 27 NDUFS2 244360 chr1:161223056
HG00118 EUR 69.5311468816206 38 NDUFS2 244360 chr1:161223056
NA12761 EUR 69.5922101636764 36 NDUFS2 244360 chr1:161223056
HG00324 EUR 69.6190179275659 36 NDUFS2 244360 chr1:161223056
NA19152 AFR 69.8282858924565 32 NDUFS2 244360 chr1:161223056
NA19197 AFR 69.9947739928466 36 NDUFS2 244360 chr1:161223056
NA18510 AFR 70.0061104845055 32 NDUFS2 244360 chr1:161223056
NA12814 EUR 70.0575746846637 39 NDUFS2 244360 chr1:161223056
NA19093 AFR 70.2450191506571 33 NDUFS2 244360 chr1:161223056
NA20759 EUR 70.4521281458935 34 NDUFS2 244360 chr1:161223056
HG00129 EUR 70.4945439806852 34 NDUFS2 244360 chr1:161223056
HG00335 EUR 70.545408333718 33 NDUFS2 244360 chr1:161223056
NA12762 EUR 70.547703991613 31 NDUFS2 244360 chr1:161223056
NA20521 EUR 70.6251376700159 33 NDUFS2 244360 chr1:161223056
NA19129 AFR 70.7222549649509 33 NDUFS2 244360 chr1:161223056
NA12842 EUR 70.7631802969273 33 NDUFS2 244360 chr1:161223056
NA12399 EUR 70.8316336591718 39 NDUFS2 244360 chr1:161223056
HG00313 EUR 70.9481753819239 34 NDUFS2 244360 chr1:161223056
NA19256 AFR 70.9600878965058 39 NDUFS2 244360 chr1:161223056
NA19225 AFR 71.0031119932956 35 NDUFS2 244360 chr1:161223056
HG00346 EUR 71.0519559410938 36 NDUFS2 244360 chr1:161223056
HG00185 EUR 71.0692900408725 32 NDUFS2 244360 chr1:161223056
NA20535 EUR 71.1676740466408 30 NDUFS2 244360 chr1:161223056
NA12829 EUR 71.2315351891583 30 NDUFS2 244360 chr1:161223056
NA19206 AFR 71.4469579530799 36 NDUFS2 244360 chr1:161223056
NA18917 AFR 71.7026531277223 41 NDUFS2 244360 chr1:161223056
HG00260 EUR 71.7426570471777 30 NDUFS2 244360 chr1:161223056
NA18907 AFR 71.9140093098686 36 NDUFS2 244360 chr1:161223056
NA18870 AFR 71.9355499762808 32 NDUFS2 244360 chr1:161223056
HG00183 EUR 71.9387867302305 32 NDUFS2 244360 chr1:161223056
NA20812 EUR 71.9877419818775 33 NDUFS2 244360 chr1:161223056
NA18933 AFR 72.0736746048438 39 NDUFS2 244360 chr1:161223056
HG00137 EUR 72.1810442303012 36 NDUFS2 244360 chr1:161223056
HG00136 EUR 72.4078939318596 37 NDUFS2 244360 chr1:161223056
NA20799 EUR 72.4269480923045 33 NDUFS2 244360 chr1:161223056
NA19131 AFR 72.6542344826607 36 NDUFS2 244360 chr1:161223056
NA20540 EUR 72.7921524424821 30 NDUFS2 244360 chr1:161223056
HG00109 EUR 72.9149360604894 28 NDUFS2 244360 chr1:161223056
NA12283 EUR 73.3160193844991 39 NDUFS2 244360 chr1:161223056
HG00378 EUR 73.5422445331108 36 NDUFS2 244360 chr1:161223056
HG00108 EUR 73.6572199758032 36 NDUFS2 244360 chr1:161223056
HG00112 EUR 73.7536475608341 37 NDUFS2 244360 chr1:161223056
HG00339 EUR 73.7655872153131 36 NDUFS2 244360 chr1:161223056
HG00321 EUR 73.7883650994255 36 NDUFS2 244360 chr1:161223056
HG00336 EUR 74.1629934603022 31 NDUFS2 244360 chr1:161223056
NA19160 AFR 74.2554412480769 35 NDUFS2 244360 chr1:161223056
NA20507 EUR 74.4914690552878 36 NDUFS2 244360 chr1:161223056
NA20527 EUR 74.7000359013603 36 NDUFS2 244360 chr1:161223056
NA18517 AFR 74.7583778005198 34 NDUFS2 244360 chr1:161223056
NA19175 AFR 74.9261847238521 39 NDUFS2 244360 chr1:161223056
NA19113 AFR 75.2832861238794 36 NDUFS2 244360 chr1:161223056
NA19172 AFR 75.3216157752256 36 NDUFS2 244360 chr1:161223056
NA20757 EUR 75.3555117674482 33 NDUFS2 244360 chr1:161223056
HG00268 EUR 75.5097579334846 33 NDUFS2 244360 chr1:161223056
NA19143 AFR 75.6071336389312 39 NDUFS2 244360 chr1:161223056
HG00310 EUR 75.9586636688453 33 NDUFS2 244360 chr1:161223056
HG00128 EUR 75.9760148281803 34 NDUFS2 244360 chr1:161223056
NA19147 AFR 76.1258129720951 27 NDUFS2 244360 chr1:161223056
NA20510 EUR 76.2337385596988 33 NDUFS2 244360 chr1:161223056
NA19189 AFR 76.5126878328751 39 NDUFS2 244360 chr1:161223056
HG00245 EUR 76.7808319964758 34 NDUFS2 244360 chr1:161223056
NA20826 EUR 76.7853844751763 33 NDUFS2 244360 chr1:161223056
HG01791 EUR 76.8957325614036 36 NDUFS2 244360 chr1:161223056
NA12751 EUR 76.9114433345176 36 NDUFS2 244360 chr1:161223056
HG00327 EUR 77.1529340452486 35 NDUFS2 244360 chr1:161223056
HG00278 EUR 77.2477511855619 34 NDUFS2 244360 chr1:161223056
NA19247 AFR 77.313522136703 37 NDUFS2 244360 chr1:161223056
HG00240 EUR 77.5021543595109 36 NDUFS2 244360 chr1:161223056
NA12872 EUR 77.5073080655709 39 NDUFS2 244360 chr1:161223056
NA19184 AFR 77.5768015218047 26 NDUFS2 244360 chr1:161223056
HG00246 EUR 77.5872620831248 33 NDUFS2 244360 chr1:161223056
HG00174 EUR 77.7502022806797 33 NDUFS2 244360 chr1:161223056
NA12348 EUR 78.0137090437713 31 NDUFS2 244360 chr1:161223056
NA19214 AFR 78.3192119044423 38 NDUFS2 244360 chr1:161223056
HG00326 EUR 78.4172182568789 38 NDUFS2 244360 chr1:161223056
NA19099 AFR 78.7275845115659 36 NDUFS2 244360 chr1:161223056
HG00276 EUR 78.8077957951685 34 NDUFS2 244360 chr1:161223056
NA12813 EUR 78.9423119575382 34 NDUFS2 244360 chr1:161223056
NA12383 EUR 79.1099106097722 33 NDUFS2 244360 chr1:161223056
NA12750 EUR 79.2926673849363 35 NDUFS2 244360 chr1:161223056
HG00233 EUR 79.3917995039823 33 NDUFS2 244360 chr1:161223056
NA19121 AFR 79.4483863062636 30 NDUFS2 244360 chr1:161223056
NA11881 EUR 79.5408804902346 34 NDUFS2 244360 chr1:161223056
HG00351 EUR 79.9029895029927 34 NDUFS2 244360 chr1:161223056
HG00159 EUR 79.908865429225 29 NDUFS2 244360 chr1:161223056
HG00261 EUR 80.1381378428573 35 NDUFS2 244360 chr1:161223056
HG00148 EUR 80.3185836232753 36 NDUFS2 244360 chr1:161223056
HG00375 EUR 80.3643187450168 29 NDUFS2 244360 chr1:161223056
HG00188 EUR 80.4155238452689 28 NDUFS2 244360 chr1:161223056
NA20544 EUR 80.6897224938993 26 NDUFS2 244360 chr1:161223056
HG00154 EUR 80.7903884958941 36 NDUFS2 244360 chr1:161223056
HG00110 EUR 81.1105839306534 34 NDUFS2 244360 chr1:161223056
NA20760 EUR 81.1743831211172 33 NDUFS2 244360 chr1:161223056
HG00271 EUR 81.3021682148281 32 NDUFS2 244360 chr1:161223056
NA19257 AFR 81.5209632509757 34 NDUFS2 244360 chr1:161223056
NA20815 EUR 81.5520736208665 33 NDUFS2 244360 chr1:161223056
NA20797 EUR 81.5719099520168 36 NDUFS2 244360 chr1:161223056
NA12874 EUR 81.6326084321995 32 NDUFS2 244360 chr1:161223056
NA20752 EUR 81.6596553757743 36 NDUFS2 244360 chr1:161223056
HG00315 EUR 81.896266214044 31 NDUFS2 244360 chr1:161223056
HG00331 EUR 81.9031692852147 36 NDUFS2 244360 chr1:161223056
HG00132 EUR 81.9256103752652 39 NDUFS2 244360 chr1:161223056
HG00115 EUR 82.0784984629477 30 NDUFS2 244360 chr1:161223056
NA19210 AFR 82.0798450354326 39 NDUFS2 244360 chr1:161223056
HG00349 EUR 82.1674149176334 36 NDUFS2 244360 chr1:161223056
NA18910 AFR 82.2448896535919 36 NDUFS2 244360 chr1:161223056
HG00105 EUR 82.2803565580074 29 NDUFS2 244360 chr1:161223056
NA12272 EUR 82.3445884310257 33 NDUFS2 244360 chr1:161223056
NA12776 EUR 82.4725835188344 31 NDUFS2 244360 chr1:161223056
HG00337 EUR 82.6095165050853 36 NDUFS2 244360 chr1:161223056
NA18502 AFR 82.6175784080017 33 NDUFS2 244360 chr1:161223056
HG00360 EUR 82.7482290381295 33 NDUFS2 244360 chr1:161223056
HG00231 EUR 82.7546875768321 34 NDUFS2 244360 chr1:161223056
NA20828 EUR 82.8337838483407 28 NDUFS2 244360 chr1:161223056
HG00186 EUR 82.9065806902196 36 NDUFS2 244360 chr1:161223056
NA12286 EUR 83.0627263361142 33 NDUFS2 244360 chr1:161223056
NA12763 EUR 83.7193528241193 36 NDUFS2 244360 chr1:161223056
HG00274 EUR 83.7815402298399 33 NDUFS2 244360 chr1:161223056
NA07056 EUR 83.808890406371 29 NDUFS2 244360 chr1:161223056
HG00308 EUR 83.8789720136326 31 NDUFS2 244360 chr1:161223056
NA12155 EUR 83.9294456124368 32 NDUFS2 244360 chr1:161223056
HG00123 EUR 84.0113077808996 33 NDUFS2 244360 chr1:161223056
NA06986 EUR 84.2188595314083 30 NDUFS2 244360 chr1:161223056
NA20813 EUR 84.9172589806378 38 NDUFS2 244360 chr1:161223056
NA18923 AFR 85.157118751495 36 NDUFS2 244360 chr1:161223056
HG00111 EUR 85.3724707818229 39 NDUFS2 244360 chr1:161223056
HG00122 EUR 85.4796004364086 39 NDUFS2 244360 chr1:161223056
NA20814 EUR 85.5836814992464 31 NDUFS2 244360 chr1:161223056
HG00130 EUR 85.8114818443043 28 NDUFS2 244360 chr1:161223056
HG00353 EUR 85.8124356405249 35 NDUFS2 244360 chr1:161223056
NA11831 EUR 86.0502299111584 38 NDUFS2 244360 chr1:161223056
NA18508 AFR 86.1330979409476 36 NDUFS2 244360 chr1:161223056
NA12546 EUR 86.2526241634489 39 NDUFS2 244360 chr1:161223056
NA11920 EUR 86.5571143430253 39 NDUFS2 244360 chr1:161223056
HG00328 EUR 86.7990902739569 31 NDUFS2 244360 chr1:161223056
NA20804 EUR 87.2712435845238 28 NDUFS2 244360 chr1:161223056
NA20516 EUR 87.4104935543792 31 NDUFS2 244360 chr1:161223056
NA20810 EUR 87.4385219277909 33 NDUFS2 244360 chr1:161223056
HG00138 EUR 87.6997273795527 31 NDUFS2 244360 chr1:161223056
NA11830 EUR 87.7074566697662 30 NDUFS2 244360 chr1:161223056
NA20515 EUR 87.9654833673386 28 NDUFS2 244360 chr1:161223056
NA10851 EUR 88.1303566731349 36 NDUFS2 244360 chr1:161223056
HG00334 EUR 88.2770626618118 35 NDUFS2 244360 chr1:161223056
NA20520 EUR 88.5021806009269 35 NDUFS2 244360 chr1:161223056
NA12044 EUR 89.0266540664195 36 NDUFS2 244360 chr1:161223056
NA11894 EUR 89.2713773755603 39 NDUFS2 244360 chr1:161223056
NA19200 AFR 89.2782674592672 39 NDUFS2 244360 chr1:161223056
NA12154 EUR 89.3189072947903 27 NDUFS2 244360 chr1:161223056
NA18909 AFR 89.4225200373103 33 NDUFS2 244360 chr1:161223056
HG00251 EUR 89.6302891319566 31 NDUFS2 244360 chr1:161223056
NA11840 EUR 89.7568551516162 28 NDUFS2 244360 chr1:161223056
NA18858 AFR 89.9967080069048 30 NDUFS2 244360 chr1:161223056
NA06994 EUR 90.2941955891771 39 NDUFS2 244360 chr1:161223056
NA20506 EUR 90.788540328203 33 NDUFS2 244360 chr1:161223056
NA20803 EUR 91.1916594355347 30 NDUFS2 244360 chr1:161223056
NA12144 EUR 91.4265358095102 36 NDUFS2 244360 chr1:161223056
HG00273 EUR 91.9555997459472 36 NDUFS2 244360 chr1:161223056
HG00282 EUR 92.1517082553948 33 NDUFS2 244360 chr1:161223056
NA12347 EUR 92.7960888722049 32 NDUFS2 244360 chr1:161223056
NA20582 EUR 92.831359777497 39 NDUFS2 244360 chr1:161223056
NA19095 AFR 94.3477653109714 38 NDUFS2 244360 chr1:161223056
NA20529 EUR 94.3896126746639 30 NDUFS2 244360 chr1:161223056
NA20756 EUR 95.2747015518819 31 NDUFS2 244360 chr1:161223056
NA20512 EUR 95.9882993721996 34 NDUFS2 244360 chr1:161223056
NA12777 EUR 96.0054380976038 33 NDUFS2 244360 chr1:161223056
NA12400 EUR 96.3427948969066 38 NDUFS2 244360 chr1:161223056
HG00338 EUR 96.4376613108918 30 NDUFS2 244360 chr1:161223056
NA12006 EUR 96.8702575375215 39 NDUFS2 244360 chr1:161223056
NA11994 EUR 98.105315391017 36 NDUFS2 244360 chr1:161223056
NA11892 EUR 98.686057258289 30 NDUFS2 244360 chr1:161223056
NA12234 EUR 99.4673039495782 33 NDUFS2 244360 chr1:161223056
NA12716 EUR 99.8906977919116 38 NDUFS2 244360 chr1:161223056
NA20586 EUR 100.768916658948 29 NDUFS2 244360 chr1:161223056
HG00269 EUR 101.028995373168 30 NDUFS2 244360 chr1:161223056
NA12249 EUR 102.478649532564 36 NDUFS2 244360 chr1:161223056
NA12889 EUR 103.325540620549 33 NDUFS2 244360 chr1:161223056
HG00253 EUR 104.77984137218 31 NDUFS2 244360 chr1:161223056
NA11931 EUR 107.328616190901 39 NDUFS2 244360 chr1:161223056
HG00367 EUR 107.457502834477 37 NDUFS2 244360 chr1:161223056
NA12413 EUR 116.110229382636 31 NDUFS2 244360 chr1:161223056
NA12043 EUR 118.076010985222 29 NDUFS2 244360 chr1:161223056
NA11992 EUR 119.196190681643 30 NDUFS2 244360 chr1:161223056
HG00341 EUR 123.507224342777 39 NDUFS2 244360 chr1:161223056
NA11931 EUR 2.3866459976075 27 MARS2 336056 chr2:197778806
NA11892 EUR 3.01930540333096 26 MARS2 336056 chr2:197778806
NA12777 EUR 3.41418881674014 26 MARS2 336056 chr2:197778806
HG00278 EUR 4.07457736959148 27 MARS2 336056 chr2:197778806
NA12347 EUR 4.1212480552534 27 MARS2 336056 chr2:197778806
NA12889 EUR 4.21123054179675 26 MARS2 336056 chr2:197778806
NA12383 EUR 4.29549118052194 27 MARS2 336056 chr2:197778806
HG00232 EUR 4.43421904901471 26 MARS2 336056 chr2:197778806
HG00265 EUR 4.65317795107919 26 MARS2 336056 chr2:197778806
NA11894 EUR 4.70513087601193 27 MARS2 336056 chr2:197778806
NA11881 EUR 4.81781040614004 27 MARS2 336056 chr2:197778806
HG00245 EUR 4.90818995418503 27 MARS2 336056 chr2:197778806
HG00188 EUR 5.00300751058388 27 MARS2 336056 chr2:197778806
NA12716 EUR 5.08257967406042 27 MARS2 336056 chr2:197778806
NA10851 EUR 5.44050491504268 22 MARS2 336056 chr2:197778806
HG00137 EUR 5.47267605969336 27 MARS2 336056 chr2:197778806
HG00331 EUR 5.48328194184532 27 MARS2 336056 chr2:197778806
HG00344 EUR 5.49808921514632 27 MARS2 336056 chr2:197778806
NA20819 EUR 5.57881915700795 27 MARS2 336056 chr2:197778806
HG00233 EUR 5.63207566713158 27 MARS2 336056 chr2:197778806
NA20542 EUR 5.66997674190339 27 MARS2 336056 chr2:197778806
HG00173 EUR 5.85180227548973 27 MARS2 336056 chr2:197778806
NA12775 EUR 5.88833921961317 27 MARS2 336056 chr2:197778806
NA12778 EUR 5.9351678319327 27 MARS2 336056 chr2:197778806
NA12286 EUR 6.02051303785481 27 MARS2 336056 chr2:197778806
HG00332 EUR 6.15635087069065 27 MARS2 336056 chr2:197778806
NA11840 EUR 6.21608545834696 28 MARS2 336056 chr2:197778806
NA20761 EUR 6.25127006878768 26 MARS2 336056 chr2:197778806
NA12234 EUR 6.25765079308941 27 MARS2 336056 chr2:197778806
NA06994 EUR 6.27290258813871 27 MARS2 336056 chr2:197778806
HG00343 EUR 6.31429507345042 27 MARS2 336056 chr2:197778806
HG00324 EUR 6.34473136860517 27 MARS2 336056 chr2:197778806
HG00103 EUR 6.36060933173314 28 MARS2 336056 chr2:197778806
HG00253 EUR 6.38702164336889 26 MARS2 336056 chr2:197778806
HG00261 EUR 6.39442282431251 26 MARS2 336056 chr2:197778806
NA12874 EUR 6.39623492150552 28 MARS2 336056 chr2:197778806
NA19235 AFR 6.41413618388265 26 MARS2 336056 chr2:197778806
NA12763 EUR 6.41785692153393 27 MARS2 336056 chr2:197778806
HG00356 EUR 6.44377896350268 27 MARS2 336056 chr2:197778806
HG00171 EUR 6.45473128100953 27 MARS2 336056 chr2:197778806
HG00121 EUR 6.61782290305065 27 MARS2 336056 chr2:197778806
HG00269 EUR 6.63201304250201 27 MARS2 336056 chr2:197778806
NA20806 EUR 6.63421208413325 27 MARS2 336056 chr2:197778806
NA19184 AFR 6.66088801535145 25 MARS2 336056 chr2:197778806
HG00106 EUR 6.68055288787466 27 MARS2 336056 chr2:197778806
NA12827 EUR 6.68639500256756 27 MARS2 336056 chr2:197778806
NA12058 EUR 6.73977326572731 27 MARS2 336056 chr2:197778806
NA12749 EUR 6.74400688269596 27 MARS2 336056 chr2:197778806
HG00117 EUR 6.75340302164819 27 MARS2 336056 chr2:197778806
HG00284 EUR 6.75679880551892 26 MARS2 336056 chr2:197778806
NA20543 EUR 6.7577411616911 26 MARS2 336056 chr2:197778806
HG00138 EUR 6.76207953269852 27 MARS2 336056 chr2:197778806
NA07037 EUR 6.76408401390294 27 MARS2 336056 chr2:197778806
NA18923 AFR 6.7822122831869 29 MARS2 336056 chr2:197778806
HG00179 EUR 6.84754151525056 27 MARS2 336056 chr2:197778806
HG00178 EUR 6.87988011164836 26 MARS2 336056 chr2:197778806
NA19113 AFR 6.88404847943271 26 MARS2 336056 chr2:197778806
HG00315 EUR 6.89271541344667 27 MARS2 336056 chr2:197778806
NA12249 EUR 6.924355189751 27 MARS2 336056 chr2:197778806
NA19175 AFR 6.93142877893252 27 MARS2 336056 chr2:197778806
NA12348 EUR 6.94520701063471 27 MARS2 336056 chr2:197778806
HG00189 EUR 6.96955923369543 27 MARS2 336056 chr2:197778806
NA12546 EUR 7.00148726042438 28 MARS2 336056 chr2:197778806
HG00381 EUR 7.04841701462798 26 MARS2 336056 chr2:197778806
NA20799 EUR 7.06357243711648 27 MARS2 336056 chr2:197778806
NA18868 AFR 7.09439244536512 28 MARS2 336056 chr2:197778806
NA20540 EUR 7.12107113898575 27 MARS2 336056 chr2:197778806
HG00111 EUR 7.17289850185148 27 MARS2 336056 chr2:197778806
HG00159 EUR 7.21745738461802 27 MARS2 336056 chr2:197778806
HG00353 EUR 7.224968127867 27 MARS2 336056 chr2:197778806
NA20828 EUR 7.24696783814501 27 MARS2 336056 chr2:197778806
HG00133 EUR 7.26368897765239 27 MARS2 336056 chr2:197778806
NA20802 EUR 7.26556373088926 27 MARS2 336056 chr2:197778806
HG00187 EUR 7.2783478951896 27 MARS2 336056 chr2:197778806
NA19197 AFR 7.30579766808444 27 MARS2 336056 chr2:197778806
NA19206 AFR 7.31185191117876 27 MARS2 336056 chr2:197778806
NA20582 EUR 7.32704238898926 27 MARS2 336056 chr2:197778806
NA20803 EUR 7.33756039292455 27 MARS2 336056 chr2:197778806
HG00334 EUR 7.35010229185719 27 MARS2 336056 chr2:197778806
HG00108 EUR 7.35106693314709 27 MARS2 336056 chr2:197778806
NA19213 AFR 7.35918237957462 27 MARS2 336056 chr2:197778806
NA12275 EUR 7.4070350127005 27 MARS2 336056 chr2:197778806
HG00142 EUR 7.43910217575996 27 MARS2 336056 chr2:197778806
NA20544 EUR 7.45036402065861 26 MARS2 336056 chr2:197778806
NA12413 EUR 7.49958514476824 27 MARS2 336056 chr2:197778806
NA12814 EUR 7.52438619125528 27 MARS2 336056 chr2:197778806
HG00277 EUR 7.57428784567791 27 MARS2 336056 chr2:197778806
HG00250 EUR 7.5922463816991 27 MARS2 336056 chr2:197778806
HG00118 EUR 7.62212135568173 28 MARS2 336056 chr2:197778806
HG00251 EUR 7.62818772881301 26 MARS2 336056 chr2:197778806
NA12761 EUR 7.63229754536978 29 MARS2 336056 chr2:197778806
HG00345 EUR 7.69534229584295 27 MARS2 336056 chr2:197778806
HG00358 EUR 7.70319748250068 27 MARS2 336056 chr2:197778806
NA07051 EUR 7.73007119307248 27 MARS2 336056 chr2:197778806
NA12273 EUR 7.73093303439319 27 MARS2 336056 chr2:197778806
HG00174 EUR 7.75666936435632 28 MARS2 336056 chr2:197778806
HG00256 EUR 7.78255932190326 28 MARS2 336056 chr2:197778806
NA18488 AFR 7.79170706346067 28 MARS2 336056 chr2:197778806
HG00115 EUR 7.79377995877856 27 MARS2 336056 chr2:197778806
NA20759 EUR 7.85075496293706 27 MARS2 336056 chr2:197778806
HG00236 EUR 7.86737295574528 27 MARS2 336056 chr2:197778806
NA18511 AFR 7.87288385077191 28 MARS2 336056 chr2:197778806
NA12776 EUR 7.89495606639188 27 MARS2 336056 chr2:197778806
HG00114 EUR 7.91627338102672 28 MARS2 336056 chr2:197778806
NA20588 EUR 7.92602762109619 26 MARS2 336056 chr2:197778806
NA19141 AFR 7.93047028464041 27 MARS2 336056 chr2:197778806
HG00338 EUR 7.95246908478239 26 MARS2 336056 chr2:197778806
HG00339 EUR 7.95498292271819 27 MARS2 336056 chr2:197778806
NA19225 AFR 7.96865060344846 28 MARS2 336056 chr2:197778806
NA12154 EUR 7.97359998816009 27 MARS2 336056 chr2:197778806
HG00281 EUR 7.97695348490015 27 MARS2 336056 chr2:197778806
HG00342 EUR 8.00437373505309 27 MARS2 336056 chr2:197778806
HG00273 EUR 8.00916780277659 26 MARS2 336056 chr2:197778806
HG00183 EUR 8.01000394649748 27 MARS2 336056 chr2:197778806
HG00285 EUR 8.01686814986894 28 MARS2 336056 chr2:197778806
NA20760 EUR 8.05342312510188 27 MARS2 336056 chr2:197778806
NA12873 EUR 8.10171716865505 27 MARS2 336056 chr2:197778806
NA18499 AFR 8.11388223777491 27 MARS2 336056 chr2:197778806
NA12272 EUR 8.12633496142279 27 MARS2 336056 chr2:197778806
HG00375 EUR 8.16975188299691 27 MARS2 336056 chr2:197778806
NA19146 AFR 8.17244078033964 27 MARS2 336056 chr2:197778806
NA19137 AFR 8.17894990377676 27 MARS2 336056 chr2:197778806
HG00239 EUR 8.18165351294948 27 MARS2 336056 chr2:197778806
HG00282 EUR 8.18477415721049 27 MARS2 336056 chr2:197778806
NA20801 EUR 8.20077662677433 26 MARS2 336056 chr2:197778806
NA19102 AFR 8.24198004807902 30 MARS2 336056 chr2:197778806
NA19096 AFR 8.24884585812992 27 MARS2 336056 chr2:197778806
NA19198 AFR 8.28876125244798 29 MARS2 336056 chr2:197778806
HG00268 EUR 8.418192868752 27 MARS2 336056 chr2:197778806
NA12282 EUR 8.43156606850836 27 MARS2 336056 chr2:197778806
HG00321 EUR 8.43524111905023 27 MARS2 336056 chr2:197778806
NA18917 AFR 8.47000961121017 27 MARS2 336056 chr2:197778806
HG00260 EUR 8.48589345708815 27 MARS2 336056 chr2:197778806
NA20757 EUR 8.49358632833537 27 MARS2 336056 chr2:197778806
HG00109 EUR 8.49726055483191 27 MARS2 336056 chr2:197778806
HG00274 EUR 8.51017246354552 27 MARS2 336056 chr2:197778806
HG00276 EUR 8.53310519743915 26 MARS2 336056 chr2:197778806
HG00243 EUR 8.64200162004066 27 MARS2 336056 chr2:197778806
HG00319 EUR 8.65586987203626 27 MARS2 336056 chr2:197778806
NA19190 AFR 8.6736807153425 30 MARS2 336056 chr2:197778806
HG00328 EUR 8.69068342038732 27 MARS2 336056 chr2:197778806
NA11893 EUR 8.69352686362951 27 MARS2 336056 chr2:197778806
NA18934 AFR 8.71670921826855 26 MARS2 336056 chr2:197778806
NA12813 EUR 8.72932069890904 27 MARS2 336056 chr2:197778806
HG00154 EUR 8.73296809359279 27 MARS2 336056 chr2:197778806
NA20813 EUR 8.7420851333797 27 MARS2 336056 chr2:197778806
NA19108 AFR 8.7575207866633 29 MARS2 336056 chr2:197778806
HG00325 EUR 8.75820115526238 27 MARS2 336056 chr2:197778806
NA18933 AFR 8.76187594441612 31 MARS2 336056 chr2:197778806
NA19119 AFR 8.78028341182836 27 MARS2 336056 chr2:197778806
HG00280 EUR 8.79434016418201 27 MARS2 336056 chr2:197778806
HG00125 EUR 8.80927017062822 27 MARS2 336056 chr2:197778806
HG00096 EUR 8.82056645796397 28 MARS2 336056 chr2:197778806
HG00341 EUR 8.84046465426003 28 MARS2 336056 chr2:197778806
NA20811 EUR 8.88603366623475 27 MARS2 336056 chr2:197778806
NA20756 EUR 8.88985374451027 27 MARS2 336056 chr2:197778806
NA12751 EUR 8.89801937842761 27 MARS2 336056 chr2:197778806
HG00122 EUR 8.91023101795535 27 MARS2 336056 chr2:197778806
NA19223 AFR 8.9164111957405 27 MARS2 336056 chr2:197778806
HG00351 EUR 8.9305183738138 27 MARS2 336056 chr2:197778806
HG00126 EUR 8.95356521214722 27 MARS2 336056 chr2:197778806
NA19185 AFR 8.9951439988931 28 MARS2 336056 chr2:197778806
NA12144 EUR 9.02097334912827 27 MARS2 336056 chr2:197778806
NA19236 AFR 9.03705437457711 28 MARS2 336056 chr2:197778806
NA18517 AFR 9.10150735330555 28 MARS2 336056 chr2:197778806
HG00128 EUR 9.10448128415266 27 MARS2 336056 chr2:197778806
HG00182 EUR 9.11887396401082 27 MARS2 336056 chr2:197778806
NA19147 AFR 9.1209822926084 27 MARS2 336056 chr2:197778806
HG00242 EUR 9.14518478363441 27 MARS2 336056 chr2:197778806
NA20808 EUR 9.15356999122825 27 MARS2 336056 chr2:197778806
HG01790 EUR 9.1639652875822 27 MARS2 336056 chr2:197778806
NA19129 AFR 9.16547659530315 26 MARS2 336056 chr2:197778806
HG00336 EUR 9.20215616613119 27 MARS2 336056 chr2:197778806
NA19131 AFR 9.23048175663483 27 MARS2 336056 chr2:197778806
NA20805 EUR 9.31826336404416 27 MARS2 336056 chr2:197778806
NA20810 EUR 9.34094889414492 27 MARS2 336056 chr2:197778806
NA20514 EUR 9.37626197683045 28 MARS2 336056 chr2:197778806
NA20752 EUR 9.41720530847312 27 MARS2 336056 chr2:197778806
HG00102 EUR 9.43881754414594 27 MARS2 336056 chr2:197778806
NA20809 EUR 9.44547897800992 27 MARS2 336056 chr2:197778806
NA19171 AFR 9.45529766990636 27 MARS2 336056 chr2:197778806
HG00326 EUR 9.45654852792447 27 MARS2 336056 chr2:197778806
NA12760 EUR 9.46048112994686 27 MARS2 336056 chr2:197778806
NA20516 EUR 9.48760418238265 27 MARS2 336056 chr2:197778806
NA20586 EUR 9.52316045187436 27 MARS2 336056 chr2:197778806
NA19107 AFR 9.55119428672501 27 MARS2 336056 chr2:197778806
NA19153 AFR 9.55218344591956 28 MARS2 336056 chr2:197778806
NA20826 EUR 9.56447730318377 29 MARS2 336056 chr2:197778806
NA19092 AFR 9.60972836197529 28 MARS2 336056 chr2:197778806
HG00240 EUR 9.64908365739016 27 MARS2 336056 chr2:197778806
NA12718 EUR 9.65571643584375 27 MARS2 336056 chr2:197778806
NA19159 AFR 9.68357051045706 29 MARS2 336056 chr2:197778806
NA19152 AFR 9.68929938904953 27 MARS2 336056 chr2:197778806
NA18916 AFR 9.73646743374541 27 MARS2 336056 chr2:197778806
HG00309 EUR 9.74677217149445 27 MARS2 336056 chr2:197778806
NA12750 EUR 9.75511092580965 27 MARS2 336056 chr2:197778806
NA19210 AFR 9.76424384501892 27 MARS2 336056 chr2:197778806
HG00136 EUR 9.78685768259339 26 MARS2 336056 chr2:197778806
HG00355 EUR 9.7977416881064 28 MARS2 336056 chr2:197778806
NA19114 AFR 9.8069303561977 26 MARS2 336056 chr2:197778806
HG00238 EUR 9.81568359029488 27 MARS2 336056 chr2:197778806
NA18858 AFR 9.8380821700482 29 MARS2 336056 chr2:197778806
HG00382 EUR 9.84495729090792 27 MARS2 336056 chr2:197778806
HG00131 EUR 9.87552521107397 27 MARS2 336056 chr2:197778806
HG00335 EUR 9.88992873559379 28 MARS2 336056 chr2:197778806
HG00337 EUR 9.91365757832424 26 MARS2 336056 chr2:197778806
HG00155 EUR 9.92018488670266 27 MARS2 336056 chr2:197778806
NA19204 AFR 9.94292016526336 28 MARS2 336056 chr2:197778806
NA18861 AFR 9.94302613494408 27 MARS2 336056 chr2:197778806
HG00100 EUR 9.95551109362439 26 MARS2 336056 chr2:197778806
NA20538 EUR 9.95565305225077 27 MARS2 336056 chr2:197778806
NA19209 AFR 9.96268623961163 28 MARS2 336056 chr2:197778806
NA19207 AFR 9.99398125656841 30 MARS2 336056 chr2:197778806
HG00329 EUR 10.0057195077677 28 MARS2 336056 chr2:197778806
HG00145 EUR 10.0486970977192 27 MARS2 336056 chr2:197778806
NA20541 EUR 10.0539115174381 27 MARS2 336056 chr2:197778806
NA20534 EUR 10.1347656260225 27 MARS2 336056 chr2:197778806
NA20589 EUR 10.139469758481 27 MARS2 336056 chr2:197778806
HG00275 EUR 10.182650368607 27 MARS2 336056 chr2:197778806
HG02215 EUR 10.2031567506836 28 MARS2 336056 chr2:197778806
HG00246 EUR 10.2338055015636 27 MARS2 336056 chr2:197778806
NA12283 EUR 10.2786257273675 27 MARS2 336056 chr2:197778806
HG00308 EUR 10.3004582242251 27 MARS2 336056 chr2:197778806
HG00320 EUR 10.3236325794698 25 MARS2 336056 chr2:197778806
NA12842 EUR 10.3249631830999 27 MARS2 336056 chr2:197778806
NA11920 EUR 10.333792230884 27 MARS2 336056 chr2:197778806
HG00252 EUR 10.3976663919501 27 MARS2 336056 chr2:197778806
NA20503 EUR 10.4165097001734 27 MARS2 336056 chr2:197778806
NA20798 EUR 10.4267414929425 27 MARS2 336056 chr2:197778806
HG01789 EUR 10.4459560352858 27 MARS2 336056 chr2:197778806
NA18910 AFR 10.5179647310218 26 MARS2 336056 chr2:197778806
NA19257 AFR 10.5198082677639 26 MARS2 336056 chr2:197778806
HG00127 EUR 10.5429033832227 27 MARS2 336056 chr2:197778806
HG01334 EUR 10.5639218789115 27 MARS2 336056 chr2:197778806
NA19144 AFR 10.58108670885 28 MARS2 336056 chr2:197778806
NA20814 EUR 10.5862486306634 27 MARS2 336056 chr2:197778806
NA18909 AFR 10.6041614660524 27 MARS2 336056 chr2:197778806
HG00310 EUR 10.6099359885566 28 MARS2 336056 chr2:197778806
HG00143 EUR 10.618751671708 28 MARS2 336056 chr2:197778806
NA19256 AFR 10.6333186502998 27 MARS2 336056 chr2:197778806
NA12717 EUR 10.6774344575799 27 MARS2 336056 chr2:197778806
HG00271 EUR 10.7150974461722 27 MARS2 336056 chr2:197778806
HG00257 EUR 10.7201109704755 27 MARS2 336056 chr2:197778806
HG00330 EUR 10.7617396087061 28 MARS2 336056 chr2:197778806
HG00116 EUR 10.7797786422708 27 MARS2 336056 chr2:197778806
NA19201 AFR 10.7986735374821 26 MARS2 336056 chr2:197778806
NA18908 AFR 10.8429766032728 28 MARS2 336056 chr2:197778806
HG00110 EUR 10.9976809416057 27 MARS2 336056 chr2:197778806
NA20754 EUR 11.0686114837327 27 MARS2 336056 chr2:197778806
HG00313 EUR 11.0773413069823 27 MARS2 336056 chr2:197778806
NA20585 EUR 11.145785745513 27 MARS2 336056 chr2:197778806
HG00362 EUR 11.1762369341769 27 MARS2 336056 chr2:197778806
NA18508 AFR 11.3455584572407 29 MARS2 336056 chr2:197778806
HG00186 EUR 11.3538700891585 28 MARS2 336056 chr2:197778806
HG00185 EUR 11.3903095338196 27 MARS2 336056 chr2:197778806
HG00323 EUR 11.3961584615753 27 MARS2 336056 chr2:197778806
NA19098 AFR 11.4176493026638 27 MARS2 336056 chr2:197778806
HG00263 EUR 11.4609833641382 27 MARS2 336056 chr2:197778806
NA07347 EUR 11.5738807583462 27 MARS2 336056 chr2:197778806
NA20508 EUR 11.5742946519041 27 MARS2 336056 chr2:197778806
NA19121 AFR 11.5788097017317 27 MARS2 336056 chr2:197778806
HG00327 EUR 11.6171892793089 27 MARS2 336056 chr2:197778806
HG00259 EUR 11.7016033427408 27 MARS2 336056 chr2:197778806
NA18867 AFR 11.7886153517913 26 MARS2 336056 chr2:197778806
NA19189 AFR 11.8760685759568 29 MARS2 336056 chr2:197778806
HG00346 EUR 11.9947168436124 27 MARS2 336056 chr2:197778806
HG00181 EUR 11.9999227842854 27 MARS2 336056 chr2:197778806
NA20519 EUR 12.0408955935078 27 MARS2 336056 chr2:197778806
NA20536 EUR 12.054353226124 27 MARS2 336056 chr2:197778806
HG00376 EUR 12.0686538171419 27 MARS2 336056 chr2:197778806
NA20807 EUR 12.0966519088838 28 MARS2 336056 chr2:197778806
HG01791 EUR 12.1169454067307 27 MARS2 336056 chr2:197778806
HG00383 EUR 12.1553518989171 27 MARS2 336056 chr2:197778806
NA18907 AFR 12.1575666288993 27 MARS2 336056 chr2:197778806
NA19138 AFR 12.236286352287 28 MARS2 336056 chr2:197778806
HG00101 EUR 12.276353215123 27 MARS2 336056 chr2:197778806
NA20758 EUR 12.3640491881389 27 MARS2 336056 chr2:197778806
HG00378 EUR 12.3800010371373 27 MARS2 336056 chr2:197778806
HG00244 EUR 12.3849068192254 27 MARS2 336056 chr2:197778806
NA20765 EUR 12.4687285164789 27 MARS2 336056 chr2:197778806
NA19143 AFR 12.6245734612541 27 MARS2 336056 chr2:197778806
NA18486 AFR 12.6647862557547 27 MARS2 336056 chr2:197778806
HG00139 EUR 13.0993264633197 27 MARS2 336056 chr2:197778806
NA12287 EUR 13.1593845602625 27 MARS2 336056 chr2:197778806
NA18520 AFR 13.7328201845964 27 MARS2 336056 chr2:197778806
NA20812 EUR 14.4068192976179 27 MARS2 336056 chr2:197778806
NA19160 AFR 14.6373878032125 27 MARS2 336056 chr2:197778806
NA20581 EUR 14.9255356967679 27 MARS2 336056 chr2:197778806
NA19200 AFR 16.1926497692969 28 MARS2 336056 chr2:197778806
NA20815 EUR 16.3289314872621 27 MARS2 336056 chr2:197778806
NA12761 EUR 5.381296392035 33.5 ATP6V0A2 84298 chr12:123721191
NA18873 AFR 5.4077055968121 31 ATP6V0A2 84298 chr12:123721191
NA12718 EUR 5.40935709412832 31 ATP6V0A2 84298 chr12:123721191
NA12717 EUR 5.58695035226453 31 ATP6V0A2 84298 chr12:123721191
NA11840 EUR 5.62401754321194 36 ATP6V0A2 84298 chr12:123721191
NA18909 AFR 5.70192603702441 31 ATP6V0A2 84298 chr12:123721191
NA12273 EUR 5.7182172320919 36 ATP6V0A2 84298 chr12:123721191
NA12286 EUR 5.93479649731497 36 ATP6V0A2 84298 chr12:123721191
HG00114 EUR 6.00378356386964 36 ATP6V0A2 84298 chr12:123721191
NA19143 AFR 6.11203614922521 33.5 ATP6V0A2 84298 chr12:123721191
NA20826 EUR 6.17258467870319 33.5 ATP6V0A2 84298 chr12:123721191
HG00332 EUR 6.2629318224945 31 ATP6V0A2 84298 chr12:123721191
NA19206 AFR 6.28347744359638 31 ATP6V0A2 84298 chr12:123721191
HG00145 EUR 6.38245072894934 33.5 ATP6V0A2 84298 chr12:123721191
HG00233 EUR 6.41801672108702 36 ATP6V0A2 84298 chr12:123721191
NA19152 AFR 6.49550505429256 31 ATP6V0A2 84298 chr12:123721191
NA20809 EUR 6.51599064553217 33.5 ATP6V0A2 84298 chr12:123721191
NA19210 AFR 6.52031456094338 31 ATP6V0A2 84298 chr12:123721191
HG00103 EUR 6.57195343213259 36 ATP6V0A2 84298 chr12:123721191
HG00159 EUR 6.60459592624215 31 ATP6V0A2 84298 chr12:123721191
NA20807 EUR 6.6236911587411 36 ATP6V0A2 84298 chr12:123721191
NA18858 AFR 6.65202115269779 31 ATP6V0A2 84298 chr12:123721191
NA18907 AFR 6.68198030908671 31 ATP6V0A2 84298 chr12:123721191
NA20810 EUR 6.6837043717166 36 ATP6V0A2 84298 chr12:123721191
NA19092 AFR 6.7408358454958 33.5 ATP6V0A2 84298 chr12:123721191
NA12750 EUR 6.8150072296597 36 ATP6V0A2 84298 chr12:123721191
NA19207 AFR 6.87858958564327 31 ATP6V0A2 84298 chr12:123721191
NA19119 AFR 6.8836036076973 31 ATP6V0A2 84298 chr12:123721191
NA20805 EUR 6.90155878833158 31 ATP6V0A2 84298 chr12:123721191
NA18870 AFR 6.91294592342048 31 ATP6V0A2 84298 chr12:123721191
HG00181 EUR 6.94303260641378 36 ATP6V0A2 84298 chr12:123721191
NA12275 EUR 6.95987972676604 33.5 ATP6V0A2 84298 chr12:123721191
NA11893 EUR 6.98535577780466 31 ATP6V0A2 84298 chr12:123721191
NA19209 AFR 7.00166685710884 33.5 ATP6V0A2 84298 chr12:123721191
NA19144 AFR 7.10145492293838 36 ATP6V0A2 84298 chr12:123721191
NA19171 AFR 7.16619907412192 36 ATP6V0A2 84298 chr12:123721191
NA19098 AFR 7.1862794629628 33.5 ATP6V0A2 84298 chr12:123721191
NA18486 AFR 7.2223060614912 31 ATP6V0A2 84298 chr12:123721191
NA12889 EUR 7.26146358958089 33.5 ATP6V0A2 84298 chr12:123721191
HG00101 EUR 7.28918695525069 33.5 ATP6V0A2 84298 chr12:123721191
NA19141 AFR 7.28939356373483 33.5 ATP6V0A2 84298 chr12:123721191
NA20800 EUR 7.2973458989906 31 ATP6V0A2 84298 chr12:123721191
HG00236 EUR 7.31966741571875 31 ATP6V0A2 84298 chr12:123721191
NA18933 AFR 7.4363420436647 36 ATP6V0A2 84298 chr12:123721191
HG00096 EUR 7.44136207439966 36 ATP6V0A2 84298 chr12:123721191
NA20808 EUR 7.50146103584971 36 ATP6V0A2 84298 chr12:123721191
NA19235 AFR 7.50489389753143 31 ATP6V0A2 84298 chr12:123721191
HG00265 EUR 7.51249794173773 33.5 ATP6V0A2 84298 chr12:123721191
NA12776 EUR 7.55050708671478 36 ATP6V0A2 84298 chr12:123721191
NA19198 AFR 7.55548558881297 36 ATP6V0A2 84298 chr12:123721191
NA12249 EUR 7.602606760103 36 ATP6V0A2 84298 chr12:123721191
NA20813 EUR 7.61104166490778 33.5 ATP6V0A2 84298 chr12:123721191
NA20828 EUR 7.61859124196192 36 ATP6V0A2 84298 chr12:123721191
HG00108 EUR 7.64593426617294 33.5 ATP6V0A2 84298 chr12:123721191
NA20543 EUR 7.65481146063511 36 ATP6V0A2 84298 chr12:123721191
NA19200 AFR 7.68611027949879 33.5 ATP6V0A2 84298 chr12:123721191
NA12282 EUR 7.72369036263924 36 ATP6V0A2 84298 chr12:123721191
HG00183 EUR 7.73595453302547 33.5 ATP6V0A2 84298 chr12:123721191
NA20798 EUR 7.78109096595073 31 ATP6V0A2 84298 chr12:123721191
HG00238 EUR 7.853813995982 33.5 ATP6V0A2 84298 chr12:123721191
NA19197 AFR 7.86936291279944 33.5 ATP6V0A2 84298 chr12:123721191
NA19159 AFR 7.95768609179443 31 ATP6V0A2 84298 chr12:123721191
NA20801 EUR 8.05801085199735 31 ATP6V0A2 84298 chr12:123721191
NA19201 AFR 8.08602119928509 31 ATP6V0A2 84298 chr12:123721191
NA20819 EUR 8.10051599659379 33.5 ATP6V0A2 84298 chr12:123721191
HG00240 EUR 8.1188513525447 31 ATP6V0A2 84298 chr12:123721191
NA19131 AFR 8.13833413813181 31 ATP6V0A2 84298 chr12:123721191
NA07051 EUR 8.15911404691033 33.5 ATP6V0A2 84298 chr12:123721191
NA19204 AFR 8.30064655606954 31 ATP6V0A2 84298 chr12:123721191
NA18488 AFR 8.35772012635932 31 ATP6V0A2 84298 chr12:123721191
HG00188 EUR 8.37581317125925 36 ATP6V0A2 84298 chr12:123721191
NA19248 AFR 8.4745743331164 33.5 ATP6V0A2 84298 chr12:123721191
NA12751 EUR 8.47839036324235 33.5 ATP6V0A2 84298 chr12:123721191
NA07347 EUR 8.49072490261883 33.5 ATP6V0A2 84298 chr12:123721191
NA12272 EUR 8.64384520488208 36 ATP6V0A2 84298 chr12:123721191
NA19093 AFR 8.70380571657927 31 ATP6V0A2 84298 chr12:123721191
NA18499 AFR 8.87203869218365 31 ATP6V0A2 84298 chr12:123721191
NA19153 AFR 8.90837949633718 33.5 ATP6V0A2 84298 chr12:123721191
NA12842 EUR 8.90989668816643 36 ATP6V0A2 84298 chr12:123721191
HG00242 EUR 9.03394800894942 33.5 ATP6V0A2 84298 chr12:123721191
NA12283 EUR 9.28936506309953 36 ATP6V0A2 84298 chr12:123721191
HG01791 EUR 9.42299564555052 31 ATP6V0A2 84298 chr12:123721191
NA20812 EUR 9.47558368228064 36 ATP6V0A2 84298 chr12:123721191
NA19236 AFR 9.48314523556961 33.5 ATP6V0A2 84298 chr12:123721191
HG00186 EUR 9.63463716164281 36 ATP6V0A2 84298 chr12:123721191
HG00185 EUR 10.2535394930815 33.5 ATP6V0A2 84298 chr12:123721191
HG00119 EUR 10.2650765040557 33.5 ATP6V0A2 84298 chr12:123721191
NA18910 AFR 10.2895740944 31 ATP6V0A2 84298 chr12:123721191
NA06994 EUR 10.4660985070854 33.5 ATP6V0A2 84298 chr12:123721191
HG00189 EUR 10.5884806668729 36 ATP6V0A2 84298 chr12:123721191
NA12716 EUR 11.1471934898587 31 ATP6V0A2 84298 chr12:123721191
NA19138 AFR 11.1539341087331 31 ATP6V0A2 84298 chr12:123721191
NA20815 EUR 11.4850682997509 31 ATP6V0A2 84298 chr12:123721191
NA18868 AFR 11.6819435469385 31 ATP6V0A2 84298 chr12:123721191
HG00115 EUR 0 27 DNLZ 584568 chr9:136383543
HG00128 EUR 0 25.5 DNLZ 584568 chr9:136383543
HG00151 EUR 0 27 DNLZ 584568 chr9:136383543
HG00267 EUR 0 24 DNLZ 584568 chr9:136383543
HG00349 EUR 0 27 DNLZ 584568 chr9:136383543
HG00350 EUR 0 27 DNLZ 584568 chr9:136383543
NA11832 EUR 0 25.5 DNLZ 584568 chr9:136383543
NA11995 EUR 0 25.5 DNLZ 584568 chr9:136383543
NA12005 EUR 0 25.5 DNLZ 584568 chr9:136383543
NA12144 EUR 0 25.5 DNLZ 584568 chr9:136383543
NA12155 EUR 0 24 DNLZ 584568 chr9:136383543
NA12156 EUR 0 27 DNLZ 584568 chr9:136383543
NA12489 EUR 0 25.5 DNLZ 584568 chr9:136383543
NA12762 EUR 0 27 DNLZ 584568 chr9:136383543
NA12890 EUR 0 27 DNLZ 584568 chr9:136383543
NA18873 AFR 0 27 DNLZ 584568 chr9:136383543
NA19138 AFR 0 27 DNLZ 584568 chr9:136383543
NA20517 EUR 0 25.5 DNLZ 584568 chr9:136383543
NA20527 EUR 0 27 DNLZ 584568 chr9:136383543
NA20797 EUR 0 25.5 DNLZ 584568 chr9:136383543
NA19118 AFR 0.0092383635724993 27 DNLZ 584568 chr9:136383543
HG00097 EUR 0.0102082148364357 25.5 DNLZ 584568 chr9:136383543
NA11994 EUR 0.0105540654500583 25.5 DNLZ 584568 chr9:136383543
HG00355 EUR 0.01057326839513 25.5 DNLZ 584568 chr9:136383543
HG00141 EUR 0.0105821650050961 27 DNLZ 584568 chr9:136383543
HG00132 EUR 0.0118526635380881 25.5 DNLZ 584568 chr9:136383543
NA19146 AFR 0.0120335889303766 25.5 DNLZ 584568 chr9:136383543
HG00364 EUR 0.0129403791841006 27 DNLZ 584568 chr9:136383543
NA12718 EUR 0.0134864588645713 27 DNLZ 584568 chr9:136383543
HG00233 EUR 0.0135296181840461 27 DNLZ 584568 chr9:136383543
NA20541 EUR 0.0136336224466114 25.5 DNLZ 584568 chr9:136383543
NA19214 AFR 0.013722157144887 27 DNLZ 584568 chr9:136383543
NA19207 AFR 0.0137817308577939 25.5 DNLZ 584568 chr9:136383543
HG00183 EUR 0.0138610379056321 27 DNLZ 584568 chr9:136383543
HG00118 EUR 0.0139034486865868 25.5 DNLZ 584568 chr9:136383543
HG00149 EUR 0.0139679712160334 27 DNLZ 584568 chr9:136383543
HG00130 EUR 0.0141009747505224 24 DNLZ 584568 chr9:136383543
NA12044 EUR 0.0145148209124349 24 DNLZ 584568 chr9:136383543
NA12006 EUR 0.0145189234918348 27 DNLZ 584568 chr9:136383543
NA19175 AFR 0.0146054940982168 27 DNLZ 584568 chr9:136383543
NA11920 EUR 0.0147281120202527 25.5 DNLZ 584568 chr9:136383543
NA19153 AFR 0.014847846798987 25.5 DNLZ 584568 chr9:136383543
NA18867 AFR 0.0154295643685302 27 DNLZ 584568 chr9:136383543
HG00231 EUR 0.0159358150542715 27 DNLZ 584568 chr9:136383543
HG00103 EUR 0.0159867649501772 27 DNLZ 584568 chr9:136383543
NA12043 EUR 0.0160451163181441 25.5 DNLZ 584568 chr9:136383543
HG00358 EUR 0.0163373485762397 27 DNLZ 584568 chr9:136383543
NA12750 EUR 0.0168510609680026 25.5 DNLZ 584568 chr9:136383543
NA07357 EUR 0.0168704956919978 25.5 DNLZ 584568 chr9:136383543
NA12814 EUR 0.0198829501020757 25.5 DNLZ 584568 chr9:136383543
NA19099 AFR 0.022666834956184 27 DNLZ 584568 chr9:136383543
NA20505 EUR 0.0232568059084541 25.5 DNLZ 584568 chr9:136383543
NA11829 EUR 0.0240956042360327 24 DNLZ 584568 chr9:136383543
NA19119 AFR 0.0252488200026642 30 DNLZ 584568 chr9:136383543
HG00126 EUR 0.025521920410018 25.5 DNLZ 584568 chr9:136383543
HG00273 EUR 0.0273799612165988 27 DNLZ 584568 chr9:136383543
HG00180 EUR 0.0274817789927921 27 DNLZ 584568 chr9:136383543
NA11881 EUR 0.0278724066544843 24 DNLZ 584568 chr9:136383543
HG00173 EUR 0.028323684165943 25.5 DNLZ 584568 chr9:136383543
NA19201 AFR 0.0291255322088197 27 DNLZ 584568 chr9:136383543
NA20828 EUR 0.0300231184662344 27 DNLZ 584568 chr9:136383543
HG00234 EUR 0.0309851229835916 25.5 DNLZ 584568 chr9:136383543
NA20539 EUR 0.0311492223923017 27 DNLZ 584568 chr9:136383543
NA12154 EUR 0.0333871254255828 27 DNLZ 584568 chr9:136383543
NA10851 EUR 0.0345406061819067 25.5 DNLZ 584568 chr9:136383543
NA19204 AFR 0.035031798473185 27 DNLZ 584568 chr9:136383543
NA19137 AFR 0.0352276083944215 27 DNLZ 584568 chr9:136383543
NA11830 EUR 0.0374818190896437 27 DNLZ 584568 chr9:136383543
HG00360 EUR 0.0379144233851682 25.5 DNLZ 584568 chr9:136383543
HG00235 EUR 0.0389223724733371 27 DNLZ 584568 chr9:136383543
NA20765 EUR 0.0393252909262541 24 DNLZ 584568 chr9:136383543
NA12815 EUR 0.0404911169615067 25.5 DNLZ 584568 chr9:136383543
NA20508 EUR 0.0405603598947348 25.5 DNLZ 584568 chr9:136383543
NA20506 EUR 0.0418573261079774 25.5 DNLZ 584568 chr9:136383543
HG00240 EUR 0.0515521106573615 25.5 DNLZ 584568 chr9:136383543
NA19209 AFR 0.0523690840197973 27 DNLZ 584568 chr9:136383543
NA19143 AFR 0.0529183787499081 27 DNLZ 584568 chr9:136383543
NA12749 EUR 0.0536073528757817 25.5 DNLZ 584568 chr9:136383543
HG00150 EUR 0.0551514052096272 25.5 DNLZ 584568 chr9:136383543
NA11992 EUR 0.0602000963038599 27 DNLZ 584568 chr9:136383543
NA19200 AFR 0.0614229566283228 27 DNLZ 584568 chr9:136383543
NA19184 AFR 0.0615542343265926 27 DNLZ 584568 chr9:136383543
NA19149 AFR 0.0645492108436328 27 DNLZ 584568 chr9:136383543
NA19121 AFR 0.0706443359397698 27 DNLZ 584568 chr9:136383543
NA06985 EUR 0.0781589649766248 25.5 DNLZ 584568 chr9:136383543
NA19206 AFR 0.0959583083395684 24 DNLZ 584568 chr9:136383543
NA12286 EUR 0.109006202540832 25.5 DNLZ 584568 chr9:136383543
HG00132 EUR 0 38 GSTM3 238643 chr1:109759145
HG00260 EUR 0 35 GSTM3 238643 chr1:109759145
HG00267 EUR 0 36 GSTM3 238643 chr1:109759145
NA06985 EUR 0 40 GSTM3 238643 chr1:109759145
NA07357 EUR 0 34 GSTM3 238643 chr1:109759145
NA12717 EUR 0 35 GSTM3 238643 chr1:109759145
NA12842 EUR 0 37 GSTM3 238643 chr1:109759145
NA12872 EUR 0 37 GSTM3 238643 chr1:109759145
NA20538 EUR 0 38 GSTM3 238643 chr1:109759145
NA20807 EUR 0.00909232714594612 34 GSTM3 238643 chr1:109759145
NA11881 EUR 0.0104673666912037 36 GSTM3 238643 chr1:109759145
NA12874 EUR 0.0122639413725987 35 GSTM3 238643 chr1:109759145
NA12812 EUR 0.0146522425368099 37 GSTM3 238643 chr1:109759145
NA11992 EUR 0.0150719309523492 37 GSTM3 238643 chr1:109759145
HG00127 EUR 0.0172048997471642 37 GSTM3 238643 chr1:109759145
NA20509 EUR 0.0172053054050695 36 GSTM3 238643 chr1:109759145
NA12006 EUR 0.0218100859440662 33 GSTM3 238643 chr1:109759145
NA20514 EUR 0.024503484474304 36 GSTM3 238643 chr1:109759145
NA20809 EUR 0.0249059561876553 38 GSTM3 238643 chr1:109759145
NA12005 EUR 0.0361250296652462 36 GSTM3 238643 chr1:109759145
HG00181 EUR 0.0366156663602559 38 GSTM3 238643 chr1:109759145
NA20515 EUR 0.0390831971088946 39 GSTM3 238643 chr1:109759145
NA20531 EUR 0.0414749216793558 36 GSTM3 238643 chr1:109759145
HG00231 EUR 0.047877033874842 35 GSTM3 238643 chr1:109759145
HG00238 EUR 0.048054462603627 32 GSTM3 238643 chr1:109759145
NA12718 EUR 0.0506478367839797 35 GSTM3 238643 chr1:109759145
HG01790 EUR 0.0513708288896877 36 GSTM3 238643 chr1:109759145
NA11829 EUR 0.0542940252654712 39 GSTM3 238643 chr1:109759145
NA12004 EUR 0.0554978514320327 39 GSTM3 238643 chr1:109759145
NA20819 EUR 0.0602473299235917 35 GSTM3 238643 chr1:109759145
NA20541 EUR 0.0614406042135501 38 GSTM3 238643 chr1:109759145
NA12762 EUR 0.0645562806259812 31 GSTM3 238643 chr1:109759145
NA20815 EUR 0.0693132235767787 39 GSTM3 238643 chr1:109759145
NA11830 EUR 0.0703807083342654 35 GSTM3 238643 chr1:109759145
NA12154 EUR 0.0752303786882127 36 GSTM3 238643 chr1:109759145
HG00262 EUR 0.0783267117706657 37 GSTM3 238643 chr1:109759145
NA07056 EUR 0.0794298576992042 35 GSTM3 238643 chr1:109759145
NA12144 EUR 0.0802978440233816 35 GSTM3 238643 chr1:109759145
HG00234 EUR 0.108605787692123 38 GSTM3 238643 chr1:109759145
NA20828 EUR 0.112750575899396 39 GSTM3 238643 chr1:109759145
NA20527 EUR 0.116498640054841 33 GSTM3 238643 chr1:109759145
NA20502 EUR 0.118626594852621 36 GSTM3 238643 chr1:109759145
NA11918 EUR 0.127870033697994 38 GSTM3 238643 chr1:109759145
HG00330 EUR 0.135092440378513 33 GSTM3 238643 chr1:109759145
HG00118 EUR 0.135755944380821 36 GSTM3 238643 chr1:109759145
HG00106 EUR 0.144290561346552 36 GSTM3 238643 chr1:109759145
HG00099 EUR 0.145413752933175 34 GSTM3 238643 chr1:109759145
NA12716 EUR 0.148720461925042 37 GSTM3 238643 chr1:109759145
HG00130 EUR 0.158866877101956 36 GSTM3 238643 chr1:109759145
NA12249 EUR 0.164029543749325 33 GSTM3 238643 chr1:109759145
NA20512 EUR 0.165452702808923 36 GSTM3 238643 chr1:109759145
NA19223 AFR 0.167719945662832 30 GSTM3 238643 chr1:109759145
NA18933 AFR 0.171581423152176 32 GSTM3 238643 chr1:109759145
HG00356 EUR 0.178229891533489 36 GSTM3 238643 chr1:109759145
NA19210 AFR 0.187933726750119 32 GSTM3 238643 chr1:109759145
HG00143 EUR 0.192401120777964 37 GSTM3 238643 chr1:109759145
NA20826 EUR 0.199336933683154 34 GSTM3 238643 chr1:109759145
NA12234 EUR 0.200668994686957 37 GSTM3 238643 chr1:109759145
NA20504 EUR 0.20576875930283 33 GSTM3 238643 chr1:109759145
NA12155 EUR 0.206887792063195 38 GSTM3 238643 chr1:109759145
NA12814 EUR 0.216541823382431 35 GSTM3 238643 chr1:109759145
NA11832 EUR 0.222736661607636 34 GSTM3 238643 chr1:109759145
HG00102 EUR 0.235963130528496 35 GSTM3 238643 chr1:109759145
NA20530 EUR 0.238705923278589 35 GSTM3 238643 chr1:109759145
HG00382 EUR 0.241721375638291 36 GSTM3 238643 chr1:109759145
HG00360 EUR 0.256294879477032 38 GSTM3 238643 chr1:109759145
NA20525 EUR 0.261443078882151 36 GSTM3 238643 chr1:109759145
HG00121 EUR 0.26736836264804 33 GSTM3 238643 chr1:109759145
HG00105 EUR 0.289670528486942 34 GSTM3 238643 chr1:109759145
NA20503 EUR 0.290650298442139 35 GSTM3 238643 chr1:109759145
NA19119 AFR 0.303426867455598 34 GSTM3 238643 chr1:109759145
NA12286 EUR 0.315798380910558 34 GSTM3 238643 chr1:109759145
NA19153 AFR 0.323410741630337 33 GSTM3 238643 chr1:109759145
NA20513 EUR 0.330192511915812 34 GSTM3 238643 chr1:109759145
NA20520 EUR 0.33409640988154 36 GSTM3 238643 chr1:109759145
NA20539 EUR 0.339240876185155 31 GSTM3 238643 chr1:109759145
NA12156 EUR 0.343973017989204 32 GSTM3 238643 chr1:109759145
HG00126 EUR 0.345047447988716 37 GSTM3 238643 chr1:109759145
NA20508 EUR 0.345264897619227 36 GSTM3 238643 chr1:109759145
NA12761 EUR 0.350944801766368 34 GSTM3 238643 chr1:109759145
HG00097 EUR 0.352696051466722 35 GSTM3 238643 chr1:109759145
HG00129 EUR 0.363501355559781 36 GSTM3 238643 chr1:109759145
HG00112 EUR 0.366350578207271 36 GSTM3 238643 chr1:109759145
NA19095 AFR 0.367311796544785 30 GSTM3 238643 chr1:109759145
NA12750 EUR 0.379700762423115 37 GSTM3 238643 chr1:109759145
NA20536 EUR 0.388957732069178 34 GSTM3 238643 chr1:109759145
NA20534 EUR 0.393683244511767 38 GSTM3 238643 chr1:109759145
NA12813 EUR 0.40308780295487 33 GSTM3 238643 chr1:109759145
HG00179 EUR 0.408821752931197 36 GSTM3 238643 chr1:109759145
NA19209 AFR 0.419562501375494 37 GSTM3 238643 chr1:109759145
NA18502 AFR 0.423923919076997 33 GSTM3 238643 chr1:109759145
NA11995 EUR 0.423931352127216 35 GSTM3 238643 chr1:109759145
NA20535 EUR 0.456055025970398 33 GSTM3 238643 chr1:109759145
NA20517 EUR 0.4566639654377 37 GSTM3 238643 chr1:109759145
NA20510 EUR 0.457034931833885 36 GSTM3 238643 chr1:109759145
NA20813 EUR 0.459224419170864 37 GSTM3 238643 chr1:109759145
NA12760 EUR 0.461755784206829 36 GSTM3 238643 chr1:109759145
NA06994 EUR 0.480601513636107 35 GSTM3 238643 chr1:109759145
NA19201 AFR 0.481270802961457 36 GSTM3 238643 chr1:109759145
HG00351 EUR 0.495577807309083 33 GSTM3 238643 chr1:109759145
HG00115 EUR 0.500214096684544 36 GSTM3 238643 chr1:109759145
HG00187 EUR 0.501081674825758 36 GSTM3 238643 chr1:109759145
NA19099 AFR 0.502233714269334 34 GSTM3 238643 chr1:109759145
HG00128 EUR 0.51111191276792 36 GSTM3 238643 chr1:109759145
NA11994 EUR 0.515259614548698 36 GSTM3 238643 chr1:109759145
HG00111 EUR 0.521910911384266 32 GSTM3 238643 chr1:109759145
HG00180 EUR 0.526354072761512 38 GSTM3 238643 chr1:109759145
NA20529 EUR 0.530915022913116 33 GSTM3 238643 chr1:109759145
HG00141 EUR 0.54842416716367 34 GSTM3 238643 chr1:109759145
NA20528 EUR 0.557681792878206 34 GSTM3 238643 chr1:109759145
NA19144 AFR 0.564797536605843 32 GSTM3 238643 chr1:109759145
NA19204 AFR 0.56571000329187 32 GSTM3 238643 chr1:109759145
HG00155 EUR 0.570776465622163 34 GSTM3 238643 chr1:109759145
HG00149 EUR 0.577017500889413 33 GSTM3 238643 chr1:109759145
NA20540 EUR 0.579301983002892 35 GSTM3 238643 chr1:109759145
NA19096 AFR 0.593135943004147 34 GSTM3 238643 chr1:109759145
NA20796 EUR 0.594869867256176 37 GSTM3 238643 chr1:109759145
NA11894 EUR 0.600008866820878 35 GSTM3 238643 chr1:109759145
NA19184 AFR 0.601027370979306 32 GSTM3 238643 chr1:109759145
NA19143 AFR 0.606134967078642 33 GSTM3 238643 chr1:109759145
HG00182 EUR 0.623211221052647 33 GSTM3 238643 chr1:109759145
NA19113 AFR 0.624113152168814 30 GSTM3 238643 chr1:109759145
HG00365 EUR 0.663225892682482 37 GSTM3 238643 chr1:109759145
NA19214 AFR 0.700848689810471 31 GSTM3 238643 chr1:109759145
HG00173 EUR 0.723305262019365 35 GSTM3 238643 chr1:109759145
HG00122 EUR 0.729342957933722 37 GSTM3 238643 chr1:109759145
NA11831 EUR 0.742048555342955 36 GSTM3 238643 chr1:109759145
NA12275 EUR 0.778598105114098 34 GSTM3 238643 chr1:109759145
HG00148 EUR 0.782011763564802 36 GSTM3 238643 chr1:109759145
HG00114 EUR 0.803971615247665 35 GSTM3 238643 chr1:109759145
HG00189 EUR 0.811407928323774 34 GSTM3 238643 chr1:109759145
NA12751 EUR 0.820164876080755 34 GSTM3 238643 chr1:109759145
HG00188 EUR 0.821116471469686 35.5 GSTM3 238643 chr1:109759145
NA18505 AFR 0.839517833955746 34 GSTM3 238643 chr1:109759145
NA18508 AFR 0.846181827031173 31 GSTM3 238643 chr1:109759145
NA12873 EUR 0.848434254972898 34 GSTM3 238643 chr1:109759145
NA20507 EUR 0.852642995984933 36 GSTM3 238643 chr1:109759145
NA12043 EUR 0.855646115620855 34 GSTM3 238643 chr1:109759145
HG00361 EUR 0.86625003488346 32 GSTM3 238643 chr1:109759145
NA19200 AFR 0.888084757189419 31 GSTM3 238643 chr1:109759145
HG00150 EUR 0.921678723743421 35 GSTM3 238643 chr1:109759145
NA20524 EUR 0.977708320937574 37 GSTM3 238643 chr1:109759145
NA12283 EUR 0.978461554698322 36 GSTM3 238643 chr1:109759145
HG00103 EUR 1.00863222707493 38.5 GSTM3 238643 chr1:109759145
HG00269 EUR 1.04459052379671 35 GSTM3 238643 chr1:109759145
NA20518 EUR 1.0698518892967 38 GSTM3 238643 chr1:109759145
NA19171 AFR 1.07112474446038 31 GSTM3 238643 chr1:109759145
NA19160 AFR 1.07489987579632 32 GSTM3 238643 chr1:109759145
NA19121 AFR 1.08773767914248 33.5 GSTM3 238643 chr1:109759145
HG00151 EUR 1.13191873320739 37 GSTM3 238643 chr1:109759145
HG00362 EUR 1.1342379471078 36 GSTM3 238643 chr1:109759145
HG01789 EUR 1.1355877877469 33 GSTM3 238643 chr1:109759145
HG00177 EUR 1.15460582801422 35 GSTM3 238643 chr1:109759145
HG00185 EUR 1.15996239952351 34 GSTM3 238643 chr1:109759145
NA20516 EUR 1.17040858151562 31 GSTM3 238643 chr1:109759145
HG00235 EUR 1.19860511214835 38 GSTM3 238643 chr1:109759145
NA19137 AFR 1.20389197945302 31 GSTM3 238643 chr1:109759145
NA12489 EUR 1.23422683597872 35 GSTM3 238643 chr1:109759145
NA20812 EUR 1.26263748960886 36 GSTM3 238643 chr1:109759145
NA19118 AFR 1.28368877238833 32 GSTM3 238643 chr1:109759145
HG00154 EUR 1.29055685287196 36 GSTM3 238643 chr1:109759145
NA19152 AFR 1.29164157780622 32 GSTM3 238643 chr1:109759145
NA19222 AFR 1.30519442468787 32 GSTM3 238643 chr1:109759145
NA12763 EUR 1.3952864931541 35 GSTM3 238643 chr1:109759145
NA20506 EUR 1.41474106583295 33 GSTM3 238643 chr1:109759145
NA11893 EUR 1.4549094958576 36 GSTM3 238643 chr1:109759145
NA19207 AFR 1.48024214925022 32 GSTM3 238643 chr1:109759145
NA12815 EUR 1.51048958586535 35 GSTM3 238643 chr1:109759145
HG00358 EUR 1.52158502372943 35 GSTM3 238643 chr1:109759145
HG00355 EUR 1.5247668798287 36 GSTM3 238643 chr1:109759145
HG00142 EUR 1.54233343135098 33 GSTM3 238643 chr1:109759145
HG00350 EUR 1.58730824793102 33 GSTM3 238643 chr1:109759145
NA10851 EUR 1.6733339955549 40 GSTM3 238643 chr1:109759145
NA20765 EUR 1.69098750982893 31 GSTM3 238643 chr1:109759145
NA19141 AFR 1.78278328963599 32 GSTM3 238643 chr1:109759145
NA18917 AFR 1.81760053673329 32 GSTM3 238643 chr1:109759145
HG00273 EUR 1.97422672318114 33 GSTM3 238643 chr1:109759145
NA19149 AFR 1.97565685066822 33 GSTM3 238643 chr1:109759145
HG00183 EUR 2.06136029220177 34 GSTM3 238643 chr1:109759145
NA19146 AFR 2.17823724166799 32 GSTM3 238643 chr1:109759145
NA12272 EUR 2.1811375780141 33 GSTM3 238643 chr1:109759145
NA12044 EUR 2.3548236966759 34 GSTM3 238643 chr1:109759145
NA19117 AFR 2.40506606607868 31 GSTM3 238643 chr1:109759145
NA20521 EUR 2.42257117008589 32 GSTM3 238643 chr1:109759145
NA18909 AFR 2.49648146715881 31 GSTM3 238643 chr1:109759145
HG00233 EUR 2.88600344565189 35 GSTM3 238643 chr1:109759145
NA19198 AFR 3.15688584854452 31 GSTM3 238643 chr1:109759145
NA19138 AFR 3.2430944022526 34 GSTM3 238643 chr1:109759145
NA19175 AFR 3.40072028522672 31 GSTM3 238643 chr1:109759145
NA19197 AFR 3.8161962237823 35 GSTM3 238643 chr1:109759145
NA19185 AFR 3.88495072469551 34 GSTM3 238643 chr1:109759145
HG00349 EUR 4.04098773686105 35 GSTM3 238643 chr1:109759145
NA12890 EUR 4.73727968417653 30 GSTM3 238643 chr1:109759145
HG00267 EUR 3.21373239478393 23 MCM3AP 285929 chr21:46302072
NA20539 EUR 6.77008865230228 23 MCM3AP 285929 chr21:46302072
HG00171 EUR 7.32947720426069 23 MCM3AP 285929 chr21:46302072
NA10851 EUR 7.52388589583039 23 MCM3AP 285929 chr21:46302072
HG00232 EUR 8.45090890580004 23 MCM3AP 285929 chr21:46302072
NA11894 EUR 8.90400853603288 23 MCM3AP 285929 chr21:46302072
HG00344 EUR 9.31567280661436 21.5 MCM3AP 285929 chr21:46302072
NA20582 EUR 9.34166458052792 23 MCM3AP 285929 chr21:46302072
HG00111 EUR 9.52581829457089 21.5 MCM3AP 285929 chr21:46302072
NA11830 EUR 9.60536737588857 23 MCM3AP 285929 chr21:46302072
HG00106 EUR 9.63183309911722 23 MCM3AP 285929 chr21:46302072
HG00235 EUR 9.73928576125742 24.5 MCM3AP 285929 chr21:46302072
NA11994 EUR 9.84395140024848 23 MCM3AP 285929 chr21:46302072
NA12489 EUR 9.8936353575038 24.5 MCM3AP 285929 chr21:46302072
NA12005 EUR 10.1395618169832 24.5 MCM3AP 285929 chr21:46302072
NA12155 EUR 10.139912217045 24.5 MCM3AP 285929 chr21:46302072
HG00150 EUR 10.2134579810416 23 MCM3AP 285929 chr21:46302072
HG00173 EUR 10.2987622810675 23 MCM3AP 285929 chr21:46302072
HG00331 EUR 10.2994458639172 24.5 MCM3AP 285929 chr21:46302072
NA11829 EUR 10.3109467097548 23 MCM3AP 285929 chr21:46302072
NA12154 EUR 10.3640979047168 23 MCM3AP 285929 chr21:46302072
NA11995 EUR 10.5029138448589 24.5 MCM3AP 285929 chr21:46302072
NA20515 EUR 10.5672956680935 23 MCM3AP 285929 chr21:46302072
HG00351 EUR 10.6131822493861 23 MCM3AP 285929 chr21:46302072
HG00337 EUR 10.6499873455727 23 MCM3AP 285929 chr21:46302072
HG00236 EUR 10.6619306709643 24.5 MCM3AP 285929 chr21:46302072
NA20510 EUR 10.8094290089651 23 MCM3AP 285929 chr21:46302072
NA11831 EUR 10.8926492237183 23 MCM3AP 285929 chr21:46302072
NA12347 EUR 10.9167114267567 24.5 MCM3AP 285929 chr21:46302072
NA06985 EUR 10.9520301551615 23 MCM3AP 285929 chr21:46302072
HG00349 EUR 10.9554237520953 24.5 MCM3AP 285929 chr21:46302072
NA12890 EUR 10.9575519817678 23 MCM3AP 285929 chr21:46302072
HG00115 EUR 10.9635962414614 23 MCM3AP 285929 chr21:46302072
HG00268 EUR 11.0422015061191 23 MCM3AP 285929 chr21:46302072
NA11881 EUR 11.2734765334078 23 MCM3AP 285929 chr21:46302072
HG00130 EUR 11.2976754240765 24.5 MCM3AP 285929 chr21:46302072
NA12156 EUR 11.3200932712203 24.5 MCM3AP 285929 chr21:46302072
HG00109 EUR 11.3552030656758 24.5 MCM3AP 285929 chr21:46302072
NA19129 AFR 11.4970967128423 23 MCM3AP 285929 chr21:46302072
NA19222 AFR 11.5514375230751 23 MCM3AP 285929 chr21:46302072
NA12043 EUR 11.5829752335803 23 MCM3AP 285929 chr21:46302072
HG00118 EUR 11.5965575598291 24.5 MCM3AP 285929 chr21:46302072
HG00122 EUR 11.6240321470308 23 MCM3AP 285929 chr21:46302072
NA12006 EUR 11.7308185374721 24.5 MCM3AP 285929 chr21:46302072
NA19143 AFR 11.8021290654742 23 MCM3AP 285929 chr21:46302072
HG00110 EUR 11.8121387167836 23 MCM3AP 285929 chr21:46302072
HG00151 EUR 11.8971812987916 24.5 MCM3AP 285929 chr21:46302072
HG00129 EUR 12.0848365815956 23 MCM3AP 285929 chr21:46302072
HG00364 EUR 12.1760742705664 23 MCM3AP 285929 chr21:46302072
HG00142 EUR 12.3467469329892 23 MCM3AP 285929 chr21:46302072
NA12287 EUR 12.4183785775676 24.5 MCM3AP 285929 chr21:46302072
NA18907 AFR 12.6018271978537 23 MCM3AP 285929 chr21:46302072
NA20531 EUR 12.6424150337891 24.5 MCM3AP 285929 chr21:46302072
NA11893 EUR 12.6775514253891 23 MCM3AP 285929 chr21:46302072
HG00108 EUR 12.7693246183603 23 MCM3AP 285929 chr21:46302072
NA20754 EUR 12.8332016907322 23 MCM3AP 285929 chr21:46302072
HG00251 EUR 12.8772717878253 24.5 MCM3AP 285929 chr21:46302072
NA20506 EUR 12.9225979729729 24.5 MCM3AP 285929 chr21:46302072
NA20513 EUR 13.0144620100156 23 MCM3AP 285929 chr21:46302072
NA18916 AFR 13.0415138131372 23 MCM3AP 285929 chr21:46302072
NA12813 EUR 13.1085364654645 23 MCM3AP 285929 chr21:46302072
NA19108 AFR 13.179493733456 20 MCM3AP 285929 chr21:46302072
NA20503 EUR 13.4038262998971 23 MCM3AP 285929 chr21:46302072
NA19095 AFR 13.629204533426 23 MCM3AP 285929 chr21:46302072
HG00281 EUR 13.6558879348967 23 MCM3AP 285929 chr21:46302072
HG00280 EUR 13.7006611904076 21.5 MCM3AP 285929 chr21:46302072
HG00362 EUR 13.7092943701633 23 MCM3AP 285929 chr21:46302072
NA12044 EUR 13.7136698976623 23 MCM3AP 285929 chr21:46302072
HG00284 EUR 13.7447812128998 23 MCM3AP 285929 chr21:46302072
HG00334 EUR 13.7673407001302 23 MCM3AP 285929 chr21:46302072
HG00275 EUR 13.7972013496879 21.5 MCM3AP 285929 chr21:46302072
HG00234 EUR 13.8983302164239 24.5 MCM3AP 285929 chr21:46302072
HG00343 EUR 14.0286916641498 23 MCM3AP 285929 chr21:46302072
NA12750 EUR 14.1528700332341 24.5 MCM3AP 285929 chr21:46302072
HG00310 EUR 14.2017984495673 24.5 MCM3AP 285929 chr21:46302072
HG00132 EUR 14.2359022714008 24.5 MCM3AP 285929 chr21:46302072
NA19175 AFR 14.2583746745263 23 MCM3AP 285929 chr21:46302072
HG00274 EUR 14.312777100384 24.5 MCM3AP 285929 chr21:46302072
NA19099 AFR 14.3301266967565 23 MCM3AP 285929 chr21:46302072
NA12762 EUR 14.4624619836987 23 MCM3AP 285929 chr21:46302072
NA12144 EUR 14.4803893678212 26 MCM3AP 285929 chr21:46302072
NA19137 AFR 14.4953988640245 23 MCM3AP 285929 chr21:46302072
HG00276 EUR 14.5458382105454 21.5 MCM3AP 285929 chr21:46302072
NA12872 EUR 14.55809949288 23 MCM3AP 285929 chr21:46302072
NA11832 EUR 14.5882841249905 24.5 MCM3AP 285929 chr21:46302072
NA19149 AFR 14.6301799526506 24.5 MCM3AP 285929 chr21:46302072
HG00355 EUR 14.8413614673886 23 MCM3AP 285929 chr21:46302072
HG00125 EUR 14.8934282438915 23 MCM3AP 285929 chr21:46302072
HG00231 EUR 14.9483569907181 23 MCM3AP 285929 chr21:46302072
HG00282 EUR 15.0105862583593 24.5 MCM3AP 285929 chr21:46302072
HG00126 EUR 15.3268319634631 23 MCM3AP 285929 chr21:46302072
HG01791 EUR 15.3601540924801 23 MCM3AP 285929 chr21:46302072
NA19113 AFR 15.388156493376 24.5 MCM3AP 285929 chr21:46302072
HG00345 EUR 15.7305346362094 23 MCM3AP 285929 chr21:46302072
HG02215 EUR 15.9646691058463 24.5 MCM3AP 285929 chr21:46302072
HG00149 EUR 16.0944012279513 23 MCM3AP 285929 chr21:46302072
HG00097 EUR 16.4711324015055 24.5 MCM3AP 285929 chr21:46302072
HG00141 EUR 16.5833020202366 26 MCM3AP 285929 chr21:46302072
HG01334 EUR 16.6631683944408 23 MCM3AP 285929 chr21:46302072
HG00382 EUR 16.6857142886776 23 MCM3AP 285929 chr21:46302072
HG00252 EUR 16.6906372642295 23 MCM3AP 285929 chr21:46302072
NA12815 EUR 17.0527867962315 24.5 MCM3AP 285929 chr21:46302072
NA20505 EUR 17.6830906283105 24.5 MCM3AP 285929 chr21:46302072
HG00259 EUR 18.1762416350585 24.5 MCM3AP 285929 chr21:46302072
NA18502 AFR 18.2651802457102 23 MCM3AP 285929 chr21:46302072
HG00358 EUR 18.5401018284731 24.5 MCM3AP 285929 chr21:46302072
NA19214 AFR 19.135292040188 23 MCM3AP 285929 chr21:46302072
NA20508 EUR 20.651310724427 24.5 MCM3AP 285929 chr21:46302072
NA20529 EUR 8.75119111957728 31 ANKRD44 335865 chr2:196989510
HG00269 EUR 10.0404104678072 31 ANKRD44 335865 chr2:196989510
NA11992 EUR 10.2511306134982 30 ANKRD44 335865 chr2:196989510
NA11829 EUR 10.3869480006001 31 ANKRD44 335865 chr2:196989510
NA07056 EUR 10.4933246589391 30 ANKRD44 335865 chr2:196989510
NA20520 EUR 10.5753951588153 31 ANKRD44 335865 chr2:196989510
HG00356 EUR 10.7329285093398 31 ANKRD44 335865 chr2:196989510
NA12815 EUR 10.8432720497516 30 ANKRD44 335865 chr2:196989510
HG00351 EUR 10.9336493279893 32 ANKRD44 335865 chr2:196989510
HG00179 EUR 11.0741079104265 31 ANKRD44 335865 chr2:196989510
NA20509 EUR 11.0995100781976 30 ANKRD44 335865 chr2:196989510
NA12044 EUR 11.3371972259989 30 ANKRD44 335865 chr2:196989510
HG00128 EUR 11.69894071304 31 ANKRD44 335865 chr2:196989510
HG00349 EUR 11.8750202285989 30 ANKRD44 335865 chr2:196989510
HG00173 EUR 11.9544311663778 31 ANKRD44 335865 chr2:196989510
HG00151 EUR 12.1450016275028 30 ANKRD44 335865 chr2:196989510
NA20521 EUR 12.2842003157657 31 ANKRD44 335865 chr2:196989510
NA20504 EUR 12.4045271963697 30 ANKRD44 335865 chr2:196989510
NA07357 EUR 12.4463028566599 31 ANKRD44 335865 chr2:196989510
HG00266 EUR 12.5068823785993 29 ANKRD44 335865 chr2:196989510
NA20512 EUR 12.6059349497366 32 ANKRD44 335865 chr2:196989510
NA11830 EUR 12.6525909208243 30 ANKRD44 335865 chr2:196989510
HG00267 EUR 12.828883119577 31 ANKRD44 335865 chr2:196989510
HG00112 EUR 13.1129105238187 30 ANKRD44 335865 chr2:196989510
HG01789 EUR 13.2215152827445 31 ANKRD44 335865 chr2:196989510
HG00122 EUR 13.5305460624209 31 ANKRD44 335865 chr2:196989510
NA20525 EUR 13.5865643910852 30 ANKRD44 335865 chr2:196989510
NA20502 EUR 13.6391987478264 30 ANKRD44 335865 chr2:196989510
NA20534 EUR 13.6766475446866 30 ANKRD44 335865 chr2:196989510
NA19096 AFR 13.6858715270418 31 ANKRD44 335865 chr2:196989510
NA11881 EUR 13.7903771198579 31 ANKRD44 335865 chr2:196989510
NA20505 EUR 13.8160506321993 31 ANKRD44 335865 chr2:196989510
NA20516 EUR 13.8722025918122 30 ANKRD44 335865 chr2:196989510
HG00235 EUR 13.9151849439465 31 ANKRD44 335865 chr2:196989510
HG01790 EUR 14.1108364872075 32 ANKRD44 335865 chr2:196989510
NA19185 AFR 14.1189029178043 30 ANKRD44 335865 chr2:196989510
HG00105 EUR 14.1372887372184 32 ANKRD44 335865 chr2:196989510
NA18508 AFR 14.1623860016579 30 ANKRD44 335865 chr2:196989510
HG00360 EUR 14.2541212985067 32 ANKRD44 335865 chr2:196989510
HG00362 EUR 14.2719353489802 31 ANKRD44 335865 chr2:196989510
HG00130 EUR 14.2739842162894 31 ANKRD44 335865 chr2:196989510
HG00148 EUR 14.4000965083728 31 ANKRD44 335865 chr2:196989510
HG00141 EUR 14.4294285257019 32 ANKRD44 335865 chr2:196989510
NA10851 EUR 14.4450365503884 29 ANKRD44 335865 chr2:196989510
HG00350 EUR 14.621207930176 32 ANKRD44 335865 chr2:196989510
HG00142 EUR 14.6774909799237 33 ANKRD44 335865 chr2:196989510
NA20507 EUR 14.8474510642261 30 ANKRD44 335865 chr2:196989510
HG00234 EUR 14.9915451889888 31 ANKRD44 335865 chr2:196989510
NA12874 EUR 14.9947021237657 31 ANKRD44 335865 chr2:196989510
NA20519 EUR 14.9998783878737 31 ANKRD44 335865 chr2:196989510
HG00177 EUR 15.000517986277 31 ANKRD44 335865 chr2:196989510
NA20535 EUR 15.040433178808 31 ANKRD44 335865 chr2:196989510
NA11995 EUR 15.068608355979 29 ANKRD44 335865 chr2:196989510
HG00115 EUR 15.113323610754 31 ANKRD44 335865 chr2:196989510
NA12750 EUR 15.1641058769814 31 ANKRD44 335865 chr2:196989510
NA12813 EUR 15.214967580266 30 ANKRD44 335865 chr2:196989510
NA19118 AFR 15.351073123532 30 ANKRD44 335865 chr2:196989510
HG00358 EUR 15.3955676543236 29 ANKRD44 335865 chr2:196989510
NA12234 EUR 15.4991777324017 31 ANKRD44 335865 chr2:196989510
NA20515 EUR 15.5286752493007 29 ANKRD44 335865 chr2:196989510
NA12005 EUR 15.6581733943793 30 ANKRD44 335865 chr2:196989510
HG00180 EUR 15.6599537740922 31 ANKRD44 335865 chr2:196989510
NA20532 EUR 15.6991456979053 31 ANKRD44 335865 chr2:196989510
NA20518 EUR 15.8850327902058 30 ANKRD44 335865 chr2:196989510
NA20540 EUR 16.0136372586657 31 ANKRD44 335865 chr2:196989510
HG00364 EUR 16.0631088920484 31 ANKRD44 335865 chr2:196989510
NA19184 AFR 16.1846190784504 31 ANKRD44 335865 chr2:196989510
NA12812 EUR 16.199460885884 31 ANKRD44 335865 chr2:196989510
HG00355 EUR 16.2631106233641 31 ANKRD44 335865 chr2:196989510
HG00365 EUR 16.4001807050212 32 ANKRD44 335865 chr2:196989510
HG00143 EUR 16.4360005107356 30 ANKRD44 335865 chr2:196989510
NA11994 EUR 16.5640398575145 30 ANKRD44 335865 chr2:196989510
HG00118 EUR 16.6562621826473 31 ANKRD44 335865 chr2:196989510
HG00106 EUR 16.6638852567887 30 ANKRD44 335865 chr2:196989510
NA20528 EUR 16.7082278979536 31 ANKRD44 335865 chr2:196989510
NA12762 EUR 16.8700211204709 30 ANKRD44 335865 chr2:196989510
HG00149 EUR 16.9073060865914 30 ANKRD44 335865 chr2:196989510
NA20510 EUR 16.9536520750948 31 ANKRD44 335865 chr2:196989510
NA19175 AFR 17.008662428891 30 ANKRD44 335865 chr2:196989510
NA12043 EUR 17.0196670738666 31 ANKRD44 335865 chr2:196989510
NA20513 EUR 17.0802309807938 29 ANKRD44 335865 chr2:196989510
NA20541 EUR 17.1458611828327 31 ANKRD44 335865 chr2:196989510
HG00150 EUR 17.1564881298367 30 ANKRD44 335865 chr2:196989510
NA12154 EUR 17.1633137393528 31 ANKRD44 335865 chr2:196989510
HG00097 EUR 17.5668866904992 30 ANKRD44 335865 chr2:196989510
NA19149 AFR 17.7058002432283 31 ANKRD44 335865 chr2:196989510
NA11831 EUR 17.7188977680882 31 ANKRD44 335865 chr2:196989510
NA20508 EUR 17.8497950906325 32 ANKRD44 335865 chr2:196989510
NA20531 EUR 17.89415327253 32 ANKRD44 335865 chr2:196989510
NA12155 EUR 17.9112203101813 30 ANKRD44 335865 chr2:196989510
HG00132 EUR 18.1038942537922 29 ANKRD44 335865 chr2:196989510
NA20527 EUR 18.224234623399 31 ANKRD44 335865 chr2:196989510
NA12872 EUR 18.2257016674816 30 ANKRD44 335865 chr2:196989510
NA19121 AFR 18.2338140002547 30 ANKRD44 335865 chr2:196989510
NA11832 EUR 18.3608618765102 30 ANKRD44 335865 chr2:196989510
NA20536 EUR 18.4055708579544 30 ANKRD44 335865 chr2:196989510
NA19095 AFR 18.53489197488 30 ANKRD44 335865 chr2:196989510
NA20503 EUR 18.7333704654601 31 ANKRD44 335865 chr2:196989510
NA20517 EUR 18.7935718302961 30 ANKRD44 335865 chr2:196989510
HG00231 EUR 18.8176144669288 31 ANKRD44 335865 chr2:196989510
NA12873 EUR 18.9320655611136 31 ANKRD44 335865 chr2:196989510
NA12814 EUR 19.188782268088 30 ANKRD44 335865 chr2:196989510
HG00126 EUR 19.2175605489359 29 ANKRD44 335865 chr2:196989510
NA20538 EUR 19.2264407380957 31 ANKRD44 335865 chr2:196989510
HG00129 EUR 19.5797667730357 32 ANKRD44 335865 chr2:196989510
NA18502 AFR 20.2146165053137 30 ANKRD44 335865 chr2:196989510
NA19146 AFR 20.4913113845844 30 ANKRD44 335865 chr2:196989510
NA19099 AFR 20.6504475832239 31 ANKRD44 335865 chr2:196989510
NA20514 EUR 20.7590037427363 31 ANKRD44 335865 chr2:196989510
NA19113 AFR 20.7908018064549 31 ANKRD44 335865 chr2:196989510
NA20524 EUR 20.8255868956434 31 ANKRD44 335865 chr2:196989510
NA19137 AFR 21.0634743379393 31 ANKRD44 335865 chr2:196989510
NA19117 AFR 21.3367762432742 30 ANKRD44 335865 chr2:196989510
NA19214 AFR 21.8481380033743 30 ANKRD44 335865 chr2:196989510
HG00099 EUR 21.8648978123014 31 ANKRD44 335865 chr2:196989510
NA20530 EUR 22.1569741105455 31 ANKRD44 335865 chr2:196989510
NA18505 AFR 22.3651947443245 29 ANKRD44 335865 chr2:196989510
NA18517 AFR 11.5439253925508 26 GINM1 492319 chr6:149572079
NA19210 AFR 12.5884914447638 26 GINM1 492319 chr6:149572079
NA19160 AFR 12.889682648633 26 GINM1 492319 chr6:149572079
NA19131 AFR 13.2599871665874 28 GINM1 492319 chr6:149572079
HG00259 EUR 13.3204544045415 28 GINM1 492319 chr6:149572079
NA19257 AFR 13.8847844953057 28 GINM1 492319 chr6:149572079
NA18858 AFR 13.9175179439541 26 GINM1 492319 chr6:149572079
NA20758 EUR 14.9974134938236 30 GINM1 492319 chr6:149572079
NA18909 AFR 15.0978603877649 28 GINM1 492319 chr6:149572079
NA20581 EUR 15.1560875303076 30 GINM1 492319 chr6:149572079
NA20815 EUR 15.1900061428533 30 GINM1 492319 chr6:149572079
NA19223 AFR 15.4784085403587 26 GINM1 492319 chr6:149572079
NA19098 AFR 15.4886405372649 28 GINM1 492319 chr6:149572079
HG00376 EUR 15.5837834061216 26 GINM1 492319 chr6:149572079
NA18934 AFR 15.7871666490179 26 GINM1 492319 chr6:149572079
NA20589 EUR 16.068671980705 30 GINM1 492319 chr6:149572079
NA20754 EUR 16.193851879887 30 GINM1 492319 chr6:149572079
NA20807 EUR 16.2234491997198 26 GINM1 492319 chr6:149572079
NA19137 AFR 16.2305033021334 26 GINM1 492319 chr6:149572079
HG00263 EUR 16.3502681374406 28 GINM1 492319 chr6:149572079
NA19201 AFR 16.4678576781081 26 GINM1 492319 chr6:149572079
NA19147 AFR 16.6541474047085 26 GINM1 492319 chr6:149572079
NA19144 AFR 16.6794956262671 28 GINM1 492319 chr6:149572079
NA20810 EUR 16.7354890692799 26 GINM1 492319 chr6:149572079
HG00252 EUR 16.9224025491889 28 GINM1 492319 chr6:149572079
HG00330 EUR 17.0179467816507 30 GINM1 492319 chr6:149572079
HG00324 EUR 17.0288159705477 30 GINM1 492319 chr6:149572079
NA20813 EUR 17.0846249573583 30 GINM1 492319 chr6:149572079
NA19206 AFR 17.4131648869903 26 GINM1 492319 chr6:149572079
NA19256 AFR 17.6522186873191 30 GINM1 492319 chr6:149572079
NA19197 AFR 17.6725916514811 26 GINM1 492319 chr6:149572079
HG00328 EUR 17.753291475761 26 GINM1 492319 chr6:149572079
HG00111 EUR 17.7958912191234 28 GINM1 492319 chr6:149572079
NA19153 AFR 17.833949595299 28 GINM1 492319 chr6:149572079
NA20826 EUR 17.9639722142557 28 GINM1 492319 chr6:149572079
NA20586 EUR 18.0132122767828 28 GINM1 492319 chr6:149572079
NA19189 AFR 18.0373494961422 26 GINM1 492319 chr6:149572079
NA19225 AFR 18.1200127067903 30 GINM1 492319 chr6:149572079
NA18916 AFR 18.1365594319749 26 GINM1 492319 chr6:149572079
HG01791 EUR 18.2213329587494 26 GINM1 492319 chr6:149572079
NA20765 EUR 18.2536509575314 28 GINM1 492319 chr6:149572079
NA18861 AFR 18.2741335196929 26 GINM1 492319 chr6:149572079
NA19129 AFR 18.3104412932182 26 GINM1 492319 chr6:149572079
NA18907 AFR 18.5007173431712 30 GINM1 492319 chr6:149572079
HG00383 EUR 18.5063756900771 28 GINM1 492319 chr6:149572079
HG00251 EUR 18.5315048413213 28 GINM1 492319 chr6:149572079
NA12827 EUR 18.6787609073298 28 GINM1 492319 chr6:149572079
HG00341 EUR 18.7213790329051 30 GINM1 492319 chr6:149572079
NA19108 AFR 18.8580470458235 30 GINM1 492319 chr6:149572079
NA18933 AFR 19.1127392824637 28 GINM1 492319 chr6:149572079
HG00346 EUR 19.2052737770019 28 GINM1 492319 chr6:149572079
NA20759 EUR 19.2988688933462 28 GINM1 492319 chr6:149572079
NA20812 EUR 19.3496189768679 26 GINM1 492319 chr6:149572079
NA19159 AFR 19.3575052876663 26 GINM1 492319 chr6:149572079
HG00339 EUR 19.4189888194286 28 GINM1 492319 chr6:149572079
NA20814 EUR 19.5243190511922 26 GINM1 492319 chr6:149572079
HG00281 EUR 19.6830593471867 28 GINM1 492319 chr6:149572079
HG00189 EUR 19.7340150686295 28 GINM1 492319 chr6:149572079
NA18511 AFR 19.778304143029 26 GINM1 492319 chr6:149572079
HG00125 EUR 20.0672085184245 26 GINM1 492319 chr6:149572079
HG00329 EUR 20.1201402137876 26 GINM1 492319 chr6:149572079
HG00284 EUR 20.1261910996366 30 GINM1 492319 chr6:149572079
NA12751 EUR 20.1890386554168 26 GINM1 492319 chr6:149572079
NA12348 EUR 20.2880263897569 28 GINM1 492319 chr6:149572079
NA20585 EUR 20.3460541056225 26 GINM1 492319 chr6:149572079
HG00101 EUR 20.6583911792246 26 GINM1 492319 chr6:149572079
NA11893 EUR 20.6720853273029 28 GINM1 492319 chr6:149572079
HG00181 EUR 20.7348409962774 26 GINM1 492319 chr6:149572079
NA20757 EUR 20.7392033375805 26 GINM1 492319 chr6:149572079
HG00315 EUR 20.7433507001217 26 GINM1 492319 chr6:149572079
HG00343 EUR 20.7689753365342 26 GINM1 492319 chr6:149572079
HG00309 EUR 20.7870622161256 28 GINM1 492319 chr6:149572079
HG00338 EUR 20.7965859530437 30 GINM1 492319 chr6:149572079
HG00378 EUR 20.8981261337659 26 GINM1 492319 chr6:149572079
HG00320 EUR 20.9857404448099 28 GINM1 492319 chr6:149572079
NA19138 AFR 21.0821828608235 26 GINM1 492319 chr6:149572079
NA19190 AFR 21.1803084635215 28 GINM1 492319 chr6:149572079
NA12760 EUR 21.2233823750959 26 GINM1 492319 chr6:149572079
NA19207 AFR 21.3130590328523 24 GINM1 492319 chr6:149572079
NA19114 AFR 21.3579720708314 28 GINM1 492319 chr6:149572079
HG00275 EUR 21.4363953253047 28 GINM1 492319 chr6:149572079
NA20760 EUR 21.4566818931986 28 GINM1 492319 chr6:149572079
NA18923 AFR 21.5973437690259 26 GINM1 492319 chr6:149572079
HG00154 EUR 21.7125484038408 30 GINM1 492319 chr6:149572079
NA20761 EUR 21.7326820290586 26 GINM1 492319 chr6:149572079
HG00382 EUR 21.773080568768 30 GINM1 492319 chr6:149572079
NA19204 AFR 21.7880495388466 28 GINM1 492319 chr6:149572079
HG00335 EUR 21.8646632778073 28 GINM1 492319 chr6:149572079
NA12776 EUR 21.9439042732699 30 GINM1 492319 chr6:149572079
NA19209 AFR 21.9807469100429 28 GINM1 492319 chr6:149572079
NA12287 EUR 22.0249723974947 28 GINM1 492319 chr6:149572079
NA12749 EUR 22.1454991135692 26 GINM1 492319 chr6:149572079
NA20808 EUR 22.1553441800521 26 GINM1 492319 chr6:149572079
HG00110 EUR 22.2017176202533 28 GINM1 492319 chr6:149572079
NA12413 EUR 22.2282133176525 28 GINM1 492319 chr6:149572079
HG00321 EUR 22.2725403058545 28 GINM1 492319 chr6:149572079
HG00310 EUR 22.4009824079898 26 GINM1 492319 chr6:149572079
HG00319 EUR 22.6198290277688 26 GINM1 492319 chr6:149572079
NA20542 EUR 22.6280021459749 26 GINM1 492319 chr6:149572079
HG00186 EUR 22.7961699443455 26 GINM1 492319 chr6:149572079
HG00136 EUR 22.8360907155076 30 GINM1 492319 chr6:149572079
NA12546 EUR 22.8363733291351 26 GINM1 492319 chr6:149572079
HG00313 EUR 22.8919187470234 30 GINM1 492319 chr6:149572079
NA20588 EUR 22.9587294143225 26 GINM1 492319 chr6:149572079
HG00381 EUR 23.089090234292 30 GINM1 492319 chr6:149572079
HG00274 EUR 23.2221187167693 28 GINM1 492319 chr6:149572079
HG00280 EUR 23.2365814883593 26 GINM1 492319 chr6:149572079
HG00336 EUR 23.2473868178394 26 GINM1 492319 chr6:149572079
HG00337 EUR 23.3239787634828 26 GINM1 492319 chr6:149572079
HG00261 EUR 23.4501383383396 30 GINM1 492319 chr6:149572079
HG00271 EUR 23.5531376356861 28 GINM1 492319 chr6:149572079
NA12717 EUR 23.56393385701 26 GINM1 492319 chr6:149572079
NA20752 EUR 23.6518982733937 28 GINM1 492319 chr6:149572079
HG00282 EUR 23.6722556349238 26 GINM1 492319 chr6:149572079
NA12286 EUR 23.7489942645807 26 GINM1 492319 chr6:149572079
NA20811 EUR 23.767763488963 26 GINM1 492319 chr6:149572079
NA12275 EUR 23.8494668337985 26 GINM1 492319 chr6:149572079
HG00268 EUR 23.9591152503691 28 GINM1 492319 chr6:149572079
NA11840 EUR 24.3312179122888 30 GINM1 492319 chr6:149572079
HG00331 EUR 24.3381407982796 28 GINM1 492319 chr6:149572079
HG00285 EUR 24.4557542882825 26 GINM1 492319 chr6:149572079
HG00276 EUR 24.4578481012967 28 GINM1 492319 chr6:149572079
NA07037 EUR 24.4709436725974 28 GINM1 492319 chr6:149572079
HG00096 EUR 24.5502723343823 28 GINM1 492319 chr6:149572079
HG01334 EUR 24.6479129814535 26 GINM1 492319 chr6:149572079
HG00375 EUR 24.7411905323788 26 GINM1 492319 chr6:149572079
HG00139 EUR 24.7695906724874 26 GINM1 492319 chr6:149572079
HG00109 EUR 24.8122981045245 26 GINM1 492319 chr6:149572079
HG00353 EUR 24.9312254323034 28 GINM1 492319 chr6:149572079
HG00187 EUR 24.9394071026432 26 GINM1 492319 chr6:149572079
HG00236 EUR 25.0761834151139 28 GINM1 492319 chr6:149572079
HG00342 EUR 25.1295979912897 26 GINM1 492319 chr6:149572079
NA19107 AFR 25.6587310543589 28 GINM1 492319 chr6:149572079
HG00240 EUR 25.7999738795287 26 GINM1 492319 chr6:149572079
NA12718 EUR 25.8026179462885 28 GINM1 492319 chr6:149572079
HG00102 EUR 25.8042454551171 26 GINM1 492319 chr6:149572079
HG00273 EUR 25.8572785955739 26 GINM1 492319 chr6:149572079
HG00114 EUR 25.9513447622444 26 GINM1 492319 chr6:149572079
NA12249 EUR 26.0306627779408 28 GINM1 492319 chr6:149572079
HG00108 EUR 26.2535271978807 28 GINM1 492319 chr6:149572079
NA12763 EUR 26.3060400968934 28 GINM1 492319 chr6:149572079
HG00277 EUR 26.3182777269122 26 GINM1 492319 chr6:149572079
HG00171 EUR 26.331534837074 30 GINM1 492319 chr6:149572079
HG00233 EUR 26.5261186588776 28 GINM1 492319 chr6:149572079
HG00256 EUR 26.5861443053225 26 GINM1 492319 chr6:149572079
HG00326 EUR 26.5928330818348 26 GINM1 492319 chr6:149572079
NA20756 EUR 27.8849887406528 26 GINM1 492319 chr6:149572079
HG00178 EUR 27.9379868426319 26 GINM1 492319 chr6:149572079
HG00257 EUR 28.0744560294346 30 GINM1 492319 chr6:149572079
NA20543 EUR 28.3079337298619 26 GINM1 492319 chr6:149572079
HG00260 EUR 28.3403513383375 30 GINM1 492319 chr6:149572079
NA12383 EUR 28.6944368892864 28 GINM1 492319 chr6:149572079
HG00121 EUR 28.8626484098882 28 GINM1 492319 chr6:149572079
HG00183 EUR 28.976328702263 28 GINM1 492319 chr6:149572079
HG00232 EUR 29.275154963987 30 GINM1 492319 chr6:149572079
NA12778 EUR 29.8567296556072 26 GINM1 492319 chr6:149572079
NA12775 EUR 30.1021685217786 28 GINM1 492319 chr6:149572079
HG00332 EUR 30.288568567707 30 GINM1 492319 chr6:149572079
NA20582 EUR 30.4322747606573 26 GINM1 492319 chr6:149572079
NA12282 EUR 30.7169697163499 26 GINM1 492319 chr6:149572079
HG00345 EUR 31.4370396096929 26 GINM1 492319 chr6:149572079
NA11894 EUR 31.5289882429742 26 GINM1 492319 chr6:149572079
HG00253 EUR 31.7955572012221 28 GINM1 492319 chr6:149572079
NA12777 EUR 31.8682072889264 28 GINM1 492319 chr6:149572079
NA12347 EUR 32.253371996374 26 GINM1 492319 chr6:149572079
HG00246 EUR 32.3276260716293 26 GINM1 492319 chr6:149572079
HG00103 EUR 32.5406576251812 28 GINM1 492319 chr6:149572079
HG00278 EUR 32.6898543270395 30 GINM1 492319 chr6:149572079
HG00138 EUR 33.0793984120317 26 GINM1 492319 chr6:149572079
NA12750 EUR 33.2956337565244 26 GINM1 492319 chr6:149572079
NA06994 EUR 33.7436079486626 26 GINM1 492319 chr6:149572079
NA20544 EUR 35.137427555363 26 GINM1 492319 chr6:149572079
HG00344 EUR 35.151800825002 26 GINM1 492319 chr6:149572079
NA20828 EUR 36.122346102368 26 GINM1 492319 chr6:149572079
HG00137 EUR 36.4403780988959 26 GINM1 492319 chr6:149572079
HG00174 EUR 39.0944299183629 26 GINM1 492319 chr6:149572079
NA11892 EUR 40.9151325781622 26 GINM1 492319 chr6:149572079
HG00102 EUR 671.362104504569 25 RPL29 356304 chr3:51993838
NA20795 EUR 682.890035660812 28 RPL29 356304 chr3:51993838
NA18934 AFR 696.867577552069 28 RPL29 356304 chr3:51993838
NA20585 EUR 720.943778700606 28 RPL29 356304 chr3:51993838
NA19247 AFR 731.642939467727 28 RPL29 356304 chr3:51993838
NA19213 AFR 745.682957282476 28 RPL29 356304 chr3:51993838
NA18867 AFR 762.324112220138 28 RPL29 356304 chr3:51993838
NA19092 AFR 779.706986727877 28 RPL29 356304 chr3:51993838
NA19201 AFR 780.092493586743 28 RPL29 356304 chr3:51993838
NA18520 AFR 791.500224506885 28 RPL29 356304 chr3:51993838
NA19108 AFR 793.403532596313 22 RPL29 356304 chr3:51993838
NA19102 AFR 794.488889670408 28 RPL29 356304 chr3:51993838
NA11930 EUR 807.768017844615 28 RPL29 356304 chr3:51993838
HG00327 EUR 816.468688147213 30.5 RPL29 356304 chr3:51993838
NA19153 AFR 818.297534987762 25 RPL29 356304 chr3:51993838
NA18861 AFR 820.560120456995 22 RPL29 356304 chr3:51993838
NA19138 AFR 821.716745059337 28 RPL29 356304 chr3:51993838
NA19144 AFR 846.967790420927 28 RPL29 356304 chr3:51993838
NA07347 EUR 847.494749905512 28 RPL29 356304 chr3:51993838
NA19189 AFR 850.832299351803 28 RPL29 356304 chr3:51993838
NA20814 EUR 855.75725391439 31 RPL29 356304 chr3:51993838
NA12842 EUR 858.870285566511 28 RPL29 356304 chr3:51993838
NA20807 EUR 859.371311750526 28 RPL29 356304 chr3:51993838
HG00242 EUR 865.160645665812 28 RPL29 356304 chr3:51993838
NA20765 EUR 868.58037999371 28 RPL29 356304 chr3:51993838
NA19223 AFR 869.753335919615 28 RPL29 356304 chr3:51993838
NA19197 AFR 871.899856816687 22 RPL29 356304 chr3:51993838
HG00277 EUR 874.521832443317 31 RPL29 356304 chr3:51993838
NA19160 AFR 886.811404253044 28 RPL29 356304 chr3:51993838
HG00185 EUR 887.630359003253 28 RPL29 356304 chr3:51993838
NA18910 AFR 898.685328231985 22 RPL29 356304 chr3:51993838
HG00245 EUR 903.398206798095 28 RPL29 356304 chr3:51993838
HG00238 EUR 904.966656426172 31 RPL29 356304 chr3:51993838
NA07037 EUR 905.837617833809 31 RPL29 356304 chr3:51993838
NA19147 AFR 906.580417828797 19 RPL29 356304 chr3:51993838
HG00101 EUR 913.130779469632 28 RPL29 356304 chr3:51993838
HG00236 EUR 914.199112015345 31 RPL29 356304 chr3:51993838
HG00189 EUR 914.385567269377 28 RPL29 356304 chr3:51993838
HG00155 EUR 917.487185471576 28 RPL29 356304 chr3:51993838
HG00139 EUR 920.708827455866 31 RPL29 356304 chr3:51993838
HG00323 EUR 921.123086900368 28 RPL29 356304 chr3:51993838
HG00127 EUR 921.162432612447 28 RPL29 356304 chr3:51993838
NA18908 AFR 921.289701399787 28 RPL29 356304 chr3:51993838
NA19131 AFR 922.155484410009 28 RPL29 356304 chr3:51993838
NA18486 AFR 923.64999738157 28 RPL29 356304 chr3:51993838
NA20778 EUR 925.53709825916 34 RPL29 356304 chr3:51993838
NA12275 EUR 932.003963581143 30.5 RPL29 356304 chr3:51993838
NA20796 EUR 939.417861755 28 RPL29 356304 chr3:51993838
NA19159 AFR 940.528493511975 28 RPL29 356304 chr3:51993838
HG00343 EUR 942.737174071042 30.5 RPL29 356304 chr3:51993838
HG00378 EUR 945.600804492641 28 RPL29 356304 chr3:51993838
HG00275 EUR 946.257149739303 31 RPL29 356304 chr3:51993838
HG00125 EUR 947.088898944407 28 RPL29 356304 chr3:51993838
HG00339 EUR 948.073085406992 25 RPL29 356304 chr3:51993838
HG00182 EUR 948.729709879083 28 RPL29 356304 chr3:51993838
HG00285 EUR 953.668897909474 28 RPL29 356304 chr3:51993838
HG00181 EUR 954.561730820735 28 RPL29 356304 chr3:51993838
HG00325 EUR 960.125692475776 31 RPL29 356304 chr3:51993838
HG00259 EUR 963.830022271467 28 RPL29 356304 chr3:51993838
NA20815 EUR 965.894133722179 28 RPL29 356304 chr3:51993838
NA19171 AFR 970.538634940856 28 RPL29 356304 chr3:51993838
NA20811 EUR 971.449635859616 28 RPL29 356304 chr3:51993838
NA19200 AFR 973.187484747292 28 RPL29 356304 chr3:51993838
NA18912 AFR 974.974096440795 28 RPL29 356304 chr3:51993838
NA18868 AFR 976.914749661547 28 RPL29 356304 chr3:51993838
NA19137 AFR 978.645723651684 28 RPL29 356304 chr3:51993838
NA18510 AFR 981.231484985412 28 RPL29 356304 chr3:51993838
NA20801 EUR 984.629004354783 28 RPL29 356304 chr3:51993838
NA19207 AFR 987.746282644932 28 RPL29 356304 chr3:51993838
NA19098 AFR 988.922994907052 28 RPL29 356304 chr3:51993838
HG00371 EUR 991.210467832599 30.5 RPL29 356304 chr3:51993838
HG00369 EUR 991.847404793063 30.5 RPL29 356304 chr3:51993838
NA12749 EUR 995.749392747809 28 RPL29 356304 chr3:51993838
NA19119 AFR 998.518802603471 28 RPL29 356304 chr3:51993838
NA19093 AFR 1002.60584348134 28 RPL29 356304 chr3:51993838
HG00313 EUR 1005.89592843658 31 RPL29 356304 chr3:51993838
HG00376 EUR 1009.34329783746 28 RPL29 356304 chr3:51993838
NA20760 EUR 1010.22798565162 28 RPL29 356304 chr3:51993838
NA20800 EUR 1017.61247238381 28 RPL29 356304 chr3:51993838
HG00382 EUR 1020.81209257869 28 RPL29 356304 chr3:51993838
HG00308 EUR 1023.62275235645 28 RPL29 356304 chr3:51993838
NA20759 EUR 1029.462823559 27.5 RPL29 356304 chr3:51993838
HG00309 EUR 1032.2689264461 31 RPL29 356304 chr3:51993838
NA12272 EUR 1035.1695052117 34 RPL29 356304 chr3:51993838
NA18499 AFR 1036.27862126252 28 RPL29 356304 chr3:51993838
HG00250 EUR 1040.27521625636 31 RPL29 356304 chr3:51993838
NA19204 AFR 1044.41909941047 25 RPL29 356304 chr3:51993838
NA18511 AFR 1044.69132809925 28 RPL29 356304 chr3:51993838
HG00383 EUR 1045.92746524996 28 RPL29 356304 chr3:51993838
NA18917 AFR 1047.95998845548 25 RPL29 356304 chr3:51993838
NA18907 AFR 1049.50869344342 22 RPL29 356304 chr3:51993838
NA20819 EUR 1051.69046680299 34 RPL29 356304 chr3:51993838
NA19209 AFR 1053.04398689581 28 RPL29 356304 chr3:51993838
HG00263 EUR 1053.62321248144 31 RPL29 356304 chr3:51993838
NA19107 AFR 1054.13493998707 28 RPL29 356304 chr3:51993838
NA19235 AFR 1057.7889493965 22 RPL29 356304 chr3:51993838
HG00244 EUR 1061.53965099758 28 RPL29 356304 chr3:51993838
HG00176 EUR 1066.73258760463 31 RPL29 356304 chr3:51993838
NA20805 EUR 1067.72549749041 28 RPL29 356304 chr3:51993838
HG00131 EUR 1067.78024485934 28 RPL29 356304 chr3:51993838
HG00329 EUR 1078.38426847836 28 RPL29 356304 chr3:51993838
HG00372 EUR 1079.22469217495 28 RPL29 356304 chr3:51993838
NA20774 EUR 1079.24560917223 28 RPL29 356304 chr3:51993838
HG00260 EUR 1085.91899608741 31 RPL29 356304 chr3:51993838
NA20581 EUR 1089.19776716624 31 RPL29 356304 chr3:51993838
HG00158 EUR 1089.19830336839 28 RPL29 356304 chr3:51993838
NA20813 EUR 1089.39653416712 28 RPL29 356304 chr3:51993838
HG00284 EUR 1090.21126487866 28 RPL29 356304 chr3:51993838
HG00252 EUR 1092.20599774782 28 RPL29 356304 chr3:51993838
NA18933 AFR 1094.43738700456 28 RPL29 356304 chr3:51993838
HG00379 EUR 1100.80225830318 28 RPL29 356304 chr3:51993838
HG00345 EUR 1100.99443746469 28 RPL29 356304 chr3:51993838
NA20754 EUR 1102.52893491226 28 RPL29 356304 chr3:51993838
NA20798 EUR 1105.88465660834 28 RPL29 356304 chr3:51993838
NA20828 EUR 1106.22588436805 31 RPL29 356304 chr3:51993838
HG00330 EUR 1108.55171630434 31 RPL29 356304 chr3:51993838
HG00124 EUR 1115.76888537513 28 RPL29 356304 chr3:51993838
HG00119 EUR 1117.46985693337 28 RPL29 356304 chr3:51993838
HG00320 EUR 1120.12121329568 31 RPL29 356304 chr3:51993838
NA06989 EUR 1122.35678429667 28 RPL29 356304 chr3:51993838
HG01334 EUR 1122.7808631313 31 RPL29 356304 chr3:51993838
NA19143 AFR 1125.37747833646 28 RPL29 356304 chr3:51993838
HG00321 EUR 1126.13374770006 34 RPL29 356304 chr3:51993838
NA20752 EUR 1133.33575679199 31 RPL29 356304 chr3:51993838
HG00160 EUR 1134.04248766295 30.5 RPL29 356304 chr3:51993838
NA12287 EUR 1135.67622008204 28 RPL29 356304 chr3:51993838
HG01791 EUR 1143.61908518394 28 RPL29 356304 chr3:51993838
HG00154 EUR 1144.83190763293 31 RPL29 356304 chr3:51993838
HG00186 EUR 1151.55308475544 28 RPL29 356304 chr3:51993838
HG00157 EUR 1157.76506479262 31 RPL29 356304 chr3:51993838
NA19198 AFR 1159.79116318921 19 RPL29 356304 chr3:51993838
NA12058 EUR 1166.52476867463 28 RPL29 356304 chr3:51993838
HG00239 EUR 1170.73783933611 28 RPL29 356304 chr3:51993838
NA12829 EUR 1173.15196814885 28 RPL29 356304 chr3:51993838
NA20586 EUR 1175.03571893744 31 RPL29 356304 chr3:51993838
HG00243 EUR 1175.72314663042 28 RPL29 356304 chr3:51993838
NA18870 AFR 1186.77057817059 28 RPL29 356304 chr3:51993838
NA20806 EUR 1187.31693358107 28 RPL29 356304 chr3:51993838
NA19129 AFR 1191.21838287059 28 RPL29 356304 chr3:51993838
NA19190 AFR 1191.26086716827 28 RPL29 356304 chr3:51993838
HG02215 EUR 1192.44337508819 28 RPL29 356304 chr3:51993838
HG00381 EUR 1194.47531265992 31 RPL29 356304 chr3:51993838
NA11918 EUR 1200.70045952329 28 RPL29 356304 chr3:51993838
NA18873 AFR 1204.05442168934 28 RPL29 356304 chr3:51993838
HG00117 EUR 1205.16831209627 28 RPL29 356304 chr3:51993838
HG00109 EUR 1205.77557721416 28 RPL29 356304 chr3:51993838
HG00337 EUR 1207.14960425388 31 RPL29 356304 chr3:51993838
HG00261 EUR 1210.46998987367 28 RPL29 356304 chr3:51993838
NA19248 AFR 1213.1226003423 28 RPL29 356304 chr3:51993838
HG00336 EUR 1220.80128809333 28 RPL29 356304 chr3:51993838
HG00183 EUR 1223.60843655374 31 RPL29 356304 chr3:51993838
HG00171 EUR 1224.25932723092 28 RPL29 356304 chr3:51993838
HG00138 EUR 1226.70880693454 28 RPL29 356304 chr3:51993838
HG00281 EUR 1227.96647183546 28 RPL29 356304 chr3:51993838
HG00253 EUR 1228.51789021555 31 RPL29 356304 chr3:51993838
NA19256 AFR 1228.53157097966 28 RPL29 356304 chr3:51993838
NA20769 EUR 1231.3576959471 28 RPL29 356304 chr3:51993838
NA20756 EUR 1232.16094675464 28 RPL29 356304 chr3:51993838
NA18923 AFR 1238.51520891281 25 RPL29 356304 chr3:51993838
NA12546 EUR 1239.24157165159 28 RPL29 356304 chr3:51993838
NA20790 EUR 1240.04230536288 28 RPL29 356304 chr3:51993838
HG00306 EUR 1240.28885756525 28 RPL29 356304 chr3:51993838
NA20787 EUR 1241.57626541942 27.5 RPL29 356304 chr3:51993838
HG00251 EUR 1242.83642925461 28 RPL29 356304 chr3:51993838
NA18488 AFR 1243.11906225998 28 RPL29 356304 chr3:51993838
HG00335 EUR 1246.48522472592 31 RPL29 356304 chr3:51993838
HG00276 EUR 1246.82829764789 31 RPL29 356304 chr3:51993838
NA19225 AFR 1249.43576121393 25 RPL29 356304 chr3:51993838
HG00310 EUR 1254.09137272623 28 RPL29 356304 chr3:51993838
HG00264 EUR 1254.74131947563 28 RPL29 356304 chr3:51993838
HG00319 EUR 1255.17653231197 28 RPL29 356304 chr3:51993838
HG00246 EUR 1256.42168443724 28 RPL29 356304 chr3:51993838
NA20792 EUR 1262.41479258782 28 RPL29 356304 chr3:51993838
HG00328 EUR 1262.42887488337 28 RPL29 356304 chr3:51993838
NA12342 EUR 1263.48043985855 27.5 RPL29 356304 chr3:51993838
NA20768 EUR 1263.58062139744 28 RPL29 356304 chr3:51993838
NA19172 AFR 1266.12411564278 28 RPL29 356304 chr3:51993838
HG00273 EUR 1268.35822940709 34 RPL29 356304 chr3:51993838
NA07051 EUR 1270.87760081029 28 RPL29 356304 chr3:51993838
HG00136 EUR 1274.25703594653 28 RPL29 356304 chr3:51993838
HG00232 EUR 1275.51618428518 31 RPL29 356304 chr3:51993838
HG00268 EUR 1283.11527944879 30.5 RPL29 356304 chr3:51993838
HG00255 EUR 1283.76841688336 31 RPL29 356304 chr3:51993838
NA20758 EUR 1284.2893454621 31 RPL29 356304 chr3:51993838
HG00280 EUR 1284.74951261558 28 RPL29 356304 chr3:51993838
NA19236 AFR 1284.8551508064 28 RPL29 356304 chr3:51993838
NA20802 EUR 1284.86668634355 31 RPL29 356304 chr3:51993838
NA12718 EUR 1289.09976190462 31 RPL29 356304 chr3:51993838
NA19152 AFR 1291.77529894123 28 RPL29 356304 chr3:51993838
NA20812 EUR 1291.92320469708 28 RPL29 356304 chr3:51993838
HG00272 EUR 1292.13675394305 31 RPL29 356304 chr3:51993838
HG00342 EUR 1293.13644375294 30.5 RPL29 356304 chr3:51993838
NA12827 EUR 1294.58310518474 28 RPL29 356304 chr3:51993838
HG00274 EUR 1296.63933093199 31 RPL29 356304 chr3:51993838
NA12045 EUR 1304.50284418325 28 RPL29 356304 chr3:51993838
NA18916 AFR 1304.73860470787 22 RPL29 356304 chr3:51993838
HG00384 EUR 1307.05652775513 27.5 RPL29 356304 chr3:51993838
HG00373 EUR 1307.93723146944 28 RPL29 356304 chr3:51993838
NA20783 EUR 1312.08024664624 28 RPL29 356304 chr3:51993838
HG00258 EUR 1314.63258440228 28 RPL29 356304 chr3:51993838
HG00233 EUR 1316.51653579689 28 RPL29 356304 chr3:51993838
NA12763 EUR 1317.92301915764 28 RPL29 356304 chr3:51993838
HG00110 EUR 1322.80219973228 27.5 RPL29 356304 chr3:51993838
HG00380 EUR 1327.89390975329 28 RPL29 356304 chr3:51993838
HG00344 EUR 1331.11507791826 31 RPL29 356304 chr3:51993838
NA12717 EUR 1332.03288718897 28 RPL29 356304 chr3:51993838
NA12273 EUR 1332.03590485496 30.5 RPL29 356304 chr3:51993838
NA20826 EUR 1343.13581552384 28 RPL29 356304 chr3:51993838
HG00100 EUR 1348.74469572336 28 RPL29 356304 chr3:51993838
HG00311 EUR 1351.71348006694 28 RPL29 356304 chr3:51993838
HG00361 EUR 1352.0143312008 28 RPL29 356304 chr3:51993838
NA12399 EUR 1353.67595846486 28 RPL29 356304 chr3:51993838
NA12348 EUR 1356.61577652146 31 RPL29 356304 chr3:51993838
NA20588 EUR 1357.15254680761 31 RPL29 356304 chr3:51993838
HG00346 EUR 1357.68928557727 30.5 RPL29 356304 chr3:51993838
NA20589 EUR 1357.8072031553 28 RPL29 356304 chr3:51993838
NA12778 EUR 1358.75443063313 28 RPL29 356304 chr3:51993838
NA20770 EUR 1360.86315008585 31 RPL29 356304 chr3:51993838
HG00108 EUR 1365.3941257659 31 RPL29 356304 chr3:51993838
HG00145 EUR 1366.95142888366 28 RPL29 356304 chr3:51993838
HG00240 EUR 1369.49269654165 28 RPL29 356304 chr3:51993838
HG00121 EUR 1373.80411537598 28 RPL29 356304 chr3:51993838
NA19210 AFR 1374.22434280985 28 RPL29 356304 chr3:51993838
HG00315 EUR 1376.11436958535 28 RPL29 356304 chr3:51993838
HG00324 EUR 1376.26219457592 31 RPL29 356304 chr3:51993838
NA20786 EUR 1385.06622124868 28 RPL29 356304 chr3:51993838
NA12830 EUR 1385.35730309941 28 RPL29 356304 chr3:51993838
NA18489 AFR 1391.87631449031 28 RPL29 356304 chr3:51993838
NA20810 EUR 1392.33611062201 25 RPL29 356304 chr3:51993838
HG00096 EUR 1395.89974865243 28 RPL29 356304 chr3:51993838
NA20785 EUR 1399.34266171396 28 RPL29 356304 chr3:51993838
NA12751 EUR 1404.78881894505 31 RPL29 356304 chr3:51993838
NA12341 EUR 1405.6658927481 28 RPL29 356304 chr3:51993838
NA06984 EUR 1408.29487355871 28 RPL29 356304 chr3:51993838
HG00338 EUR 1409.71965010718 28 RPL29 356304 chr3:51993838
HG00178 EUR 1412.66294910058 28 RPL29 356304 chr3:51993838
NA20804 EUR 1413.44846948945 34 RPL29 356304 chr3:51993838
HG00116 EUR 1415.91156644749 28 RPL29 356304 chr3:51993838
HG00114 EUR 1419.99315208114 28 RPL29 356304 chr3:51993838
NA19141 AFR 1431.35606077654 25 RPL29 356304 chr3:51993838
NA19130 AFR 1431.61928060621 28 RPL29 356304 chr3:51993838
NA11893 EUR 1443.73518286059 28 RPL29 356304 chr3:51993838
NA20773 EUR 1445.96291679224 30.5 RPL29 356304 chr3:51993838
NA20757 EUR 1446.5993025985 28 RPL29 356304 chr3:51993838
NA20761 EUR 1449.07524821688 28 RPL29 356304 chr3:51993838
HG00271 EUR 1462.50011030743 28 RPL29 356304 chr3:51993838
NA19116 AFR 1464.71078652885 28 RPL29 356304 chr3:51993838
NA19257 AFR 1467.44208420745 19 RPL29 356304 chr3:51993838
NA18519 AFR 1469.79675939621 28 RPL29 356304 chr3:51993838
HG00146 EUR 1478.24352367354 28 RPL29 356304 chr3:51993838
HG00256 EUR 1480.86419915215 28 RPL29 356304 chr3:51993838
NA20803 EUR 1484.3398424841 28 RPL29 356304 chr3:51993838
NA12889 EUR 1487.66300337581 30.5 RPL29 356304 chr3:51993838
NA12761 EUR 1491.33884620182 34 RPL29 356304 chr3:51993838
NA12760 EUR 1493.87881731824 28 RPL29 356304 chr3:51993838
NA20799 EUR 1499.62619705072 28 RPL29 356304 chr3:51993838
HG00257 EUR 1500.33191382467 28 RPL29 356304 chr3:51993838
HG00111 EUR 1503.99545273999 31 RPL29 356304 chr3:51993838
NA20808 EUR 1505.15571380928 31 RPL29 356304 chr3:51993838
NA12383 EUR 1507.13188963131 25 RPL29 356304 chr3:51993838
NA11920 EUR 1509.9028677708 30.5 RPL29 356304 chr3:51993838
HG00326 EUR 1525.59227605412 31 RPL29 356304 chr3:51993838
HG00133 EUR 1535.81122262951 28 RPL29 356304 chr3:51993838
NA12890 EUR 1542.25402824411 28 RPL29 356304 chr3:51993838
HG00265 EUR 1549.64180722523 31 RPL29 356304 chr3:51993838
HG00332 EUR 1551.90524838571 28 RPL29 356304 chr3:51993838
HG00103 EUR 1553.00156970437 31 RPL29 356304 chr3:51993838
HG00366 EUR 1556.05921856063 31 RPL29 356304 chr3:51993838
NA12340 EUR 1567.82809139601 28 RPL29 356304 chr3:51993838
NA12776 EUR 1571.24413314641 28 RPL29 356304 chr3:51993838
HG00375 EUR 1574.04080770112 30.5 RPL29 356304 chr3:51993838
NA20771 EUR 1574.08785041209 28 RPL29 356304 chr3:51993838
NA18858 AFR 1574.82927036523 28 RPL29 356304 chr3:51993838
NA18517 AFR 1575.93427297658 28 RPL29 356304 chr3:51993838
NA20809 EUR 1576.71321235548 34 RPL29 356304 chr3:51993838
HG00120 EUR 1579.73857062854 28 RPL29 356304 chr3:51993838
HG00187 EUR 1592.93350497186 28 RPL29 356304 chr3:51993838
NA19206 AFR 1593.16943118923 28 RPL29 356304 chr3:51993838
HG00174 EUR 1594.93631987715 28 RPL29 356304 chr3:51993838
NA20542 EUR 1595.00823885629 28 RPL29 356304 chr3:51993838
NA18909 AFR 1606.70350803855 28 RPL29 356304 chr3:51993838
NA12750 EUR 1613.16962119854 34 RPL29 356304 chr3:51993838
HG00188 EUR 1614.88150468794 28 RPL29 356304 chr3:51993838
NA12843 EUR 1625.10985945593 28 RPL29 356304 chr3:51993838
HG00367 EUR 1638.54914152691 27.5 RPL29 356304 chr3:51993838
HG00331 EUR 1666.2242842915 28 RPL29 356304 chr3:51993838
NA11840 EUR 1678.71222263037 28 RPL29 356304 chr3:51993838
NA12249 EUR 1693.85369718497 31 RPL29 356304 chr3:51993838
HG00159 EUR 1697.13522288959 28 RPL29 356304 chr3:51993838
NA12283 EUR 1704.40465029857 28 RPL29 356304 chr3:51993838
NA06994 EUR 1705.59157523687 34 RPL29 356304 chr3:51993838
NA12413 EUR 1710.92002869624 31 RPL29 356304 chr3:51993838
NA20543 EUR 1726.21466159794 31 RPL29 356304 chr3:51993838
NA20544 EUR 1740.94269885844 25 RPL29 356304 chr3:51993838
NA20582 EUR 1744.13799605181 28 RPL29 356304 chr3:51993838
HG00137 EUR 1756.64127192672 31 RPL29 356304 chr3:51993838
HG00123 EUR 1758.87890626882 31 RPL29 356304 chr3:51993838
NA06986 EUR 1758.95521429187 28 RPL29 356304 chr3:51993838
NA12282 EUR 1800.83753321274 34 RPL29 356304 chr3:51993838
HG00353 EUR 1809.84524962568 31 RPL29 356304 chr3:51993838
NA12716 EUR 1850.8118617925 31 RPL29 356304 chr3:51993838
NA12347 EUR 1881.26228740181 28 RPL29 356304 chr3:51993838
HG00282 EUR 1884.6059321044 31 RPL29 356304 chr3:51993838
HG00278 EUR 1890.22841431286 31 RPL29 356304 chr3:51993838
NA12775 EUR 1899.1800566982 31 RPL29 356304 chr3:51993838
NA11894 EUR 1911.4866485082 28 RPL29 356304 chr3:51993838
NA11892 EUR 1964.28023335227 28 RPL29 356304 chr3:51993838
NA11843 EUR 1967.15323626632 28 RPL29 356304 chr3:51993838
NA12286 EUR 2010.27671226878 31 RPL29 356304 chr3:51993838
NA11931 EUR 2045.3496086561 28 RPL29 356304 chr3:51993838
HG00334 EUR 2055.21342771532 31 RPL29 356304 chr3:51993838
NA12777 EUR 2127.79881098554 28 RPL29 356304 chr3:51993838
NA20772 EUR 2251.45979014019 28 RPL29 356304 chr3:51993838
NA12400 EUR 2334.85860049905 28 RPL29 356304 chr3:51993838
HG00341 EUR 2574.36379286929 28 RPL29 356304 chr3:51993838
NA19223 AFR 1.44541574270493 19 RWDD2A 478577 chr6:83152212
NA12249 EUR 1.71917671848175 21 RWDD2A 478577 chr6:83152212
NA19201 AFR 1.83024875310843 21 RWDD2A 478577 chr6:83152212
NA19210 AFR 1.84981835897477 21 RWDD2A 478577 chr6:83152212
HG00127 EUR 1.86281270337577 21 RWDD2A 478577 chr6:83152212
NA19119 AFR 1.90811140859614 19 RWDD2A 478577 chr6:83152212
NA19096 AFR 1.97366878205756 18 RWDD2A 478577 chr6:83152212
NA18505 AFR 1.97401403551765 21 RWDD2A 478577 chr6:83152212
NA18502 AFR 2.01347070427304 21 RWDD2A 478577 chr6:83152212
NA19093 AFR 2.05385971965475 20 RWDD2A 478577 chr6:83152212
NA19099 AFR 2.07606317172049 21 RWDD2A 478577 chr6:83152212
NA18486 AFR 2.08664385315983 19 RWDD2A 478577 chr6:83152212
NA12760 EUR 2.08887718188511 21 RWDD2A 478577 chr6:83152212
NA20508 EUR 2.11012877902881 19 RWDD2A 478577 chr6:83152212
NA19172 AFR 2.11017900370004 17 RWDD2A 478577 chr6:83152212
NA19171 AFR 2.11682166267085 19 RWDD2A 478577 chr6:83152212
NA19095 AFR 2.13677540935516 20 RWDD2A 478577 chr6:83152212
NA20812 EUR 2.16043186787062 21 RWDD2A 478577 chr6:83152212
NA18909 AFR 2.17922940858352 19 RWDD2A 478577 chr6:83152212
NA19092 AFR 2.19349957212126 21 RWDD2A 478577 chr6:83152212
NA19143 AFR 2.20606036241525 21 RWDD2A 478577 chr6:83152212
NA19144 AFR 2.22744846764936 18 RWDD2A 478577 chr6:83152212
NA19257 AFR 2.25996228243171 20 RWDD2A 478577 chr6:83152212
NA20502 EUR 2.26319021742441 21 RWDD2A 478577 chr6:83152212
NA20815 EUR 2.26332121005753 17 RWDD2A 478577 chr6:83152212
HG00126 EUR 2.26418505801457 21 RWDD2A 478577 chr6:83152212
NA12815 EUR 2.2839181578882 19 RWDD2A 478577 chr6:83152212
NA20512 EUR 2.30709724661034 22 RWDD2A 478577 chr6:83152212
HG01791 EUR 2.31953224619911 21 RWDD2A 478577 chr6:83152212
NA19130 AFR 2.32072708331998 21 RWDD2A 478577 chr6:83152212
NA19204 AFR 2.35966907455145 18 RWDD2A 478577 chr6:83152212
NA18907 AFR 2.36870227800077 19 RWDD2A 478577 chr6:83152212
HG00252 EUR 2.38400769398874 21 RWDD2A 478577 chr6:83152212
NA12489 EUR 2.38814844606402 19 RWDD2A 478577 chr6:83152212
NA20811 EUR 2.39826235182031 21 RWDD2A 478577 chr6:83152212
NA12546 EUR 2.42079654814493 19 RWDD2A 478577 chr6:83152212
NA18508 AFR 2.44884126152976 21 RWDD2A 478577 chr6:83152212
HG01334 EUR 2.44896503523756 21 RWDD2A 478577 chr6:83152212
HG00099 EUR 2.44910866004097 21 RWDD2A 478577 chr6:83152212
NA20541 EUR 2.45261958762039 21 RWDD2A 478577 chr6:83152212
NA19113 AFR 2.45724061758118 19 RWDD2A 478577 chr6:83152212
NA19137 AFR 2.45967031708038 19 RWDD2A 478577 chr6:83152212
NA18908 AFR 2.45975566293135 19 RWDD2A 478577 chr6:83152212
NA20826 EUR 2.46219208407997 21 RWDD2A 478577 chr6:83152212
NA20519 EUR 2.46341076446206 21 RWDD2A 478577 chr6:83152212
NA19141 AFR 2.46969172508555 20 RWDD2A 478577 chr6:83152212
NA20589 EUR 2.4714174502337 21 RWDD2A 478577 chr6:83152212
NA20536 EUR 2.47897967446379 17 RWDD2A 478577 chr6:83152212
HG00143 EUR 2.48792098683065 19 RWDD2A 478577 chr6:83152212
NA12155 EUR 2.48891118804176 21 RWDD2A 478577 chr6:83152212
NA20810 EUR 2.49007188104021 19 RWDD2A 478577 chr6:83152212
NA20509 EUR 2.49635332220033 21 RWDD2A 478577 chr6:83152212
NA19138 AFR 2.5087395806384 18 RWDD2A 478577 chr6:83152212
HG00149 EUR 2.51276723687445 21 RWDD2A 478577 chr6:83152212
NA19102 AFR 2.51509107991045 19 RWDD2A 478577 chr6:83152212
NA12814 EUR 2.53155481427012 21 RWDD2A 478577 chr6:83152212
NA19214 AFR 2.53617794298972 19 RWDD2A 478577 chr6:83152212
NA18858 AFR 2.61188056748067 22 RWDD2A 478577 chr6:83152212
HG00141 EUR 2.61647048012444 17 RWDD2A 478577 chr6:83152212
HG00336 EUR 2.62866331507792 21 RWDD2A 478577 chr6:83152212
NA20765 EUR 2.63271815008653 19 RWDD2A 478577 chr6:83152212
HG00250 EUR 2.64176703703977 19 RWDD2A 478577 chr6:83152212
NA20531 EUR 2.64218580053177 21 RWDD2A 478577 chr6:83152212
NA20581 EUR 2.65042678020125 21 RWDD2A 478577 chr6:83152212
NA20754 EUR 2.65103577254592 19 RWDD2A 478577 chr6:83152212
HG00114 EUR 2.65472093543476 19 RWDD2A 478577 chr6:83152212
NA11995 EUR 2.65537126096887 21 RWDD2A 478577 chr6:83152212
NA18517 AFR 2.65568270747545 17 RWDD2A 478577 chr6:83152212
NA20809 EUR 2.65576525922997 22 RWDD2A 478577 chr6:83152212
HG00105 EUR 2.66437529673791 19 RWDD2A 478577 chr6:83152212
NA12348 EUR 2.6763961292292 21 RWDD2A 478577 chr6:83152212
HG00111 EUR 2.68483860189062 19 RWDD2A 478577 chr6:83152212
HG00259 EUR 2.68511945711075 19 RWDD2A 478577 chr6:83152212
HG00139 EUR 2.69817295583776 21 RWDD2A 478577 chr6:83152212
NA18933 AFR 2.70530959446263 19 RWDD2A 478577 chr6:83152212
NA12812 EUR 2.70814961302931 21 RWDD2A 478577 chr6:83152212
NA19160 AFR 2.725193585104 21 RWDD2A 478577 chr6:83152212
HG00267 EUR 2.72983928413392 19 RWDD2A 478577 chr6:83152212
NA19098 AFR 2.76161286502822 20 RWDD2A 478577 chr6:83152212
NA19118 AFR 2.76230257305563 19 RWDD2A 478577 chr6:83152212
NA19200 AFR 2.76241965673666 21 RWDD2A 478577 chr6:83152212
NA11881 EUR 2.77035009054824 17 RWDD2A 478577 chr6:83152212
NA19222 AFR 2.77090782096347 21 RWDD2A 478577 chr6:83152212
HG00308 EUR 2.77102272698712 19 RWDD2A 478577 chr6:83152212
NA19189 AFR 2.77165279970449 19 RWDD2A 478577 chr6:83152212
NA20532 EUR 2.77582085804617 21 RWDD2A 478577 chr6:83152212
NA12234 EUR 2.77621214928638 19 RWDD2A 478577 chr6:83152212
HG00109 EUR 2.77954762272757 21 RWDD2A 478577 chr6:83152212
NA20535 EUR 2.79864597921713 19 RWDD2A 478577 chr6:83152212
NA18917 AFR 2.80103996460182 21 RWDD2A 478577 chr6:83152212
HG00275 EUR 2.80388577484957 21 RWDD2A 478577 chr6:83152212
HG00151 EUR 2.8091553776616 21 RWDD2A 478577 chr6:83152212
HG00238 EUR 2.81170243422395 21 RWDD2A 478577 chr6:83152212
HG00346 EUR 2.81364261717622 19 RWDD2A 478577 chr6:83152212
HG00326 EUR 2.81421403994337 19 RWDD2A 478577 chr6:83152212
NA20803 EUR 2.81540102706105 21 RWDD2A 478577 chr6:83152212
NA20544 EUR 2.82448132973551 21 RWDD2A 478577 chr6:83152212
NA19114 AFR 2.83217233635738 19 RWDD2A 478577 chr6:83152212
NA12873 EUR 2.84097038462432 19 RWDD2A 478577 chr6:83152212
NA12154 EUR 2.85224733166114 19 RWDD2A 478577 chr6:83152212
NA19117 AFR 2.85763340488886 20 RWDD2A 478577 chr6:83152212
HG00096 EUR 2.86211913589539 19 RWDD2A 478577 chr6:83152212
NA19152 AFR 2.86240442771521 21 RWDD2A 478577 chr6:83152212
HG02215 EUR 2.8628486032398 21 RWDD2A 478577 chr6:83152212
HG00189 EUR 2.86699565653254 19 RWDD2A 478577 chr6:83152212
NA18870 AFR 2.86840564509087 21 RWDD2A 478577 chr6:83152212
NA18912 AFR 2.87976114295047 21 RWDD2A 478577 chr6:83152212
NA12762 EUR 2.88058379957655 21 RWDD2A 478577 chr6:83152212
HG00112 EUR 2.89510990914817 21 RWDD2A 478577 chr6:83152212
HG00310 EUR 2.89522256744747 19 RWDD2A 478577 chr6:83152212
NA07056 EUR 2.89563874976669 19 RWDD2A 478577 chr6:83152212
NA12006 EUR 2.89811426711729 21 RWDD2A 478577 chr6:83152212
NA12043 EUR 2.89961518350075 19 RWDD2A 478577 chr6:83152212
NA20521 EUR 2.90832216745647 21 RWDD2A 478577 chr6:83152212
NA20534 EUR 2.91137287155372 19 RWDD2A 478577 chr6:83152212
HG00383 EUR 2.91559745399502 21 RWDD2A 478577 chr6:83152212
NA20805 EUR 2.92364056790128 21 RWDD2A 478577 chr6:83152212
NA12842 EUR 2.92369649479652 21 RWDD2A 478577 chr6:83152212
NA19107 AFR 2.92459219652043 18 RWDD2A 478577 chr6:83152212
NA19256 AFR 2.92479187984118 22 RWDD2A 478577 chr6:83152212
HG00328 EUR 2.92823307625456 19 RWDD2A 478577 chr6:83152212
NA12813 EUR 2.92945636558576 19 RWDD2A 478577 chr6:83152212
HG00330 EUR 2.93027653973589 17 RWDD2A 478577 chr6:83152212
NA20527 EUR 2.93042453410433 19 RWDD2A 478577 chr6:83152212
HG00382 EUR 2.93200058531287 21 RWDD2A 478577 chr6:83152212
HG00101 EUR 2.94467013791545 21 RWDD2A 478577 chr6:83152212
HG00246 EUR 2.95887039829234 17 RWDD2A 478577 chr6:83152212
NA20757 EUR 2.96246298299088 21 RWDD2A 478577 chr6:83152212
HG00240 EUR 2.96428055761831 19 RWDD2A 478577 chr6:83152212
NA20507 EUR 2.96451655284005 21 RWDD2A 478577 chr6:83152212
NA19159 AFR 2.97240596606265 21 RWDD2A 478577 chr6:83152212
NA12776 EUR 2.97551576902625 19 RWDD2A 478577 chr6:83152212
NA20543 EUR 2.98000389662341 19 RWDD2A 478577 chr6:83152212
HG00323 EUR 2.98387320952013 21 RWDD2A 478577 chr6:83152212
HG00115 EUR 2.98976589333681 17 RWDD2A 478577 chr6:83152212
HG00185 EUR 2.99111001576071 21 RWDD2A 478577 chr6:83152212
HG00281 EUR 2.99699745285594 17 RWDD2A 478577 chr6:83152212
HG00125 EUR 3.01401184862669 19 RWDD2A 478577 chr6:83152212
HG00123 EUR 3.01664908161193 22 RWDD2A 478577 chr6:83152212
HG00341 EUR 3.02523847615862 17 RWDD2A 478577 chr6:83152212
HG00121 EUR 3.02730105952584 21 RWDD2A 478577 chr6:83152212
NA19225 AFR 3.02823058653578 19 RWDD2A 478577 chr6:83152212
HG00136 EUR 3.0324563574607 21 RWDD2A 478577 chr6:83152212
NA11994 EUR 3.03432881976205 19 RWDD2A 478577 chr6:83152212
NA12749 EUR 3.05310160225625 21 RWDD2A 478577 chr6:83152212
NA20756 EUR 3.05413716265169 19 RWDD2A 478577 chr6:83152212
NA12750 EUR 3.0591046779737 19 RWDD2A 478577 chr6:83152212
NA12718 EUR 3.0797647405758 21 RWDD2A 478577 chr6:83152212
NA20585 EUR 3.08252864652827 19 RWDD2A 478577 chr6:83152212
NA19108 AFR 3.11701404522102 21 RWDD2A 478577 chr6:83152212
HG00239 EUR 3.119626754748 21 RWDD2A 478577 chr6:83152212
HG00150 EUR 3.12593891920971 19 RWDD2A 478577 chr6:83152212
NA20759 EUR 3.13094906733413 21 RWDD2A 478577 chr6:83152212
NA12413 EUR 3.13637788760308 21 RWDD2A 478577 chr6:83152212
NA20758 EUR 3.1381951145623 19 RWDD2A 478577 chr6:83152212
HG00264 EUR 3.13969273674404 21 RWDD2A 478577 chr6:83152212
NA19209 AFR 3.14031094219855 21 RWDD2A 478577 chr6:83152212
NA10851 EUR 3.14939945822481 19 RWDD2A 478577 chr6:83152212
NA20807 EUR 3.15221742666543 21 RWDD2A 478577 chr6:83152212
NA12273 EUR 3.15414683521225 21 RWDD2A 478577 chr6:83152212
HG00128 EUR 3.15749313837449 21 RWDD2A 478577 chr6:83152212
NA19153 AFR 3.15891584654362 21 RWDD2A 478577 chr6:83152212
NA20808 EUR 3.1611510311177 21 RWDD2A 478577 chr6:83152212
NA12716 EUR 3.16379397003722 19 RWDD2A 478577 chr6:83152212
NA12751 EUR 3.16407417878285 21 RWDD2A 478577 chr6:83152212
NA19175 AFR 3.16734225741918 21 RWDD2A 478577 chr6:83152212
NA11831 EUR 3.17484684387097 19 RWDD2A 478577 chr6:83152212
NA12778 EUR 3.17781074153361 21 RWDD2A 478577 chr6:83152212
HG00353 EUR 3.17950381418034 17 RWDD2A 478577 chr6:83152212
NA11992 EUR 3.1813251210978 21 RWDD2A 478577 chr6:83152212
NA19146 AFR 3.18292098905799 19 RWDD2A 478577 chr6:83152212
NA20800 EUR 3.18651144247198 21 RWDD2A 478577 chr6:83152212
NA19235 AFR 3.18696563226476 19 RWDD2A 478577 chr6:83152212
NA12763 EUR 3.18757623259594 21 RWDD2A 478577 chr6:83152212
HG00309 EUR 3.1916729853139 21 RWDD2A 478577 chr6:83152212
HG00122 EUR 3.20200439677591 17 RWDD2A 478577 chr6:83152212
NA12347 EUR 3.20482503320057 21 RWDD2A 478577 chr6:83152212
HG00343 EUR 3.20734786163358 21 RWDD2A 478577 chr6:83152212
NA20520 EUR 3.21018997817535 19 RWDD2A 478577 chr6:83152212
HG00367 EUR 3.21085657810179 19 RWDD2A 478577 chr6:83152212
NA12399 EUR 3.21184452167261 21 RWDD2A 478577 chr6:83152212
HG00324 EUR 3.21648445278296 19 RWDD2A 478577 chr6:83152212
NA12044 EUR 3.21921705946473 21 RWDD2A 478577 chr6:83152212
HG01789 EUR 3.23159307015514 19 RWDD2A 478577 chr6:83152212
NA19198 AFR 3.23677122604649 19 RWDD2A 478577 chr6:83152212
HG00345 EUR 3.24145093245736 19 RWDD2A 478577 chr6:83152212
HG00118 EUR 3.24351337382941 21 RWDD2A 478577 chr6:83152212
HG00116 EUR 3.24494742779747 21 RWDD2A 478577 chr6:83152212
NA20801 EUR 3.25050307842332 19 RWDD2A 478577 chr6:83152212
HG00256 EUR 3.25233360901024 21 RWDD2A 478577 chr6:83152212
NA20525 EUR 3.26219591836765 21 RWDD2A 478577 chr6:83152212
HG00261 EUR 3.26808232770587 17 RWDD2A 478577 chr6:83152212
NA19207 AFR 3.27172220605624 21 RWDD2A 478577 chr6:83152212
HG00361 EUR 3.27464637351939 17 RWDD2A 478577 chr6:83152212
HG00342 EUR 3.27629138062064 19 RWDD2A 478577 chr6:83152212
NA19206 AFR 3.28104090051168 21 RWDD2A 478577 chr6:83152212
NA11918 EUR 3.29415462773692 19 RWDD2A 478577 chr6:83152212
NA20814 EUR 3.29696543404046 21 RWDD2A 478577 chr6:83152212
NA18934 AFR 3.30061037863073 20 RWDD2A 478577 chr6:83152212
NA12283 EUR 3.30759135453968 19 RWDD2A 478577 chr6:83152212
NA20514 EUR 3.30960873729915 21 RWDD2A 478577 chr6:83152212
NA19131 AFR 3.31858211189839 21 RWDD2A 478577 chr6:83152212
NA20516 EUR 3.32082642304658 19 RWDD2A 478577 chr6:83152212
HG00263 EUR 3.32555775386951 19 RWDD2A 478577 chr6:83152212
HG00251 EUR 3.32853421635487 19 RWDD2A 478577 chr6:83152212
HG00329 EUR 3.32994550619468 17 RWDD2A 478577 chr6:83152212
NA20528 EUR 3.3432300918419 19 RWDD2A 478577 chr6:83152212
HG00362 EUR 3.34508577161053 21 RWDD2A 478577 chr6:83152212
HG00282 EUR 3.35066613462248 19 RWDD2A 478577 chr6:83152212
NA07037 EUR 3.35351340967818 19 RWDD2A 478577 chr6:83152212
NA19147 AFR 3.35613837577244 17 RWDD2A 478577 chr6:83152212
HG00244 EUR 3.35749509638919 21 RWDD2A 478577 chr6:83152212
HG00180 EUR 3.36361225165587 19 RWDD2A 478577 chr6:83152212
NA19185 AFR 3.36526583255114 19 RWDD2A 478577 chr6:83152212
HG00179 EUR 3.36824001080411 21 RWDD2A 478577 chr6:83152212
NA18511 AFR 3.38962564832177 19 RWDD2A 478577 chr6:83152212
NA20510 EUR 3.39022098223501 21 RWDD2A 478577 chr6:83152212
HG00360 EUR 3.39473413989185 17 RWDD2A 478577 chr6:83152212
NA19184 AFR 3.39783293094423 17 RWDD2A 478577 chr6:83152212
HG00243 EUR 3.39950581647659 19 RWDD2A 478577 chr6:83152212
HG00321 EUR 3.40361223135483 19 RWDD2A 478577 chr6:83152212
NA19149 AFR 3.40673916757595 21 RWDD2A 478577 chr6:83152212
NA12287 EUR 3.40860973297713 19 RWDD2A 478577 chr6:83152212
NA19129 AFR 3.41565106753346 21 RWDD2A 478577 chr6:83152212
NA20586 EUR 3.41600892384466 21 RWDD2A 478577 chr6:83152212
NA20542 EUR 3.42035943753819 19 RWDD2A 478577 chr6:83152212
HG00335 EUR 3.4304146551107 19 RWDD2A 478577 chr6:83152212
NA12829 EUR 3.43322187730883 17 RWDD2A 478577 chr6:83152212
HG00129 EUR 3.45013530295107 19 RWDD2A 478577 chr6:83152212
HG00102 EUR 3.45159467272868 19 RWDD2A 478577 chr6:83152212
HG00338 EUR 3.45786111839138 19 RWDD2A 478577 chr6:83152212
HG00378 EUR 3.45877980687333 17 RWDD2A 478577 chr6:83152212
HG00155 EUR 3.46614531819938 21 RWDD2A 478577 chr6:83152212
HG00319 EUR 3.475897864507 21 RWDD2A 478577 chr6:83152212
HG00097 EUR 3.47994766528152 19 RWDD2A 478577 chr6:83152212
HG00242 EUR 3.48218634770264 19 RWDD2A 478577 chr6:83152212
NA18861 AFR 3.49367837578486 19 RWDD2A 478577 chr6:83152212
NA12827 EUR 3.49730133628792 19 RWDD2A 478577 chr6:83152212
HG00376 EUR 3.50867244976473 21 RWDD2A 478577 chr6:83152212
HG00284 EUR 3.51808800113187 19 RWDD2A 478577 chr6:83152212
HG00231 EUR 3.52128661097337 19 RWDD2A 478577 chr6:83152212
HG00133 EUR 3.52370679952107 19 RWDD2A 478577 chr6:83152212
NA11931 EUR 3.52824862919825 19 RWDD2A 478577 chr6:83152212
HG00257 EUR 3.53287793351074 19 RWDD2A 478577 chr6:83152212
HG00235 EUR 3.53294109899401 21 RWDD2A 478577 chr6:83152212
NA19190 AFR 3.5353830558244 21 RWDD2A 478577 chr6:83152212
HG01790 EUR 3.53947600717629 21 RWDD2A 478577 chr6:83152212
NA20819 EUR 3.54158869714677 21 RWDD2A 478577 chr6:83152212
HG00186 EUR 3.54214996386647 17 RWDD2A 478577 chr6:83152212
NA20761 EUR 3.54639841206855 21 RWDD2A 478577 chr6:83152212
HG00160 EUR 3.54962416856249 21 RWDD2A 478577 chr6:83152212
NA20588 EUR 3.57852022307451 21 RWDD2A 478577 chr6:83152212
HG00106 EUR 3.59309029911351 21 RWDD2A 478577 chr6:83152212
HG00280 EUR 3.59494291206901 21 RWDD2A 478577 chr6:83152212
NA12872 EUR 3.60606459472229 21 RWDD2A 478577 chr6:83152212
HG00262 EUR 3.61686943925886 21 RWDD2A 478577 chr6:83152212
NA18873 AFR 3.61807346160789 17 RWDD2A 478577 chr6:83152212
HG00365 EUR 3.63261125065308 19 RWDD2A 478577 chr6:83152212
HG00182 EUR 3.63509564436758 21 RWDD2A 478577 chr6:83152212
HG00174 EUR 3.63617310697421 19 RWDD2A 478577 chr6:83152212
NA19121 AFR 3.64137907146799 19 RWDD2A 478577 chr6:83152212
HG00285 EUR 3.64271171096149 21 RWDD2A 478577 chr6:83152212
NA12717 EUR 3.64419634095409 19 RWDD2A 478577 chr6:83152212
NA12286 EUR 3.6456321447117 21 RWDD2A 478577 chr6:83152212
NA12058 EUR 3.64566242905457 17 RWDD2A 478577 chr6:83152212
HG00138 EUR 3.65392542954695 21 RWDD2A 478577 chr6:83152212
HG00373 EUR 3.65542655717993 19 RWDD2A 478577 chr6:83152212
NA11829 EUR 3.66171352672595 19 RWDD2A 478577 chr6:83152212
NA12383 EUR 3.69218550757807 19 RWDD2A 478577 chr6:83152212
HG00274 EUR 3.69694366496444 19 RWDD2A 478577 chr6:83152212
HG00337 EUR 3.70812021422598 19 RWDD2A 478577 chr6:83152212
HG00356 EUR 3.71327721564468 21 RWDD2A 478577 chr6:83152212
NA20538 EUR 3.71788462787689 21 RWDD2A 478577 chr6:83152212
NA20529 EUR 3.73457016581891 21 RWDD2A 478577 chr6:83152212
NA06994 EUR 3.73880198732174 21 RWDD2A 478577 chr6:83152212
NA06989 EUR 3.75900632511165 17 RWDD2A 478577 chr6:83152212
NA11840 EUR 3.76831498880022 21 RWDD2A 478577 chr6:83152212
HG00355 EUR 3.77809895033835 19 RWDD2A 478577 chr6:83152212
NA12156 EUR 3.78469050556211 21 RWDD2A 478577 chr6:83152212
NA20503 EUR 3.81446706344971 19 RWDD2A 478577 chr6:83152212
NA11894 EUR 3.82409105851755 19 RWDD2A 478577 chr6:83152212
NA20518 EUR 3.83821100858708 21 RWDD2A 478577 chr6:83152212
NA12890 EUR 3.85560379017086 19 RWDD2A 478577 chr6:83152212
HG00187 EUR 3.85638342118488 19 RWDD2A 478577 chr6:83152212
HG00181 EUR 3.8576727228253 21 RWDD2A 478577 chr6:83152212
NA11893 EUR 3.86055468644074 21 RWDD2A 478577 chr6:83152212
HG00130 EUR 3.86874777246597 19 RWDD2A 478577 chr6:83152212
NA20752 EUR 3.87736114734896 21 RWDD2A 478577 chr6:83152212
HG00188 EUR 3.87991232847297 19 RWDD2A 478577 chr6:83152212
NA20813 EUR 3.88463262683575 21 RWDD2A 478577 chr6:83152212
NA18923 AFR 3.88906825073114 20 RWDD2A 478577 chr6:83152212
NA20530 EUR 3.90590160957242 21 RWDD2A 478577 chr6:83152212
NA12272 EUR 3.91208928585342 21 RWDD2A 478577 chr6:83152212
HG00253 EUR 3.92583552943643 19 RWDD2A 478577 chr6:83152212
HG00245 EUR 3.94191854372992 19 RWDD2A 478577 chr6:83152212
HG00108 EUR 3.95225734747904 21 RWDD2A 478577 chr6:83152212
HG00320 EUR 3.95876910688032 21 RWDD2A 478577 chr6:83152212
HG00271 EUR 3.96176430647722 21 RWDD2A 478577 chr6:83152212
HG00277 EUR 3.96184242875566 19 RWDD2A 478577 chr6:83152212
HG00119 EUR 3.97314344149913 19 RWDD2A 478577 chr6:83152212
NA06986 EUR 3.97708079905226 21 RWDD2A 478577 chr6:83152212
NA18867 AFR 3.9924458357032 19 RWDD2A 478577 chr6:83152212
HG00325 EUR 3.99896620823893 21 RWDD2A 478577 chr6:83152212
HG00313 EUR 4.00280369966162 19 RWDD2A 478577 chr6:83152212
NA12282 EUR 4.01197097687865 21 RWDD2A 478577 chr6:83152212
HG00154 EUR 4.01714365897738 21 RWDD2A 478577 chr6:83152212
HG00327 EUR 4.02308037217669 21 RWDD2A 478577 chr6:83152212
HG00349 EUR 4.14324541937714 19 RWDD2A 478577 chr6:83152212
NA12400 EUR 4.14375911142036 21 RWDD2A 478577 chr6:83152212
HG00315 EUR 4.16414861686849 21 RWDD2A 478577 chr6:83152212
HG00276 EUR 4.18016741356854 21 RWDD2A 478577 chr6:83152212
NA20582 EUR 4.20326674591034 19 RWDD2A 478577 chr6:83152212
NA20517 EUR 4.22102759155728 19 RWDD2A 478577 chr6:83152212
HG00142 EUR 4.2620331222235 17 RWDD2A 478577 chr6:83152212
HG00176 EUR 4.27352154160812 21 RWDD2A 478577 chr6:83152212
HG00233 EUR 4.27879110922143 19 RWDD2A 478577 chr6:83152212
NA18916 AFR 4.30758157033834 19 RWDD2A 478577 chr6:83152212
HG00183 EUR 4.3722178213429 21 RWDD2A 478577 chr6:83152212
HG00146 EUR 4.42336930936348 21 RWDD2A 478577 chr6:83152212
HG00137 EUR 4.42457655494201 21 RWDD2A 478577 chr6:83152212
HG00103 EUR 4.43866229996896 21 RWDD2A 478577 chr6:83152212
HG00110 EUR 4.45411504736409 21 RWDD2A 478577 chr6:83152212
HG00269 EUR 4.46584558192122 21 RWDD2A 478577 chr6:83152212
NA19247 AFR 4.47668799312594 17 RWDD2A 478577 chr6:83152212
NA11832 EUR 4.48008328352629 19 RWDD2A 478577 chr6:83152212
NA12777 EUR 4.51715044980416 21 RWDD2A 478577 chr6:83152212
HG00268 EUR 4.535047028868 21 RWDD2A 478577 chr6:83152212
HG00339 EUR 4.54013769805246 21 RWDD2A 478577 chr6:83152212
NA20504 EUR 4.54301142127128 21 RWDD2A 478577 chr6:83152212
HG00379 EUR 4.54933596082581 17 RWDD2A 478577 chr6:83152212
NA12889 EUR 4.56592811024816 19 RWDD2A 478577 chr6:83152212
HG00358 EUR 4.57626082156672 21 RWDD2A 478577 chr6:83152212
HG00177 EUR 4.57744996912853 17 RWDD2A 478577 chr6:83152212
NA20760 EUR 4.57990834179842 19 RWDD2A 478577 chr6:83152212
HG00364 EUR 4.58140923697624 19 RWDD2A 478577 chr6:83152212
NA20828 EUR 4.61181864745644 17 RWDD2A 478577 chr6:83152212
HG00173 EUR 4.6299642104999 21 RWDD2A 478577 chr6:83152212
HG00273 EUR 4.63313402623442 19 RWDD2A 478577 chr6:83152212
NA20540 EUR 4.69175908771407 21 RWDD2A 478577 chr6:83152212
NA20515 EUR 4.70180504991111 19 RWDD2A 478577 chr6:83152212
HG00232 EUR 4.71726833054719 19 RWDD2A 478577 chr6:83152212
HG00381 EUR 4.7223792965006 19 RWDD2A 478577 chr6:83152212
HG00331 EUR 4.7895262954934 19 RWDD2A 478577 chr6:83152212
NA12775 EUR 4.9506503443807 21 RWDD2A 478577 chr6:83152212
NA12275 EUR 4.96720388364778 19 RWDD2A 478577 chr6:83152212
NA19197 AFR 4.97690678283057 20 RWDD2A 478577 chr6:83152212
NA07357 EUR 5.03047833442832 19 RWDD2A 478577 chr6:83152212
HG00178 EUR 5.05318350439069 19 RWDD2A 478577 chr6:83152212
HG00236 EUR 5.05482365339156 19 RWDD2A 478577 chr6:83152212
HG00278 EUR 5.09611021329192 19 RWDD2A 478577 chr6:83152212
HG00334 EUR 5.09812625861191 21 RWDD2A 478577 chr6:83152212
NA11830 EUR 5.15715620682075 21 RWDD2A 478577 chr6:83152212
HG00344 EUR 5.3340466098084 19 RWDD2A 478577 chr6:83152212
HG00332 EUR 5.41881333442007 21 RWDD2A 478577 chr6:83152212
HG00375 EUR 5.46585285551263 21 RWDD2A 478577 chr6:83152212
HG00171 EUR 5.48893431831013 19 RWDD2A 478577 chr6:83152212
NA11892 EUR 5.6807031742588 22 RWDD2A 478577 chr6:83152212
HG00350 EUR 6.08718024848078 21 RWDD2A 478577 chr6:83152212
HG00260 EUR 7.61708036766674 19 RWDD2A 478577 chr6:83152212
HG00245 EUR 29.7862961733717 26 ALKBH5 166745 chr17:18208489
HG00244 EUR 32.1735803235225 26 ALKBH5 166745 chr17:18208489
HG00102 EUR 34.8498552456009 19 ALKBH5 166745 chr17:18208489
NA19200 AFR 36.0886994289053 27 ALKBH5 166745 chr17:18208489
HG00238 EUR 36.3053518579915 26 ALKBH5 166745 chr17:18208489
NA18486 AFR 37.7079207210478 27 ALKBH5 166745 chr17:18208489
HG00150 EUR 37.8495766248611 19 ALKBH5 166745 chr17:18208489
NA19141 AFR 38.2069405755054 23 ALKBH5 166745 chr17:18208489
NA19138 AFR 38.312638599764 26 ALKBH5 166745 chr17:18208489
NA19207 AFR 39.196970183947 26 ALKBH5 166745 chr17:18208489
NA20805 EUR 39.9496806928087 26 ALKBH5 166745 chr17:18208489
NA19223 AFR 40.2330619466668 26 ALKBH5 166745 chr17:18208489
NA19236 AFR 40.2473234989446 26 ALKBH5 166745 chr17:18208489
NA20807 EUR 41.1445677159562 26 ALKBH5 166745 chr17:18208489
HG00127 EUR 41.5768411508281 26 ALKBH5 166745 chr17:18208489
NA19209 AFR 42.0007016490021 26 ALKBH5 166745 chr17:18208489
HG00101 EUR 42.1768778807379 22.5 ALKBH5 166745 chr17:18208489
NA20814 EUR 42.2831070884735 22.5 ALKBH5 166745 chr17:18208489
NA20815 EUR 42.9345346402528 22.5 ALKBH5 166745 chr17:18208489
NA19160 AFR 42.9910766434027 22.5 ALKBH5 166745 chr17:18208489
NA19144 AFR 43.2133748481564 26.5 ALKBH5 166745 chr17:18208489
HG00103 EUR 43.4001954009255 19 ALKBH5 166745 chr17:18208489
NA20810 EUR 43.9567144970335 22.5 ALKBH5 166745 chr17:18208489
NA07347 EUR 44.0516091286002 19 ALKBH5 166745 chr17:18208489
HG00243 EUR 45.1787459669236 19 ALKBH5 166745 chr17:18208489
NA20809 EUR 45.2702296637806 22.5 ALKBH5 166745 chr17:18208489
NA18520 AFR 45.9608761185656 27 ALKBH5 166745 chr17:18208489
HG00181 EUR 46.0099319397615 26 ALKBH5 166745 chr17:18208489
NA06994 EUR 46.8084121528008 26 ALKBH5 166745 chr17:18208489
HG00119 EUR 46.8739616173298 26 ALKBH5 166745 chr17:18208489
NA19098 AFR 47.0277806922349 23 ALKBH5 166745 chr17:18208489
HG00240 EUR 47.1388974920271 26 ALKBH5 166745 chr17:18208489
NA18867 AFR 47.8152968417453 26.5 ALKBH5 166745 chr17:18208489
NA20808 EUR 48.0070699048027 22.5 ALKBH5 166745 chr17:18208489
NA20819 EUR 48.936794865714 26 ALKBH5 166745 chr17:18208489
HG00114 EUR 49.0030654434557 26 ALKBH5 166745 chr17:18208489
HG00186 EUR 49.1716619486699 22.5 ALKBH5 166745 chr17:18208489
NA19119 AFR 49.2431117408086 26 ALKBH5 166745 chr17:18208489
NA12283 EUR 49.3617146608319 22.5 ALKBH5 166745 chr17:18208489
NA20812 EUR 49.3731756597518 19 ALKBH5 166745 chr17:18208489
NA18870 AFR 49.4942551983216 26 ALKBH5 166745 chr17:18208489
HG00242 EUR 49.523450801261 26 ALKBH5 166745 chr17:18208489
NA12751 EUR 49.8871621798075 19 ALKBH5 166745 chr17:18208489
HG00264 EUR 50.5330614008844 19 ALKBH5 166745 chr17:18208489
HG00133 EUR 50.6675681682472 26 ALKBH5 166745 chr17:18208489
NA06989 EUR 51.3044650492098 26 ALKBH5 166745 chr17:18208489
NA18934 AFR 51.4944079730194 19 ALKBH5 166745 chr17:18208489
HG00308 EUR 51.7634636560147 26 ALKBH5 166745 chr17:18208489
HG00262 EUR 52.6237479943436 22.5 ALKBH5 166745 chr17:18208489
NA18510 AFR 52.8726563166013 22.5 ALKBH5 166745 chr17:18208489
NA12282 EUR 53.0408290816535 26 ALKBH5 166745 chr17:18208489
NA12717 EUR 53.3383944967346 22.5 ALKBH5 166745 chr17:18208489
NA18868 AFR 53.3452212741401 26 ALKBH5 166745 chr17:18208489
HG00183 EUR 53.4282591353297 19 ALKBH5 166745 chr17:18208489
NA18912 AFR 53.5991098655818 22.5 ALKBH5 166745 chr17:18208489
NA12761 EUR 53.6179784792204 19 ALKBH5 166745 chr17:18208489
NA18923 AFR 53.6565297676283 22.5 ALKBH5 166745 chr17:18208489
NA19197 AFR 53.6915048726131 22.5 ALKBH5 166745 chr17:18208489
NA19153 AFR 53.8705262801948 23 ALKBH5 166745 chr17:18208489
NA19116 AFR 54.0830218484312 23 ALKBH5 166745 chr17:18208489
NA12763 EUR 54.1334057708647 26 ALKBH5 166745 chr17:18208489
NA20798 EUR 54.5973969147806 22.5 ALKBH5 166745 chr17:18208489
HG00100 EUR 55.1086054814777 26 ALKBH5 166745 chr17:18208489
NA19130 AFR 55.1861913735805 26 ALKBH5 166745 chr17:18208489
NA20826 EUR 55.7998429849585 26 ALKBH5 166745 chr17:18208489
NA19198 AFR 56.086045691646 26 ALKBH5 166745 chr17:18208489
NA19152 AFR 56.1500939253432 26.5 ALKBH5 166745 chr17:18208489
NA12286 EUR 56.2090461219017 22.5 ALKBH5 166745 chr17:18208489
NA19201 AFR 56.2330218440824 26 ALKBH5 166745 chr17:18208489
NA20507 EUR 56.342309814288 26 ALKBH5 166745 chr17:18208489
HG00116 EUR 56.8662384463867 26 ALKBH5 166745 chr17:18208489
HG00096 EUR 57.726976660288 19 ALKBH5 166745 chr17:18208489
HG00117 EUR 58.4058074899796 26 ALKBH5 166745 chr17:18208489
HG00158 EUR 58.4279569928933 26 ALKBH5 166745 chr17:18208489
NA19131 AFR 59.2632365754954 26 ALKBH5 166745 chr17:18208489
HG00265 EUR 59.5373352018899 19 ALKBH5 166745 chr17:18208489
NA12889 EUR 59.6949861183742 26 ALKBH5 166745 chr17:18208489
HG00179 EUR 59.7106494230841 22.5 ALKBH5 166745 chr17:18208489
NA19206 AFR 60.5177064594878 22.5 ALKBH5 166745 chr17:18208489
HG00189 EUR 60.5936608354553 22.5 ALKBH5 166745 chr17:18208489
NA19204 AFR 60.615191539363 26.5 ALKBH5 166745 chr17:18208489
NA20813 EUR 61.0588782146298 26 ALKBH5 166745 chr17:18208489
NA19143 AFR 61.97631662824 26 ALKBH5 166745 chr17:18208489
NA20799 EUR 63.2482228036745 22.5 ALKBH5 166745 chr17:18208489
NA18917 AFR 63.8660590711418 22.5 ALKBH5 166745 chr17:18208489
NA18499 AFR 64.0021674113729 26 ALKBH5 166745 chr17:18208489
NA20811 EUR 64.0252008564422 19 ALKBH5 166745 chr17:18208489
HG00258 EUR 64.1007941655452 22.5 ALKBH5 166745 chr17:18208489
NA12249 EUR 64.1920195163462 26 ALKBH5 166745 chr17:18208489
NA19137 AFR 64.320193296153 26 ALKBH5 166745 chr17:18208489
NA20828 EUR 64.3412821041246 26 ALKBH5 166745 chr17:18208489
NA12273 EUR 64.6857225276622 26 ALKBH5 166745 chr17:18208489
NA11920 EUR 64.723800224478 26 ALKBH5 166745 chr17:18208489
HG00182 EUR 64.9278794589063 22.5 ALKBH5 166745 chr17:18208489
NA20803 EUR 64.9499123339358 22.5 ALKBH5 166745 chr17:18208489
NA20528 EUR 65.2627750708237 26 ALKBH5 166745 chr17:18208489
NA12760 EUR 65.9210498632884 22.5 ALKBH5 166745 chr17:18208489
NA12400 EUR 66.127163048885 19 ALKBH5 166745 chr17:18208489
HG00384 EUR 66.6100145509188 22.5 ALKBH5 166745 chr17:18208489
NA18933 AFR 67.0354606957934 19 ALKBH5 166745 chr17:18208489
NA12718 EUR 67.3035005618481 26 ALKBH5 166745 chr17:18208489
NA06986 EUR 68.2904522853145 22.5 ALKBH5 166745 chr17:18208489
NA12890 EUR 70.0439742238572 26 ALKBH5 166745 chr17:18208489
NA11840 EUR 70.11420907335 22.5 ALKBH5 166745 chr17:18208489
HG00159 EUR 70.6034407297159 22.5 ALKBH5 166745 chr17:18208489
NA12750 EUR 71.0144996691437 22 ALKBH5 166745 chr17:18208489
NA12275 EUR 76.6617824204211 22.5 ALKBH5 166745 chr17:18208489
NA20800 EUR 77.7848471574857 26 ALKBH5 166745 chr17:18208489
NA19171 AFR 77.8147740519628 26 ALKBH5 166745 chr17:18208489
NA19210 AFR 77.849208975754 23 ALKBH5 166745 chr17:18208489
NA12716 EUR 79.1063559070687 26 ALKBH5 166745 chr17:18208489
HG00187 EUR 79.6465541683949 19 ALKBH5 166745 chr17:18208489
HG00233 EUR 80.1156918957099 22.5 ALKBH5 166745 chr17:18208489
HG00185 EUR 80.5663149494818 19 ALKBH5 166745 chr17:18208489
HG00371 EUR 81.5007804717968 26 ALKBH5 166745 chr17:18208489
HG00178 EUR 81.9542592429776 22.5 ALKBH5 166745 chr17:18208489
NA20529 EUR 83.2572661003216 26 ALKBH5 166745 chr17:18208489
HG00188 EUR 91.744484846566 19 ALKBH5 166745 chr17:18208489
HG00174 EUR 0 28 SLC26A1 385949 chr4:952629
HG00259 EUR 0 29 SLC26A1 385949 chr4:952629
HG00260 EUR 0 31 SLC26A1 385949 chr4:952629
HG00261 EUR 0 31 SLC26A1 385949 chr4:952629
NA20544 EUR 0.0137848265244518 28 SLC26A1 385949 chr4:952629
NA20756 EUR 0.0137942706428365 26 SLC26A1 385949 chr4:952629
HG00277 EUR 0.0160623296265007 29 SLC26A1 385949 chr4:952629
NA20760 EUR 0.0192502225273093 30 SLC26A1 385949 chr4:952629
HG00109 EUR 0.0213606455225108 29 SLC26A1 385949 chr4:952629
NA12413 EUR 0.0223514441325392 28 SLC26A1 385949 chr4:952629
HG00171 EUR 0.026168530466645 29 SLC26A1 385949 chr4:952629
NA18858 AFR 0.0270318199160684 31 SLC26A1 385949 chr4:952629
HG00110 EUR 0.0292150631957037 26 SLC26A1 385949 chr4:952629
HG00381 EUR 0.0311731952650111 28 SLC26A1 385949 chr4:952629
NA19147 AFR 0.0323755404673253 27 SLC26A1 385949 chr4:952629
HG00102 EUR 0.0332185800559583 27 SLC26A1 385949 chr4:952629
HG00253 EUR 0.0335034736673442 28 SLC26A1 385949 chr4:952629
NA11892 EUR 0.0349246721536276 27 SLC26A1 385949 chr4:952629
HG00138 EUR 0.0386583341117293 29 SLC26A1 385949 chr4:952629
NA20752 EUR 0.0394354021840605 28 SLC26A1 385949 chr4:952629
HG00313 EUR 0.0398904472343328 28 SLC26A1 385949 chr4:952629
HG00111 EUR 0.0435401088185781 28 SLC26A1 385949 chr4:952629
HG00154 EUR 0.0447219449141508 30 SLC26A1 385949 chr4:952629
NA20812 EUR 0.0458715999662237 28 SLC26A1 385949 chr4:952629
HG00276 EUR 0.0488056546278944 29 SLC26A1 385949 chr4:952629
HG00338 EUR 0.0502706983807796 29 SLC26A1 385949 chr4:952629
HG00238 EUR 0.0541203537847406 29 SLC26A1 385949 chr4:952629
HG01791 EUR 0.054286618454573 27 SLC26A1 385949 chr4:952629
HG00131 EUR 0.0587593167706902 28 SLC26A1 385949 chr4:952629
NA19189 AFR 0.0609436987462004 31 SLC26A1 385949 chr4:952629
HG00319 EUR 0.0670302442199652 31 SLC26A1 385949 chr4:952629
HG00273 EUR 0.0694822622349099 31 SLC26A1 385949 chr4:952629
NA20582 EUR 0.0701910162398585 29 SLC26A1 385949 chr4:952629
NA20585 EUR 0.0717362876648763 28 SLC26A1 385949 chr4:952629
NA12383 EUR 0.0734004640486831 29 SLC26A1 385949 chr4:952629
NA18907 AFR 0.0744807815941676 27 SLC26A1 385949 chr4:952629
HG00136 EUR 0.0749464131886516 30 SLC26A1 385949 chr4:952629
HG00256 EUR 0.0763659578919182 29 SLC26A1 385949 chr4:952629
HG00232 EUR 0.0768024550760594 31 SLC26A1 385949 chr4:952629
HG00332 EUR 0.0771455294153858 29 SLC26A1 385949 chr4:952629
HG00341 EUR 0.079472815717644 28 SLC26A1 385949 chr4:952629
NA20757 EUR 0.0802812984102144 30 SLC26A1 385949 chr4:952629
NA11893 EUR 0.0805850166880546 27 SLC26A1 385949 chr4:952629
HG00103 EUR 0.0811393840749977 29 SLC26A1 385949 chr4:952629
NA12347 EUR 0.0811541625244084 29 SLC26A1 385949 chr4:952629
HG00353 EUR 0.0818548488773613 32 SLC26A1 385949 chr4:952629
HG00284 EUR 0.0828759203309602 32 SLC26A1 385949 chr4:952629
HG00324 EUR 0.0831036971598144 27 SLC26A1 385949 chr4:952629
HG02215 EUR 0.0835496279941546 26 SLC26A1 385949 chr4:952629
HG00257 EUR 0.0859391824667741 29 SLC26A1 385949 chr4:952629
HG00346 EUR 0.0861691268948925 31 SLC26A1 385949 chr4:952629
HG00327 EUR 0.0881466685428087 29 SLC26A1 385949 chr4:952629
NA20815 EUR 0.0892143973718912 30 SLC26A1 385949 chr4:952629
HG00321 EUR 0.0895840674591131 26 SLC26A1 385949 chr4:952629
NA12778 EUR 0.0962485429511427 31 SLC26A1 385949 chr4:952629
NA19108 AFR 0.0968487157940766 26 SLC26A1 385949 chr4:952629
HG00139 EUR 0.098938696021331 30 SLC26A1 385949 chr4:952629
HG00331 EUR 0.0993053394637177 28 SLC26A1 385949 chr4:952629
HG00378 EUR 0.101475418337191 29 SLC26A1 385949 chr4:952629
HG00376 EUR 0.101620285321439 25 SLC26A1 385949 chr4:952629
NA12348 EUR 0.103031888167763 29 SLC26A1 385949 chr4:952629
NA20759 EUR 0.104006231577493 29 SLC26A1 385949 chr4:952629
NA11931 EUR 0.104807448640039 30 SLC26A1 385949 chr4:952629
NA19236 AFR 0.109682639185549 28 SLC26A1 385949 chr4:952629
HG00315 EUR 0.11177675750832 29 SLC26A1 385949 chr4:952629
NA18916 AFR 0.113293275254097 26 SLC26A1 385949 chr4:952629
NA18511 AFR 0.114114903407378 28 SLC26A1 385949 chr4:952629
NA20761 EUR 0.114573025737374 27 SLC26A1 385949 chr4:952629
NA19107 AFR 0.114852611718729 29 SLC26A1 385949 chr4:952629
HG00280 EUR 0.116141346495987 32 SLC26A1 385949 chr4:952629
NA12827 EUR 0.116175998029871 28 SLC26A1 385949 chr4:952629
NA20765 EUR 0.116428648217729 27 SLC26A1 385949 chr4:952629
NA20588 EUR 0.118111975626733 29 SLC26A1 385949 chr4:952629
NA20543 EUR 0.118599136098557 28 SLC26A1 385949 chr4:952629
NA20826 EUR 0.118852484181576 29 SLC26A1 385949 chr4:952629
HG00326 EUR 0.12125629005815 28 SLC26A1 385949 chr4:952629
NA20754 EUR 0.122238241090354 28 SLC26A1 385949 chr4:952629
HG00268 EUR 0.122574991407452 29 SLC26A1 385949 chr4:952629
HG00334 EUR 0.122805981329424 26 SLC26A1 385949 chr4:952629
HG00121 EUR 0.123989822176897 29 SLC26A1 385949 chr4:952629
HG00281 EUR 0.124949485628792 29 SLC26A1 385949 chr4:952629
HG00342 EUR 0.127717248937883 30 SLC26A1 385949 chr4:952629
NA18909 AFR 0.12897298600828 26 SLC26A1 385949 chr4:952629
HG00344 EUR 0.129549577742344 30 SLC26A1 385949 chr4:952629
NA20811 EUR 0.134710146110443 29 SLC26A1 385949 chr4:952629
NA18517 AFR 0.135384787703227 27 SLC26A1 385949 chr4:952629
HG00310 EUR 0.135520291315319 29 SLC26A1 385949 chr4:952629
HG00325 EUR 0.137596313721152 29 SLC26A1 385949 chr4:952629
HG00282 EUR 0.144866378087133 31 SLC26A1 385949 chr4:952629
HG00375 EUR 0.145568113428682 32 SLC26A1 385949 chr4:952629
NA20542 EUR 0.145890876969266 30 SLC26A1 385949 chr4:952629
HG00382 EUR 0.148491134184953 29 SLC26A1 385949 chr4:952629
NA19137 AFR 0.148995458455094 27 SLC26A1 385949 chr4:952629
HG01334 EUR 0.15387856434249 29 SLC26A1 385949 chr4:952629
HG00320 EUR 0.156332358052304 27 SLC26A1 385949 chr4:952629
NA12546 EUR 0.157032523384678 30 SLC26A1 385949 chr4:952629
HG00278 EUR 0.157962931579834 29 SLC26A1 385949 chr4:952629
NA18861 AFR 0.163532958250536 27 SLC26A1 385949 chr4:952629
NA12287 EUR 0.166159667392128 29 SLC26A1 385949 chr4:952629
NA12749 EUR 0.166270674821277 30 SLC26A1 385949 chr4:952629
HG00263 EUR 0.168172203012388 29 SLC26A1 385949 chr4:952629
HG00108 EUR 0.171685707619781 28 SLC26A1 385949 chr4:952629
HG00337 EUR 0.172915621248595 31 SLC26A1 385949 chr4:952629
HG00323 EUR 0.175130099087595 29 SLC26A1 385949 chr4:952629
NA19225 AFR 0.176817379143692 30 SLC26A1 385949 chr4:952629
NA12273 EUR 0.179028131219407 29 SLC26A1 385949 chr4:952629
HG00275 EUR 0.189959834005753 31 SLC26A1 385949 chr4:952629
HG00252 EUR 0.192011707392328 27 SLC26A1 385949 chr4:952629
HG00329 EUR 0.198378612405578 31 SLC26A1 385949 chr4:952629
NA20581 EUR 0.201600473406484 29 SLC26A1 385949 chr4:952629
HG00345 EUR 0.207696903341888 31 SLC26A1 385949 chr4:952629
HG00246 EUR 0.209581306423121 30 SLC26A1 385949 chr4:952629
NA19257 AFR 0.214824661853345 29 SLC26A1 385949 chr4:952629
NA19129 AFR 0.229706057741204 31 SLC26A1 385949 chr4:952629
HG00343 EUR 0.243574280076748 27 SLC26A1 385949 chr4:952629
HG00274 EUR 0.246752845357106 31 SLC26A1 385949 chr4:952629
NA12751 EUR 0.253762056326553 29 SLC26A1 385949 chr4:952629
NA20589 EUR 0.254501977320515 32 SLC26A1 385949 chr4:952629
HG00137 EUR 0.25648309413093 30 SLC26A1 385949 chr4:952629
NA12890 EUR 0.263661310672406 27 SLC26A1 385949 chr4:952629
NA19171 AFR 0.264546555739244 26 SLC26A1 385949 chr4:952629
NA18499 AFR 0.288255139777861 30 SLC26A1 385949 chr4:952629
HG00125 EUR 0.310377340368142 31 SLC26A1 385949 chr4:952629
NA19256 AFR 0.333377838879699 29 SLC26A1 385949 chr4:952629
NA12842 EUR 0.36716686954845 30 SLC26A1 385949 chr4:952629
HG00330 EUR 0.36768397399742 28 SLC26A1 385949 chr4:952629
HG00236 EUR 0.433780290292185 31 SLC26A1 385949 chr4:952629
HG00383 EUR 0.438556911811242 28 SLC26A1 385949 chr4:952629
HG00236 EUR 0 25 IL17RC 347723 chr3:9921084
NA19119 AFR 0 25 IL17RC 347723 chr3:9921084
NA19114 AFR 0.016829198267854 25 IL17RC 347723 chr3:9921084
HG00269 EUR 0.021335180579882 27 IL17RC 347723 chr3:9921084
HG00360 EUR 0.0223927994659444 25 IL17RC 347723 chr3:9921084
NA19113 AFR 0.032717721140021 23 IL17RC 347723 chr3:9921084
NA11920 EUR 0.0347945324797424 23 IL17RC 347723 chr3:9921084
NA18858 AFR 0.0377476004932508 23 IL17RC 347723 chr3:9921084
NA12874 EUR 0.0385745641647094 23 IL17RC 347723 chr3:9921084
HG00276 EUR 0.0408917274181061 23 IL17RC 347723 chr3:9921084
HG00341 EUR 0.0443907677262994 27 IL17RC 347723 chr3:9921084
HG00253 EUR 0.0467847056934299 27 IL17RC 347723 chr3:9921084
HG00327 EUR 0.0492356820857199 25 IL17RC 347723 chr3:9921084
NA20586 EUR 0.0541789349904498 23 IL17RC 347723 chr3:9921084
HG00313 EUR 0.0557035623340931 25 IL17RC 347723 chr3:9921084
NA12751 EUR 0.0566970851525485 25 IL17RC 347723 chr3:9921084
NA20529 EUR 0.0569291316061149 23 IL17RC 347723 chr3:9921084
NA12058 EUR 0.0639325043276477 25 IL17RC 347723 chr3:9921084
HG00277 EUR 0.067288965776031 25 IL17RC 347723 chr3:9921084
HG00268 EUR 0.0684661531554785 27 IL17RC 347723 chr3:9921084
HG00171 EUR 0.0730841827607179 25 IL17RC 347723 chr3:9921084
NA20760 EUR 0.0806438166157406 27 IL17RC 347723 chr3:9921084
NA06986 EUR 0.0824069916976711 23 IL17RC 347723 chr3:9921084
NA18868 AFR 0.0834351634733102 25 IL17RC 347723 chr3:9921084
HG00381 EUR 0.0870613465623355 25 IL17RC 347723 chr3:9921084
NA19099 AFR 0.0937114931649025 25 IL17RC 347723 chr3:9921084
HG00271 EUR 0.0940545770534333 23 IL17RC 347723 chr3:9921084
HG00285 EUR 0.096646166420621 23 IL17RC 347723 chr3:9921084
HG00146 EUR 0.100965213368162 25 IL17RC 347723 chr3:9921084
NA20765 EUR 0.104517350855508 27 IL17RC 347723 chr3:9921084
NA19107 AFR 0.106921164667569 23 IL17RC 347723 chr3:9921084
HG00364 EUR 0.10699881635934 23 IL17RC 347723 chr3:9921084
HG00334 EUR 0.107179962720739 23 IL17RC 347723 chr3:9921084
HG00315 EUR 0.113517514475517 25 IL17RC 347723 chr3:9921084
NA11894 EUR 0.113885565151822 25 IL17RC 347723 chr3:9921084
NA20517 EUR 0.115836658350925 25 IL17RC 347723 chr3:9921084
NA18916 AFR 0.121695591063304 25 IL17RC 347723 chr3:9921084
HG00321 EUR 0.125096408584645 23 IL17RC 347723 chr3:9921084
HG00376 EUR 0.126136841502893 27 IL17RC 347723 chr3:9921084
HG00378 EUR 0.127531487219652 27 IL17RC 347723 chr3:9921084
NA20538 EUR 0.128827010406844 23 IL17RC 347723 chr3:9921084
HG00273 EUR 0.129367966312995 23 IL17RC 347723 chr3:9921084
NA12045 EUR 0.141669631882183 23 IL17RC 347723 chr3:9921084
NA12287 EUR 0.14501726026688 25 IL17RC 347723 chr3:9921084
HG00133 EUR 0.150136090860372 23 IL17RC 347723 chr3:9921084
NA20752 EUR 0.151437360924292 25 IL17RC 347723 chr3:9921084
HG00256 EUR 0.152340658355274 25 IL17RC 347723 chr3:9921084
NA20756 EUR 0.154100055101966 25 IL17RC 347723 chr3:9921084
NA19247 AFR 0.155871204603641 23 IL17RC 347723 chr3:9921084
HG00337 EUR 0.160974481437075 25 IL17RC 347723 chr3:9921084
NA20588 EUR 0.164933167033133 27 IL17RC 347723 chr3:9921084
HG00111 EUR 0.167199998191144 25 IL17RC 347723 chr3:9921084
NA19147 AFR 0.169536166697459 25 IL17RC 347723 chr3:9921084
HG00109 EUR 0.178969773244692 25 IL17RC 347723 chr3:9921084
HG00138 EUR 0.179943409447958 27 IL17RC 347723 chr3:9921084
NA18873 AFR 0.181915818133795 25 IL17RC 347723 chr3:9921084
HG00282 EUR 0.183903070930216 25 IL17RC 347723 chr3:9921084
HG00102 EUR 0.185547505539577 25 IL17RC 347723 chr3:9921084
HG00154 EUR 0.187350993955504 25 IL17RC 347723 chr3:9921084
NA19143 AFR 0.187526097607458 27 IL17RC 347723 chr3:9921084
NA19130 AFR 0.19179352394745 27 IL17RC 347723 chr3:9921084
HG00338 EUR 0.198896277073134 25 IL17RC 347723 chr3:9921084
HG00332 EUR 0.215454130225343 23 IL17RC 347723 chr3:9921084
NA12348 EUR 0.215812692117902 23 IL17RC 347723 chr3:9921084
NA18511 AFR 0.224966966252307 23 IL17RC 347723 chr3:9921084
NA19235 AFR 0.225386508740986 23 IL17RC 347723 chr3:9921084
NA19189 AFR 0.226940289875207 23 IL17RC 347723 chr3:9921084
HG00251 EUR 0.242790168123934 23 IL17RC 347723 chr3:9921084
NA12546 EUR 0.24669264213522 25 IL17RC 347723 chr3:9921084
NA20585 EUR 0.250433816151705 25 IL17RC 347723 chr3:9921084
HG00344 EUR 0.253266705971678 27 IL17RC 347723 chr3:9921084
NA12777 EUR 0.269788036160447 25 IL17RC 347723 chr3:9921084
NA20540 EUR 0.270855053397374 27 IL17RC 347723 chr3:9921084
HG00110 EUR 0.271975407087055 23 IL17RC 347723 chr3:9921084
HG00242 EUR 0.273512714818557 23 IL17RC 347723 chr3:9921084
NA19108 AFR 0.280141785970003 23 IL17RC 347723 chr3:9921084
NA12413 EUR 0.28090674159704 23 IL17RC 347723 chr3:9921084
NA12813 EUR 0.286290518675704 27 IL17RC 347723 chr3:9921084
NA20543 EUR 0.289823527932568 25 IL17RC 347723 chr3:9921084
NA20520 EUR 0.300244269151733 23 IL17RC 347723 chr3:9921084
HG00246 EUR 0.315174658560172 23 IL17RC 347723 chr3:9921084
HG00346 EUR 0.315860315392095 23 IL17RC 347723 chr3:9921084
HG00329 EUR 0.316592672983884 25 IL17RC 347723 chr3:9921084
NA20541 EUR 0.322088478402968 23 IL17RC 347723 chr3:9921084
HG00325 EUR 0.343109573921769 23 IL17RC 347723 chr3:9921084
HG00339 EUR 0.343616919696374 27 IL17RC 347723 chr3:9921084
HG00345 EUR 0.352180229081929 27 IL17RC 347723 chr3:9921084
NA18499 AFR 0.354220585347781 23 IL17RC 347723 chr3:9921084
HG00323 EUR 0.355714980492163 23 IL17RC 347723 chr3:9921084
NA12827 EUR 0.356905431566776 25 IL17RC 347723 chr3:9921084
NA18861 AFR 0.358850869306512 23 IL17RC 347723 chr3:9921084
HG00232 EUR 0.375367970058879 27 IL17RC 347723 chr3:9921084
NA19102 AFR 0.377567884339647 25 IL17RC 347723 chr3:9921084
NA20534 EUR 0.383276291135836 23 IL17RC 347723 chr3:9921084
NA19257 AFR 0.383312985603768 25 IL17RC 347723 chr3:9921084
HG00174 EUR 0.403695638793992 25 IL17RC 347723 chr3:9921084
NA12347 EUR 0.415524174390523 23 IL17RC 347723 chr3:9921084
NA18867 AFR 0.419194360760891 27 IL17RC 347723 chr3:9921084
HG00331 EUR 0.431421899539692 25 IL17RC 347723 chr3:9921084
NA20758 EUR 0.436715513167295 25 IL17RC 347723 chr3:9921084
NA19172 AFR 0.438944008825057 23 IL17RC 347723 chr3:9921084
HG00319 EUR 0.449289328674685 23 IL17RC 347723 chr3:9921084
HG00365 EUR 0.457921556038651 25 IL17RC 347723 chr3:9921084
HG00342 EUR 0.460727427969355 23 IL17RC 347723 chr3:9921084
HG00158 EUR 0.462283465747242 27 IL17RC 347723 chr3:9921084
NA20759 EUR 0.477203061764503 25 IL17RC 347723 chr3:9921084
HG00275 EUR 0.477472486238039 25 IL17RC 347723 chr3:9921084
HG00137 EUR 0.48456464447655 25 IL17RC 347723 chr3:9921084
HG00118 EUR 0.492694511259131 27 IL17RC 347723 chr3:9921084
NA19225 AFR 0.493820379752698 23 IL17RC 347723 chr3:9921084
HG00328 EUR 0.497012624037282 27 IL17RC 347723 chr3:9921084
HG00382 EUR 0.501108005290313 23 IL17RC 347723 chr3:9921084
NA19129 AFR 0.501194779743423 23 IL17RC 347723 chr3:9921084
NA12775 EUR 0.502376244214974 23 IL17RC 347723 chr3:9921084
HG00353 EUR 0.50293418020642 27 IL17RC 347723 chr3:9921084
NA07037 EUR 0.516045352103904 25 IL17RC 347723 chr3:9921084
HG00383 EUR 0.518190393259196 25 IL17RC 347723 chr3:9921084
NA18520 AFR 0.518428478524121 27 IL17RC 347723 chr3:9921084
NA20544 EUR 0.519731612799056 25 IL17RC 347723 chr3:9921084
NA18517 AFR 0.529348837994152 25 IL17RC 347723 chr3:9921084
HG00324 EUR 0.530501172472746 23 IL17RC 347723 chr3:9921084
NA12399 EUR 0.532919408425325 23 IL17RC 347723 chr3:9921084
HG00278 EUR 0.539199425613981 27 IL17RC 347723 chr3:9921084
NA20581 EUR 0.54138007562273 23 IL17RC 347723 chr3:9921084
NA20512 EUR 0.542092745277234 25 IL17RC 347723 chr3:9921084
NA19198 AFR 0.543022607508486 25 IL17RC 347723 chr3:9921084
HG00335 EUR 0.546265045052612 23 IL17RC 347723 chr3:9921084
NA20754 EUR 0.550017673887414 27 IL17RC 347723 chr3:9921084
HG00179 EUR 0.557220461721255 25 IL17RC 347723 chr3:9921084
HG00343 EUR 0.55781391023757 25 IL17RC 347723 chr3:9921084
HG00336 EUR 0.573929715889847 25 IL17RC 347723 chr3:9921084
NA19096 AFR 0.575566288283908 25 IL17RC 347723 chr3:9921084
HG00375 EUR 0.575940990559112 25 IL17RC 347723 chr3:9921084
HG00260 EUR 0.576493020055341 23 IL17RC 347723 chr3:9921084
HG00284 EUR 0.578645304103996 25 IL17RC 347723 chr3:9921084
NA12776 EUR 0.594276936997114 25 IL17RC 347723 chr3:9921084
HG00330 EUR 0.601962842877013 27 IL17RC 347723 chr3:9921084
HG01791 EUR 0.606452570908011 23 IL17RC 347723 chr3:9921084
NA18933 AFR 0.60714685578972 27 IL17RC 347723 chr3:9921084
NA11931 EUR 0.609810603495078 25 IL17RC 347723 chr3:9921084
NA12383 EUR 0.614984429801252 25 IL17RC 347723 chr3:9921084
NA11881 EUR 0.625549961481643 27 IL17RC 347723 chr3:9921084
HG00136 EUR 0.627937136063636 23 IL17RC 347723 chr3:9921084
NA11892 EUR 0.634000725322244 23 IL17RC 347723 chr3:9921084
HG00309 EUR 0.639174525262526 27 IL17RC 347723 chr3:9921084
NA18908 AFR 0.64181803794949 27 IL17RC 347723 chr3:9921084
HG00259 EUR 0.643533971375455 27 IL17RC 347723 chr3:9921084
HG00280 EUR 0.648725414994754 25 IL17RC 347723 chr3:9921084
NA12762 EUR 0.64976967872487 25 IL17RC 347723 chr3:9921084
NA20582 EUR 0.653437923026535 23 IL17RC 347723 chr3:9921084
HG00320 EUR 0.654913884553336 27 IL17RC 347723 chr3:9921084
NA19256 AFR 0.658167828839843 23 IL17RC 347723 chr3:9921084
HG00121 EUR 0.667829848341472 25 IL17RC 347723 chr3:9921084
HG00261 EUR 0.67135784014408 27 IL17RC 347723 chr3:9921084
HG00128 EUR 0.673467960828963 23 IL17RC 347723 chr3:9921084
NA18508 AFR 0.675624272613168 25 IL17RC 347723 chr3:9921084
HG00139 EUR 0.679283416598188 25 IL17RC 347723 chr3:9921084
NA20589 EUR 0.693010534962424 25 IL17RC 347723 chr3:9921084
HG00108 EUR 0.705130158996789 25 IL17RC 347723 chr3:9921084
HG00187 EUR 0.715075349512887 23 IL17RC 347723 chr3:9921084
NA12778 EUR 0.729615051705724 23 IL17RC 347723 chr3:9921084
HG00252 EUR 0.746927320902081 25 IL17RC 347723 chr3:9921084
NA20508 EUR 0.750606522828773 23 IL17RC 347723 chr3:9921084
HG00151 EUR 0.753139717681001 27 IL17RC 347723 chr3:9921084
HG00257 EUR 0.760042063937362 25 IL17RC 347723 chr3:9921084
HG00250 EUR 0.773024450749096 23 IL17RC 347723 chr3:9921084
HG00125 EUR 0.798396299145747 23 IL17RC 347723 chr3:9921084
NA18907 AFR 0.806046306722077 23 IL17RC 347723 chr3:9921084
NA19118 AFR 0.807533784019031 27 IL17RC 347723 chr3:9921084
HG00263 EUR 0.811258367554469 25 IL17RC 347723 chr3:9921084
NA20761 EUR 0.819955562864856 23 IL17RC 347723 chr3:9921084
NA20804 EUR 0.820976508086963 27 IL17RC 347723 chr3:9921084
NA20799 EUR 0.827846657968511 23 IL17RC 347723 chr3:9921084
HG00181 EUR 0.844577155847245 23 IL17RC 347723 chr3:9921084
NA11893 EUR 0.850226756256011 23 IL17RC 347723 chr3:9921084
HG00310 EUR 0.851590689799049 23 IL17RC 347723 chr3:9921084
NA20757 EUR 0.859478532388637 27 IL17RC 347723 chr3:9921084
HG00281 EUR 0.872405794355929 25 IL17RC 347723 chr3:9921084
NA20798 EUR 0.874935250121428 25 IL17RC 347723 chr3:9921084
NA12144 EUR 0.883980920049848 23 IL17RC 347723 chr3:9921084
NA18909 AFR 0.900498147253535 25 IL17RC 347723 chr3:9921084
NA12761 EUR 0.909052342856726 25 IL17RC 347723 chr3:9921084
HG00274 EUR 0.918850732806317 23 IL17RC 347723 chr3:9921084
HG01334 EUR 0.919200835198621 27 IL17RC 347723 chr3:9921084
HG00143 EUR 0.943355774667922 23 IL17RC 347723 chr3:9921084
NA12717 EUR 0.954563192691205 25 IL17RC 347723 chr3:9921084
HG00243 EUR 0.984487963793263 27 IL17RC 347723 chr3:9921084
NA12749 EUR 0.992053049937778 25 IL17RC 347723 chr3:9921084
HG02215 EUR 1.00002716016332 27 IL17RC 347723 chr3:9921084
HG00258 EUR 1.0165586094548 25 IL17RC 347723 chr3:9921084
HG00326 EUR 1.04980836856144 25 IL17RC 347723 chr3:9921084
NA19190 AFR 1.07029126989716 23 IL17RC 347723 chr3:9921084
NA20542 EUR 1.1059302975356 25 IL17RC 347723 chr3:9921084
NA12842 EUR 1.33306368966923 25 IL17RC 347723 chr3:9921084
NA12829 EUR 1.47852136230541 25 IL17RC 347723 chr3:9921084
NA11930 EUR 0.665483029910716 27 DGKQ 385948 chr4:952564
NA19189 AFR 0.687697663201909 29 DGKQ 385948 chr4:952564
HG00131 EUR 0.749399313823997 30 DGKQ 385948 chr4:952564
NA20752 EUR 0.923623094603448 27 DGKQ 385948 chr4:952564
HG00102 EUR 0.928391074783968 25 DGKQ 385948 chr4:952564
HG00262 EUR 0.941403172058016 28 DGKQ 385948 chr4:952564
NA19095 AFR 0.942376327321063 29 DGKQ 385948 chr4:952564
NA19160 AFR 0.953051685960944 29 DGKQ 385948 chr4:952564
HG00260 EUR 0.975040786555205 30 DGKQ 385948 chr4:952564
NA19138 AFR 1.00991928930757 29 DGKQ 385948 chr4:952564
HG00236 EUR 1.02450152450165 28 DGKQ 385948 chr4:952564
NA18873 AFR 1.02559982647597 26 DGKQ 385948 chr4:952564
NA19147 AFR 1.05138679760259 29 DGKQ 385948 chr4:952564
HG00154 EUR 1.07384614127052 30 DGKQ 385948 chr4:952564
HG00277 EUR 1.10014347164344 30 DGKQ 385948 chr4:952564
NA20756 EUR 1.1076956585037 27 DGKQ 385948 chr4:952564
HG00327 EUR 1.12419708996348 27 DGKQ 385948 chr4:952564
NA19213 AFR 1.14905098932218 26 DGKQ 385948 chr4:952564
NA18910 AFR 1.15967118925672 28 DGKQ 385948 chr4:952564
NA11894 EUR 1.16488173848113 28 DGKQ 385948 chr4:952564
HG00119 EUR 1.17608732624541 26 DGKQ 385948 chr4:952564
NA20588 EUR 1.18091650915934 31 DGKQ 385948 chr4:952564
NA12777 EUR 1.18170257822906 30 DGKQ 385948 chr4:952564
NA20544 EUR 1.19375589562149 33 DGKQ 385948 chr4:952564
HG00109 EUR 1.22760534968906 26 DGKQ 385948 chr4:952564
HG00238 EUR 1.23560644239887 26 DGKQ 385948 chr4:952564
HG00285 EUR 1.24230134005089 29 DGKQ 385948 chr4:952564
NA19099 AFR 1.31326249281954 27 DGKQ 385948 chr4:952564
NA19197 AFR 1.31663133350498 25 DGKQ 385948 chr4:952564
HG00346 EUR 1.32284159743783 30 DGKQ 385948 chr4:952564
NA19107 AFR 1.32615362380326 30 DGKQ 385948 chr4:952564
NA18868 AFR 1.32649526557797 26 DGKQ 385948 chr4:952564
HG01791 EUR 1.33342601302745 31 DGKQ 385948 chr4:952564
NA20760 EUR 1.33364415392467 28 DGKQ 385948 chr4:952564
NA12272 EUR 1.34598661458713 27 DGKQ 385948 chr4:952564
NA20758 EUR 1.36534763997537 30 DGKQ 385948 chr4:952564
NA19098 AFR 1.37521256916635 31 DGKQ 385948 chr4:952564
HG00242 EUR 1.39966354077227 26 DGKQ 385948 chr4:952564
NA18858 AFR 1.40456150116702 29 DGKQ 385948 chr4:952564
NA12717 EUR 1.40580812371143 30 DGKQ 385948 chr4:952564
HG00308 EUR 1.41021251032597 27 DGKQ 385948 chr4:952564
NA19190 AFR 1.41423227024652 26 DGKQ 385948 chr4:952564
HG00341 EUR 1.42651054549494 32 DGKQ 385948 chr4:952564
HG00319 EUR 1.44591546813401 29 DGKQ 385948 chr4:952564
NA19130 AFR 1.47055178258146 26 DGKQ 385948 chr4:952564
NA20828 EUR 1.47288291564444 30 DGKQ 385948 chr4:952564
NA19116 AFR 1.47671182162509 29 DGKQ 385948 chr4:952564
NA19102 AFR 1.49004903720789 29 DGKQ 385948 chr4:952564
NA18908 AFR 1.49561503983463 28 DGKQ 385948 chr4:952564
NA18909 AFR 1.51288724865036 25 DGKQ 385948 chr4:952564
HG00171 EUR 1.5451197274885 27 DGKQ 385948 chr4:952564
NA12889 EUR 1.58119976271115 27 DGKQ 385948 chr4:952564
NA12749 EUR 1.58269107901017 31 DGKQ 385948 chr4:952564
HG00284 EUR 1.58453116276691 29 DGKQ 385948 chr4:952564
NA12546 EUR 1.6071429259288 29 DGKQ 385948 chr4:952564
NA18861 AFR 1.63688737425958 29 DGKQ 385948 chr4:952564
HG01334 EUR 1.68254686041656 30 DGKQ 385948 chr4:952564
NA12827 EUR 1.75605931029363 27 DGKQ 385948 chr4:952564
NA20759 EUR 1.77797826725227 31 DGKQ 385948 chr4:952564
HG00253 EUR 1.80237013641703 28 DGKQ 385948 chr4:952564
HG00146 EUR 1.80252622804943 27 DGKQ 385948 chr4:952564
NA20586 EUR 1.82250913896784 26 DGKQ 385948 chr4:952564
NA20529 EUR 1.82943460412105 30 DGKQ 385948 chr4:952564
HG00280 EUR 1.85154138428696 29 DGKQ 385948 chr4:952564
NA18916 AFR 1.85244824538112 28 DGKQ 385948 chr4:952564
HG00371 EUR 1.85582023798081 30 DGKQ 385948 chr4:952564
HG00342 EUR 1.86012796850592 29 DGKQ 385948 chr4:952564
NA12348 EUR 1.88588912102298 26 DGKQ 385948 chr4:952564
NA18499 AFR 1.88808666646668 30 DGKQ 385948 chr4:952564
HG00155 EUR 1.89112069354942 32 DGKQ 385948 chr4:952564
HG00338 EUR 1.8930718790112 28 DGKQ 385948 chr4:952564
NA20810 EUR 1.89846627574044 31 DGKQ 385948 chr4:952564
NA18510 AFR 1.90644133132351 24 DGKQ 385948 chr4:952564
NA18907 AFR 1.92033531636586 27 DGKQ 385948 chr4:952564
HG00275 EUR 1.92419627941469 32 DGKQ 385948 chr4:952564
HG00337 EUR 1.93986109404614 29 DGKQ 385948 chr4:952564
HG00353 EUR 1.95902299537336 30 DGKQ 385948 chr4:952564
NA20585 EUR 2.00488187917775 28 DGKQ 385948 chr4:952564
HG00257 EUR 2.0071577612911 30 DGKQ 385948 chr4:952564
NA19141 AFR 2.03094850846316 29 DGKQ 385948 chr4:952564
NA11994 EUR 2.03825814662946 25 DGKQ 385948 chr4:952564
HG00243 EUR 2.03830652869641 30 DGKQ 385948 chr4:952564
NA19149 AFR 2.04185995841356 31 DGKQ 385948 chr4:952564
NA12750 EUR 2.06484035174795 30 DGKQ 385948 chr4:952564
NA11920 EUR 2.06952625207619 30 DGKQ 385948 chr4:952564
NA20815 EUR 2.08072576275344 29 DGKQ 385948 chr4:952564
HG00345 EUR 2.09062700512253 29 DGKQ 385948 chr4:952564
HG00313 EUR 2.1040945301792 28 DGKQ 385948 chr4:952564
NA20754 EUR 2.1171484561401 26 DGKQ 385948 chr4:952564
HG00245 EUR 2.13050706120572 24 DGKQ 385948 chr4:952564
HG00244 EUR 2.13364129187406 28 DGKQ 385948 chr4:952564
HG00325 EUR 2.18971068779914 27 DGKQ 385948 chr4:952564
NA19114 AFR 2.21068478765122 26 DGKQ 385948 chr4:952564
HG00330 EUR 2.21590540459115 30 DGKQ 385948 chr4:952564
NA12400 EUR 2.22294549508421 29 DGKQ 385948 chr4:952564
NA19206 AFR 2.24460704603206 26 DGKQ 385948 chr4:952564
NA19257 AFR 2.25498892201403 27 DGKQ 385948 chr4:952564
HG00261 EUR 2.27097728416988 32 DGKQ 385948 chr4:952564
HG00268 EUR 2.27737953491289 27 DGKQ 385948 chr4:952564
HG00174 EUR 2.29761944798327 27 DGKQ 385948 chr4:952564
NA12399 EUR 2.30343304639735 27 DGKQ 385948 chr4:952564
HG00265 EUR 2.31684493253346 30 DGKQ 385948 chr4:952564
NA19092 AFR 2.41222611292974 27 DGKQ 385948 chr4:952564
NA19200 AFR 2.43382355053057 28 DGKQ 385948 chr4:952564
HG00251 EUR 2.44427768895319 27 DGKQ 385948 chr4:952564
HG00138 EUR 2.44489640686828 27 DGKQ 385948 chr4:952564
HG00125 EUR 2.45635601949207 29 DGKQ 385948 chr4:952564
NA06986 EUR 2.46233651058262 26 DGKQ 385948 chr4:952564
HG00136 EUR 2.48795008548174 29 DGKQ 385948 chr4:952564
NA19119 AFR 2.4885376028782 27 DGKQ 385948 chr4:952564
NA18867 AFR 2.50717643225049 30 DGKQ 385948 chr4:952564
HG00323 EUR 2.51933375104675 27 DGKQ 385948 chr4:952564
HG00276 EUR 2.52823579107906 26 DGKQ 385948 chr4:952564
NA20757 EUR 2.53864351027869 28 DGKQ 385948 chr4:952564
NA19236 AFR 2.55347574285577 26 DGKQ 385948 chr4:952564
NA20505 EUR 2.55549725323181 29 DGKQ 385948 chr4:952564
HG00382 EUR 2.56210288850205 27 DGKQ 385948 chr4:952564
HG00310 EUR 2.57835443468272 27 DGKQ 385948 chr4:952564
NA20808 EUR 2.58264954990194 25 DGKQ 385948 chr4:952564
NA12383 EUR 2.58879915877274 28 DGKQ 385948 chr4:952564
HG00252 EUR 2.59138806768616 29 DGKQ 385948 chr4:952564
NA11931 EUR 2.5991074970338 31 DGKQ 385948 chr4:952564
HG00232 EUR 2.61506660061622 27 DGKQ 385948 chr4:952564
HG00344 EUR 2.63134169220349 27 DGKQ 385948 chr4:952564
HG00315 EUR 2.63194166460175 27 DGKQ 385948 chr4:952564
NA20582 EUR 2.65243229361548 27 DGKQ 385948 chr4:952564
NA19129 AFR 2.65608437652196 30 DGKQ 385948 chr4:952564
HG00373 EUR 2.66348965561162 25 DGKQ 385948 chr4:952564
HG00182 EUR 2.66531557147874 25 DGKQ 385948 chr4:952564
HG00332 EUR 2.67229857110211 27 DGKQ 385948 chr4:952564
HG00255 EUR 2.67457312252552 30 DGKQ 385948 chr4:952564
NA20771 EUR 2.68214180569229 28 DGKQ 385948 chr4:952564
HG00320 EUR 2.68871893465735 29 DGKQ 385948 chr4:952564
NA19207 AFR 2.68913614746588 29 DGKQ 385948 chr4:952564
NA12778 EUR 2.71701092300946 30 DGKQ 385948 chr4:952564
HG00331 EUR 2.71891710960172 24 DGKQ 385948 chr4:952564
HG00139 EUR 2.7261877737863 30 DGKQ 385948 chr4:952564
NA19093 AFR 2.74399818540232 26 DGKQ 385948 chr4:952564
HG00278 EUR 2.76353017175589 28 DGKQ 385948 chr4:952564
HG00378 EUR 2.77211896744675 26 DGKQ 385948 chr4:952564
HG00096 EUR 2.78232526154632 27 DGKQ 385948 chr4:952564
NA11918 EUR 2.79658282346252 28 DGKQ 385948 chr4:952564
HG00282 EUR 2.80973749524832 27 DGKQ 385948 chr4:952564
NA12286 EUR 2.8622242585604 27 DGKQ 385948 chr4:952564
NA19172 AFR 2.87276450273398 24 DGKQ 385948 chr4:952564
HG00324 EUR 2.87868775879039 28 DGKQ 385948 chr4:952564
HG00271 EUR 2.88611974004042 29 DGKQ 385948 chr4:952564
HG02215 EUR 2.94111737816254 31 DGKQ 385948 chr4:952564
HG00328 EUR 2.94214582056744 27 DGKQ 385948 chr4:952564
NA20813 EUR 2.95819863772652 28 DGKQ 385948 chr4:952564
NA20812 EUR 2.96127867968661 27 DGKQ 385948 chr4:952564
NA18511 AFR 2.96996478833782 26 DGKQ 385948 chr4:952564
NA19159 AFR 2.97439628929656 26 DGKQ 385948 chr4:952564
NA12718 EUR 2.99077382720787 27 DGKQ 385948 chr4:952564
HG00101 EUR 2.99300696019841 25 DGKQ 385948 chr4:952564
HG00121 EUR 3.06783654908391 28 DGKQ 385948 chr4:952564
HG00111 EUR 3.07641915363963 28 DGKQ 385948 chr4:952564
NA20797 EUR 3.09740369833466 26 DGKQ 385948 chr4:952564
NA20543 EUR 3.10452180415443 27 DGKQ 385948 chr4:952564
NA12413 EUR 3.10578821148183 24 DGKQ 385948 chr4:952564
NA20802 EUR 3.11426463401546 27 DGKQ 385948 chr4:952564
NA20589 EUR 3.14566414729865 27 DGKQ 385948 chr4:952564
HG00137 EUR 3.18321634470596 30 DGKQ 385948 chr4:952564
HG00263 EUR 3.21361857345207 26 DGKQ 385948 chr4:952564
HG00336 EUR 3.2245270986372 30 DGKQ 385948 chr4:952564
HG00372 EUR 3.22494679096982 24 DGKQ 385948 chr4:952564
NA20799 EUR 3.22815382366179 25 DGKQ 385948 chr4:952564
HG00343 EUR 3.23687112982696 29 DGKQ 385948 chr4:952564
HG00334 EUR 3.25089806566119 29 DGKQ 385948 chr4:952564
NA20801 EUR 3.26521650387552 29 DGKQ 385948 chr4:952564
NA07037 EUR 3.31063488918811 28 DGKQ 385948 chr4:952564
HG00133 EUR 3.31166904891901 27 DGKQ 385948 chr4:952564
HG00375 EUR 3.32342429755223 29 DGKQ 385948 chr4:952564
HG00100 EUR 3.33966751925183 30 DGKQ 385948 chr4:952564
NA19225 AFR 3.34085579350008 26 DGKQ 385948 chr4:952564
HG00256 EUR 3.34097252524474 26 DGKQ 385948 chr4:952564
HG00329 EUR 3.34664469196639 29 DGKQ 385948 chr4:952564
NA12890 EUR 3.35777598208061 24 DGKQ 385948 chr4:952564
HG00335 EUR 3.40635424578278 27 DGKQ 385948 chr4:952564
NA20516 EUR 3.41668940039769 29 DGKQ 385948 chr4:952564
NA11840 EUR 3.45640735058343 28 DGKQ 385948 chr4:952564
HG00326 EUR 3.46523299301906 30 DGKQ 385948 chr4:952564
NA12761 EUR 3.50515406927114 28 DGKQ 385948 chr4:952564
HG00281 EUR 3.58061309387184 27 DGKQ 385948 chr4:952564
HG00145 EUR 3.58091273769831 29 DGKQ 385948 chr4:952564
NA07347 EUR 3.62494264101692 27 DGKQ 385948 chr4:952564
NA20542 EUR 3.62613449114589 30 DGKQ 385948 chr4:952564
NA20581 EUR 3.63819521708529 31 DGKQ 385948 chr4:952564
HG00117 EUR 3.70346121957827 27 DGKQ 385948 chr4:952564
HG00246 EUR 3.75683776703927 30 DGKQ 385948 chr4:952564
HG00178 EUR 3.771239498521 26 DGKQ 385948 chr4:952564
HG00321 EUR 3.78198342870111 25 DGKQ 385948 chr4:952564
NA12045 EUR 3.78584284464094 29 DGKQ 385948 chr4:952564
NA20798 EUR 3.81634055669623 25 DGKQ 385948 chr4:952564
NA20765 EUR 3.81699783354372 25 DGKQ 385948 chr4:952564
NA12776 EUR 3.81945328270845 29 DGKQ 385948 chr4:952564
NA12716 EUR 3.81974006315205 27 DGKQ 385948 chr4:952564
NA12775 EUR 3.84085139560367 28 DGKQ 385948 chr4:952564
HG00188 EUR 3.94819841695588 26 DGKQ 385948 chr4:952564
NA12287 EUR 3.9734105448809 26 DGKQ 385948 chr4:952564
HG00250 EUR 3.99703263016744 26 DGKQ 385948 chr4:952564
NA11892 EUR 4.01427141579102 27 DGKQ 385948 chr4:952564
NA20761 EUR 4.02515075524218 27 DGKQ 385948 chr4:952564
NA20826 EUR 4.20018730934359 26 DGKQ 385948 chr4:952564
NA18517 AFR 4.32730434793477 30 DGKQ 385948 chr4:952564
HG00383 EUR 4.32904152172263 26 DGKQ 385948 chr4:952564
HG00259 EUR 4.35371702897415 28 DGKQ 385948 chr4:952564
NA12347 EUR 4.40840443190236 29 DGKQ 385948 chr4:952564
NA12829 EUR 4.44321893018474 25 DGKQ 385948 chr4:952564
HG00361 EUR 4.59162665670105 25 DGKQ 385948 chr4:952564
NA18912 AFR 4.61252477174831 24 DGKQ 385948 chr4:952564
HG00309 EUR 4.69458572933507 26 DGKQ 385948 chr4:952564
NA20796 EUR 4.86602965292132 24 DGKQ 385948 chr4:952564
NA19256 AFR 4.86903104843636 26 DGKQ 385948 chr4:952564
NA19171 AFR 4.94012952157747 24 DGKQ 385948 chr4:952564
HG00108 EUR 5.18387303793651 25 DGKQ 385948 chr4:952564
HG00376 EUR 5.28903456763696 25 DGKQ 385948 chr4:952564
HG00274 EUR 5.68904710295415 28 DGKQ 385948 chr4:952564
NA12842 EUR 5.7729016319367 29 DGKQ 385948 chr4:952564
HG00266 EUR 2.62889067424756 17 ALDH5A1 466669 chr6:24466571
HG00265 EUR 3.39102070249178 17 ALDH5A1 466669 chr6:24466571
HG00261 EUR 3.42940732609166 19.5 ALDH5A1 466669 chr6:24466571
NA20512 EUR 3.59982968423917 17 ALDH5A1 466669 chr6:24466571
HG00280 EUR 3.65553247042207 17 ALDH5A1 466669 chr6:24466571
HG00260 EUR 3.8282686946688 17 ALDH5A1 466669 chr6:24466571
NA20792 EUR 3.98188392791128 17 ALDH5A1 466669 chr6:24466571
HG00267 EUR 4.0104323764961 17 ALDH5A1 466669 chr6:24466571
NA20761 EUR 4.0148009345187 17 ALDH5A1 466669 chr6:24466571
NA20787 EUR 4.04653514472293 17 ALDH5A1 466669 chr6:24466571
HG00159 EUR 4.05199773802335 17 ALDH5A1 466669 chr6:24466571
NA20765 EUR 4.14062893656025 17 ALDH5A1 466669 chr6:24466571
HG00128 EUR 4.20590503078126 17 ALDH5A1 466669 chr6:24466571
HG00137 EUR 4.32628321570981 17 ALDH5A1 466669 chr6:24466571
HG00232 EUR 4.34163634907161 17 ALDH5A1 466669 chr6:24466571
NA20826 EUR 4.35197909336083 17 ALDH5A1 466669 chr6:24466571
NA20506 EUR 4.4577440475049 17 ALDH5A1 466669 chr6:24466571
HG00173 EUR 4.46055796772466 17 ALDH5A1 466669 chr6:24466571
HG00129 EUR 4.51587458890179 17 ALDH5A1 466669 chr6:24466571
NA18517 AFR 4.53886010148297 17 ALDH5A1 466669 chr6:24466571
HG00117 EUR 4.56917372710471 17 ALDH5A1 466669 chr6:24466571
HG00141 EUR 4.63564411484983 17 ALDH5A1 466669 chr6:24466571
HG00233 EUR 4.66960888667811 17 ALDH5A1 466669 chr6:24466571
NA18910 AFR 4.75669698551007 17 ALDH5A1 466669 chr6:24466571
NA20514 EUR 4.79327984627758 19.5 ALDH5A1 466669 chr6:24466571
HG00120 EUR 4.8181052094736 17 ALDH5A1 466669 chr6:24466571
HG00105 EUR 4.8391215579569 19.5 ALDH5A1 466669 chr6:24466571
NA20797 EUR 4.94161479027695 17 ALDH5A1 466669 chr6:24466571
HG00101 EUR 4.95019775892467 17 ALDH5A1 466669 chr6:24466571
NA20806 EUR 4.97592222267709 17 ALDH5A1 466669 chr6:24466571
HG00331 EUR 5.02932869090658 17 ALDH5A1 466669 chr6:24466571
NA20785 EUR 5.0600560574094 17 ALDH5A1 466669 chr6:24466571
NA19256 AFR 5.10864643348888 17 ALDH5A1 466669 chr6:24466571
NA20513 EUR 5.12552459079264 17 ALDH5A1 466669 chr6:24466571
NA20810 EUR 5.14481311998608 19.5 ALDH5A1 466669 chr6:24466571
HG00334 EUR 5.19023408325711 19.5 ALDH5A1 466669 chr6:24466571
HG00258 EUR 5.19275017614699 17 ALDH5A1 466669 chr6:24466571
HG00097 EUR 5.19865725292586 17 ALDH5A1 466669 chr6:24466571
HG00158 EUR 5.20387155355967 17 ALDH5A1 466669 chr6:24466571
HG00329 EUR 5.23571071759177 17 ALDH5A1 466669 chr6:24466571
HG00154 EUR 5.24765959354176 17 ALDH5A1 466669 chr6:24466571
HG00273 EUR 5.270143600971 17 ALDH5A1 466669 chr6:24466571
HG00112 EUR 5.28805977227162 17 ALDH5A1 466669 chr6:24466571
NA20819 EUR 5.29978066399969 17 ALDH5A1 466669 chr6:24466571
HG00234 EUR 5.30347427950217 17 ALDH5A1 466669 chr6:24466571
HG00278 EUR 5.35840475240213 17 ALDH5A1 466669 chr6:24466571
HG00100 EUR 5.36092290159305 17 ALDH5A1 466669 chr6:24466571
NA06984 EUR 5.39853872239182 17 ALDH5A1 466669 chr6:24466571
NA20504 EUR 5.4033999941239 17 ALDH5A1 466669 chr6:24466571
NA20525 EUR 5.4035213592261 17 ALDH5A1 466669 chr6:24466571
HG00123 EUR 5.43599381926118 17 ALDH5A1 466669 chr6:24466571
HG00133 EUR 5.44513258318017 17 ALDH5A1 466669 chr6:24466571
NA06985 EUR 5.46117755110731 17 ALDH5A1 466669 chr6:24466571
HG00139 EUR 5.48125389417727 19.5 ALDH5A1 466669 chr6:24466571
HG00122 EUR 5.49090040155759 17 ALDH5A1 466669 chr6:24466571
NA20502 EUR 5.49557178905824 22 ALDH5A1 466669 chr6:24466571
NA20527 EUR 5.56857142101152 17 ALDH5A1 466669 chr6:24466571
HG00146 EUR 5.59585576492258 17 ALDH5A1 466669 chr6:24466571
HG00257 EUR 5.61929364989334 17 ALDH5A1 466669 chr6:24466571
NA20539 EUR 5.62915197070874 19.5 ALDH5A1 466669 chr6:24466571
NA11843 EUR 5.64395699297307 17 ALDH5A1 466669 chr6:24466571
HG00111 EUR 5.69907863645395 17 ALDH5A1 466669 chr6:24466571
NA20757 EUR 5.71701103607645 17 ALDH5A1 466669 chr6:24466571
NA20507 EUR 5.72514415010876 17 ALDH5A1 466669 chr6:24466571
NA19152 AFR 5.73434327247496 17 ALDH5A1 466669 chr6:24466571
NA20540 EUR 5.76069313954694 17 ALDH5A1 466669 chr6:24466571
HG00118 EUR 5.78017114502057 17 ALDH5A1 466669 chr6:24466571
NA20520 EUR 5.7897083729512 17 ALDH5A1 466669 chr6:24466571
HG00262 EUR 5.81696813106271 17 ALDH5A1 466669 chr6:24466571
HG00108 EUR 5.8423173845196 17 ALDH5A1 466669 chr6:24466571
HG00381 EUR 5.84811816374866 17 ALDH5A1 466669 chr6:24466571
NA20805 EUR 5.84842431818656 17 ALDH5A1 466669 chr6:24466571
HG00131 EUR 5.85953266291668 19.5 ALDH5A1 466669 chr6:24466571
HG00096 EUR 5.86954883703799 17 ALDH5A1 466669 chr6:24466571
HG00367 EUR 5.91334220030689 17 ALDH5A1 466669 chr6:24466571
NA11892 EUR 5.91663832967078 17 ALDH5A1 466669 chr6:24466571
NA20828 EUR 5.9359058013608 17 ALDH5A1 466669 chr6:24466571
NA20778 EUR 5.96027718164531 17 ALDH5A1 466669 chr6:24466571
HG00109 EUR 5.97282115456183 17 ALDH5A1 466669 chr6:24466571
HG00178 EUR 5.98404036366519 17 ALDH5A1 466669 chr6:24466571
NA19214 AFR 5.99459562052089 17 ALDH5A1 466669 chr6:24466571
HG00114 EUR 6.01158104979021 19.5 ALDH5A1 466669 chr6:24466571
HG00351 EUR 6.02493576082979 19.5 ALDH5A1 466669 chr6:24466571
HG00102 EUR 6.03042501748656 17 ALDH5A1 466669 chr6:24466571
NA20811 EUR 6.03233311985504 19.5 ALDH5A1 466669 chr6:24466571
NA12058 EUR 6.08251242023288 17 ALDH5A1 466669 chr6:24466571
NA20796 EUR 6.08410495325833 17 ALDH5A1 466669 chr6:24466571
NA20812 EUR 6.08605542642885 17 ALDH5A1 466669 chr6:24466571
HG00115 EUR 6.10248365732461 17 ALDH5A1 466669 chr6:24466571
NA20790 EUR 6.10341323347019 17 ALDH5A1 466669 chr6:24466571
HG00110 EUR 6.10595390173625 17 ALDH5A1 466669 chr6:24466571
NA20582 EUR 6.11664570090196 19.5 ALDH5A1 466669 chr6:24466571
HG00160 EUR 6.13047759309455 17 ALDH5A1 466669 chr6:24466571
HG00284 EUR 6.1312075191863 17 ALDH5A1 466669 chr6:24466571
NA20813 EUR 6.15868752824028 17 ALDH5A1 466669 chr6:24466571
NA20801 EUR 6.16757311038752 17 ALDH5A1 466669 chr6:24466571
NA20521 EUR 6.17408134063166 17 ALDH5A1 466669 chr6:24466571
NA12776 EUR 6.1840838287324 17 ALDH5A1 466669 chr6:24466571
NA12347 EUR 6.18438688144005 17 ALDH5A1 466669 chr6:24466571
HG00275 EUR 6.22398897947985 17 ALDH5A1 466669 chr6:24466571
HG00106 EUR 6.24163809287951 17 ALDH5A1 466669 chr6:24466571
HG00150 EUR 6.25623954384196 17 ALDH5A1 466669 chr6:24466571
HG00126 EUR 6.26767828783712 17 ALDH5A1 466669 chr6:24466571
NA19207 AFR 6.28672548902979 17 ALDH5A1 466669 chr6:24466571
NA20802 EUR 6.29759775061683 17 ALDH5A1 466669 chr6:24466571
HG00282 EUR 6.31281788474451 17 ALDH5A1 466669 chr6:24466571
NA20516 EUR 6.33338394356037 17 ALDH5A1 466669 chr6:24466571
NA20519 EUR 6.34823919136607 17 ALDH5A1 466669 chr6:24466571
NA12400 EUR 6.38183317765404 17 ALDH5A1 466669 chr6:24466571
HG00277 EUR 6.39325171498924 19.5 ALDH5A1 466669 chr6:24466571
NA20536 EUR 6.41102321988418 17 ALDH5A1 466669 chr6:24466571
HG00243 EUR 6.41621847356361 17 ALDH5A1 466669 chr6:24466571
NA20544 EUR 6.42086526932553 17 ALDH5A1 466669 chr6:24466571
HG00138 EUR 6.42507389666741 17 ALDH5A1 466669 chr6:24466571
NA19137 AFR 6.44057624313117 17 ALDH5A1 466669 chr6:24466571
HG00181 EUR 6.45175034710124 22 ALDH5A1 466669 chr6:24466571
HG01790 EUR 6.52048098927309 17 ALDH5A1 466669 chr6:24466571
NA19149 AFR 6.52386079892635 14.5 ALDH5A1 466669 chr6:24466571
HG00121 EUR 6.53217198873983 17 ALDH5A1 466669 chr6:24466571
NA18923 AFR 6.53573093596517 17 ALDH5A1 466669 chr6:24466571
NA20530 EUR 6.5495096501646 17 ALDH5A1 466669 chr6:24466571
HG00256 EUR 6.55228721092191 17 ALDH5A1 466669 chr6:24466571
NA20809 EUR 6.56270732040714 17 ALDH5A1 466669 chr6:24466571
HG00187 EUR 6.58235705979939 17 ALDH5A1 466669 chr6:24466571
HG00125 EUR 6.58360740337148 17 ALDH5A1 466669 chr6:24466571
NA18858 AFR 6.5848375355476 17 ALDH5A1 466669 chr6:24466571
NA12413 EUR 6.61656762676161 17 ALDH5A1 466669 chr6:24466571
HG00130 EUR 6.63655464929675 17 ALDH5A1 466669 chr6:24466571
NA20588 EUR 6.65579743377771 17 ALDH5A1 466669 chr6:24466571
NA18870 AFR 6.65981645826342 17 ALDH5A1 466669 chr6:24466571
HG00124 EUR 6.71312357629965 19.5 ALDH5A1 466669 chr6:24466571
NA20760 EUR 6.76958030088216 17 ALDH5A1 466669 chr6:24466571
NA20531 EUR 6.80539930771794 17 ALDH5A1 466669 chr6:24466571
NA20769 EUR 6.82699607251086 17 ALDH5A1 466669 chr6:24466571
NA18489 AFR 6.82772452589377 17 ALDH5A1 466669 chr6:24466571
HG00264 EUR 6.84963958616667 17 ALDH5A1 466669 chr6:24466571
HG01334 EUR 6.85410893625576 17 ALDH5A1 466669 chr6:24466571
NA20803 EUR 6.86314048484828 17 ALDH5A1 466669 chr6:24466571
NA20774 EUR 6.87184172320215 17 ALDH5A1 466669 chr6:24466571
HG00246 EUR 6.88834807015675 17 ALDH5A1 466669 chr6:24466571
HG00186 EUR 6.89152630778283 17 ALDH5A1 466669 chr6:24466571
HG00182 EUR 6.92086181454214 19.5 ALDH5A1 466669 chr6:24466571
HG00276 EUR 6.92791083447293 19.5 ALDH5A1 466669 chr6:24466571
HG00372 EUR 6.94961959655537 17 ALDH5A1 466669 chr6:24466571
HG00311 EUR 6.96023829818413 17 ALDH5A1 466669 chr6:24466571
NA18520 AFR 6.96383449887266 14.5 ALDH5A1 466669 chr6:24466571
HG00176 EUR 6.9668548864529 17 ALDH5A1 466669 chr6:24466571
NA20773 EUR 7.00835331078303 17 ALDH5A1 466669 chr6:24466571
HG00155 EUR 7.02281808272437 17 ALDH5A1 466669 chr6:24466571
NA20515 EUR 7.05660415591961 17 ALDH5A1 466669 chr6:24466571
NA12249 EUR 7.09380623416859 17 ALDH5A1 466669 chr6:24466571
HG00180 EUR 7.1054993872309 22 ALDH5A1 466669 chr6:24466571
HG00239 EUR 7.11824954635418 17 ALDH5A1 466669 chr6:24466571
HG00272 EUR 7.12457309407623 17 ALDH5A1 466669 chr6:24466571
HG00269 EUR 7.14932711843992 19.5 ALDH5A1 466669 chr6:24466571
HG00274 EUR 7.15780422977035 17 ALDH5A1 466669 chr6:24466571
NA18907 AFR 7.17227717514679 17 ALDH5A1 466669 chr6:24466571
HG00251 EUR 7.17551514364775 19.5 ALDH5A1 466669 chr6:24466571
NA19204 AFR 7.17630931997213 17 ALDH5A1 466669 chr6:24466571
HG00143 EUR 7.18276636453099 19.5 ALDH5A1 466669 chr6:24466571
HG00127 EUR 7.23560424921342 17 ALDH5A1 466669 chr6:24466571
NA12842 EUR 7.25100642886855 17 ALDH5A1 466669 chr6:24466571
NA12874 EUR 7.25126626869204 17 ALDH5A1 466669 chr6:24466571
NA20758 EUR 7.25352993563969 19.5 ALDH5A1 466669 chr6:24466571
HG00244 EUR 7.27085809750617 17 ALDH5A1 466669 chr6:24466571
NA20534 EUR 7.2891849690185 19.5 ALDH5A1 466669 chr6:24466571
NA20766 EUR 7.29937592425581 17 ALDH5A1 466669 chr6:24466571
NA06989 EUR 7.34255164006358 17 ALDH5A1 466669 chr6:24466571
HG00339 EUR 7.34434507982168 19.5 ALDH5A1 466669 chr6:24466571
HG00250 EUR 7.34465129383918 17 ALDH5A1 466669 chr6:24466571
NA18873 AFR 7.36900171404484 17 ALDH5A1 466669 chr6:24466571
NA19144 AFR 7.36969672753646 17 ALDH5A1 466669 chr6:24466571
NA19143 AFR 7.383923848372 17 ALDH5A1 466669 chr6:24466571
NA19175 AFR 7.3851481099455 17 ALDH5A1 466669 chr6:24466571
NA12272 EUR 7.40138409353519 19.5 ALDH5A1 466669 chr6:24466571
HG00319 EUR 7.43976923841226 17 ALDH5A1 466669 chr6:24466571
HG01791 EUR 7.45809899328079 19.5 ALDH5A1 466669 chr6:24466571
HG00310 EUR 7.45955873634488 17 ALDH5A1 466669 chr6:24466571
HG00253 EUR 7.46426834692805 17 ALDH5A1 466669 chr6:24466571
NA19098 AFR 7.48217992926349 17 ALDH5A1 466669 chr6:24466571
HG00263 EUR 7.49199253553991 17 ALDH5A1 466669 chr6:24466571
NA07051 EUR 7.49567391067715 17 ALDH5A1 466669 chr6:24466571
HG00315 EUR 7.50926875940803 17 ALDH5A1 466669 chr6:24466571
HG00326 EUR 7.52493234853166 17 ALDH5A1 466669 chr6:24466571
HG00148 EUR 7.5772333087147 17 ALDH5A1 466669 chr6:24466571
NA19129 AFR 7.64983624032361 17 ALDH5A1 466669 chr6:24466571
HG00255 EUR 7.65805803714881 17 ALDH5A1 466669 chr6:24466571
NA19159 AFR 7.66472022486144 17 ALDH5A1 466669 chr6:24466571
NA20752 EUR 7.66534756738896 17 ALDH5A1 466669 chr6:24466571
NA20542 EUR 7.67112160283647 17 ALDH5A1 466669 chr6:24466571
HG00281 EUR 7.68282267004459 17 ALDH5A1 466669 chr6:24466571
NA12341 EUR 7.70474259355809 17 ALDH5A1 466669 chr6:24466571
HG00245 EUR 7.72147910937079 17 ALDH5A1 466669 chr6:24466571
NA18933 AFR 7.74203069708997 17 ALDH5A1 466669 chr6:24466571
HG00366 EUR 7.76527093261181 17 ALDH5A1 466669 chr6:24466571
NA19257 AFR 7.78102656855154 17 ALDH5A1 466669 chr6:24466571
NA18510 AFR 7.78525076731429 17 ALDH5A1 466669 chr6:24466571
HG00099 EUR 7.79179090931388 17 ALDH5A1 466669 chr6:24466571
NA20538 EUR 7.79812666570764 17 ALDH5A1 466669 chr6:24466571
HG00171 EUR 7.82118265675673 17 ALDH5A1 466669 chr6:24466571
NA19096 AFR 7.82671748136155 17 ALDH5A1 466669 chr6:24466571
NA20799 EUR 7.83204961056175 17 ALDH5A1 466669 chr6:24466571
NA12778 EUR 7.84630491858857 17 ALDH5A1 466669 chr6:24466571
NA19190 AFR 7.85059415656676 17 ALDH5A1 466669 chr6:24466571
NA19121 AFR 7.86452785438078 17 ALDH5A1 466669 chr6:24466571
NA18912 AFR 7.89537104704558 17 ALDH5A1 466669 chr6:24466571
NA20807 EUR 7.89599237336439 17 ALDH5A1 466669 chr6:24466571
NA20503 EUR 7.89636110675573 19.5 ALDH5A1 466669 chr6:24466571
NA19093 AFR 7.89743735830089 14.5 ALDH5A1 466669 chr6:24466571
HG00116 EUR 7.90348687429582 17 ALDH5A1 466669 chr6:24466571
NA19092 AFR 7.90703736236938 17 ALDH5A1 466669 chr6:24466571
HG00179 EUR 7.92605862587964 19.5 ALDH5A1 466669 chr6:24466571
NA20508 EUR 7.94581481868461 19.5 ALDH5A1 466669 chr6:24466571
NA20581 EUR 7.9977083597255 19.5 ALDH5A1 466669 chr6:24466571
HG00151 EUR 8.00909333303088 17 ALDH5A1 466669 chr6:24466571
NA07347 EUR 8.01672784266519 19.5 ALDH5A1 466669 chr6:24466571
NA18486 AFR 8.03227173936205 17 ALDH5A1 466669 chr6:24466571
NA12890 EUR 8.04286847723012 17 ALDH5A1 466669 chr6:24466571
NA20586 EUR 8.07202072589637 17 ALDH5A1 466669 chr6:24466571
HG00336 EUR 8.09763572378294 17 ALDH5A1 466669 chr6:24466571
HG00136 EUR 8.09920807814762 17 ALDH5A1 466669 chr6:24466571
NA20518 EUR 8.10470140828081 17 ALDH5A1 466669 chr6:24466571
HG00238 EUR 8.10697796120671 17 ALDH5A1 466669 chr6:24466571
HG00103 EUR 8.15110027703324 17 ALDH5A1 466669 chr6:24466571
NA20535 EUR 8.15179471435628 17 ALDH5A1 466669 chr6:24466571
NA12827 EUR 8.15437315035468 17 ALDH5A1 466669 chr6:24466571
NA20814 EUR 8.18428687341136 17 ALDH5A1 466669 chr6:24466571
NA20771 EUR 8.20415708049683 17 ALDH5A1 466669 chr6:24466571
NA18867 AFR 8.21147522770279 17 ALDH5A1 466669 chr6:24466571
NA20517 EUR 8.23664336582697 17 ALDH5A1 466669 chr6:24466571
NA11829 EUR 8.24365518130334 17 ALDH5A1 466669 chr6:24466571
NA20759 EUR 8.25615522175718 19.5 ALDH5A1 466669 chr6:24466571
HG00132 EUR 8.26747190389642 19.5 ALDH5A1 466669 chr6:24466571
NA19209 AFR 8.2789489847645 17 ALDH5A1 466669 chr6:24466571
NA20756 EUR 8.29478985694696 17 ALDH5A1 466669 chr6:24466571
HG00188 EUR 8.30477024441899 17 ALDH5A1 466669 chr6:24466571
HG00320 EUR 8.31205434728298 17 ALDH5A1 466669 chr6:24466571
NA19213 AFR 8.35721365296361 17 ALDH5A1 466669 chr6:24466571
HG00145 EUR 8.37881602096883 17 ALDH5A1 466669 chr6:24466571
HG00285 EUR 8.39263932411539 17 ALDH5A1 466669 chr6:24466571
HG00375 EUR 8.39335925898959 22 ALDH5A1 466669 chr6:24466571
HG00242 EUR 8.44737395430487 17 ALDH5A1 466669 chr6:24466571
NA20815 EUR 8.44789576673045 19.5 ALDH5A1 466669 chr6:24466571
NA18909 AFR 8.46380507673122 17 ALDH5A1 466669 chr6:24466571
NA19247 AFR 8.49562467146703 17 ALDH5A1 466669 chr6:24466571
NA19206 AFR 8.5330705946248 17 ALDH5A1 466669 chr6:24466571
NA18511 AFR 8.53736520065801 17 ALDH5A1 466669 chr6:24466571
NA12829 EUR 8.56391525636266 19.5 ALDH5A1 466669 chr6:24466571
NA19184 AFR 8.56477924867768 17 ALDH5A1 466669 chr6:24466571
HG01789 EUR 8.57354123011069 17 ALDH5A1 466669 chr6:24466571
HG00271 EUR 8.58626347183138 19.5 ALDH5A1 466669 chr6:24466571
NA20589 EUR 8.58680048913912 17 ALDH5A1 466669 chr6:24466571
NA12275 EUR 8.62652861570018 17 ALDH5A1 466669 chr6:24466571
HG00174 EUR 8.64136682690245 17 ALDH5A1 466669 chr6:24466571
HG02215 EUR 8.65006277456201 19.5 ALDH5A1 466669 chr6:24466571
HG00342 EUR 8.65470424005102 17 ALDH5A1 466669 chr6:24466571
HG00327 EUR 8.72719017600763 17 ALDH5A1 466669 chr6:24466571
HG00378 EUR 8.72945697765793 22 ALDH5A1 466669 chr6:24466571
HG00376 EUR 8.73064346988221 19.5 ALDH5A1 466669 chr6:24466571
NA10851 EUR 8.79511137476812 17 ALDH5A1 466669 chr6:24466571
NA19131 AFR 8.80710186489109 17 ALDH5A1 466669 chr6:24466571
HG00383 EUR 8.8153206934962 19.5 ALDH5A1 466669 chr6:24466571
NA19235 AFR 8.85742477073066 17 ALDH5A1 466669 chr6:24466571
HG00324 EUR 8.87488345691335 17 ALDH5A1 466669 chr6:24466571
NA18934 AFR 8.88975545297548 17 ALDH5A1 466669 chr6:24466571
HG00149 EUR 8.9001266541396 17 ALDH5A1 466669 chr6:24466571
NA12777 EUR 8.90478886905067 19.5 ALDH5A1 466669 chr6:24466571
NA12234 EUR 8.90673498041412 19.5 ALDH5A1 466669 chr6:24466571
NA19172 AFR 8.9298007708601 17 ALDH5A1 466669 chr6:24466571
NA20505 EUR 8.95302267726799 17 ALDH5A1 466669 chr6:24466571
NA20585 EUR 8.96759519636847 17 ALDH5A1 466669 chr6:24466571
HG00309 EUR 8.98331116211539 22 ALDH5A1 466669 chr6:24466571
NA19160 AFR 8.9884909813737 17 ALDH5A1 466669 chr6:24466571
HG00231 EUR 8.99052036376984 19.5 ALDH5A1 466669 chr6:24466571
HG00142 EUR 8.99484049540411 22 ALDH5A1 466669 chr6:24466571
NA12830 EUR 9.00750072778264 17 ALDH5A1 466669 chr6:24466571
NA18861 AFR 9.03203496786348 17 ALDH5A1 466669 chr6:24466571
HG00177 EUR 9.06149983254839 17 ALDH5A1 466669 chr6:24466571
NA20754 EUR 9.11660790856549 17 ALDH5A1 466669 chr6:24466571
NA12872 EUR 9.1210455352602 19.5 ALDH5A1 466669 chr6:24466571
HG00337 EUR 9.12735662813673 17 ALDH5A1 466669 chr6:24466571
NA20543 EUR 9.13659452680526 17 ALDH5A1 466669 chr6:24466571
NA19147 AFR 9.13938602849249 17 ALDH5A1 466669 chr6:24466571
NA18908 AFR 9.14340878849409 17 ALDH5A1 466669 chr6:24466571
NA20786 EUR 9.16704433701372 17 ALDH5A1 466669 chr6:24466571
NA19189 AFR 9.1725552121888 17 ALDH5A1 466669 chr6:24466571
HG00185 EUR 9.18179660176367 17 ALDH5A1 466669 chr6:24466571
HG00353 EUR 9.19026871188186 17 ALDH5A1 466669 chr6:24466571
HG00259 EUR 9.20437947598946 17 ALDH5A1 466669 chr6:24466571
NA12045 EUR 9.20510788866872 17 ALDH5A1 466669 chr6:24466571
HG00373 EUR 9.21556491270707 17 ALDH5A1 466669 chr6:24466571
HG00364 EUR 9.23699448597799 17 ALDH5A1 466669 chr6:24466571
HG00119 EUR 9.24056297604075 19.5 ALDH5A1 466669 chr6:24466571
HG00343 EUR 9.24319532689606 22 ALDH5A1 466669 chr6:24466571
NA11995 EUR 9.26752797939211 17 ALDH5A1 466669 chr6:24466571
HG00323 EUR 9.28967419174657 17 ALDH5A1 466669 chr6:24466571
HG00328 EUR 9.30196542555417 17 ALDH5A1 466669 chr6:24466571
NA20800 EUR 9.31932173258961 17 ALDH5A1 466669 chr6:24466571
HG00268 EUR 9.34670740365057 17 ALDH5A1 466669 chr6:24466571
HG00362 EUR 9.36787815076502 19.5 ALDH5A1 466669 chr6:24466571
NA11840 EUR 9.38504742896697 17 ALDH5A1 466669 chr6:24466571
NA20795 EUR 9.39753788336818 17 ALDH5A1 466669 chr6:24466571
NA20772 EUR 9.40558310985329 19.5 ALDH5A1 466669 chr6:24466571
NA20532 EUR 9.41378851586733 17 ALDH5A1 466669 chr6:24466571
NA12383 EUR 9.4138562805669 17 ALDH5A1 466669 chr6:24466571
NA12044 EUR 9.41497309701147 22 ALDH5A1 466669 chr6:24466571
NA11894 EUR 9.4326019770142 19.5 ALDH5A1 466669 chr6:24466571
NA19222 AFR 9.4543993621217 17 ALDH5A1 466669 chr6:24466571
NA12749 EUR 9.46665523510705 19.5 ALDH5A1 466669 chr6:24466571
NA20529 EUR 9.47049925933968 17 ALDH5A1 466669 chr6:24466571
HG00345 EUR 9.49234467813969 17 ALDH5A1 466669 chr6:24466571
NA19248 AFR 9.49855654757283 17 ALDH5A1 466669 chr6:24466571
HG00346 EUR 9.50408859107567 19.5 ALDH5A1 466669 chr6:24466571
NA12718 EUR 9.52100363950771 22 ALDH5A1 466669 chr6:24466571
NA19223 AFR 9.52868428865516 17 ALDH5A1 466669 chr6:24466571
NA12399 EUR 9.55052824258184 17 ALDH5A1 466669 chr6:24466571
NA20768 EUR 9.63309957200945 17 ALDH5A1 466669 chr6:24466571
NA19119 AFR 9.67417076056085 17 ALDH5A1 466669 chr6:24466571
HG00183 EUR 9.69344442007698 17 ALDH5A1 466669 chr6:24466571
NA12489 EUR 9.72451141302187 17 ALDH5A1 466669 chr6:24466571
NA18917 AFR 9.73764948802393 17 ALDH5A1 466669 chr6:24466571
NA12716 EUR 9.79308828464434 17 ALDH5A1 466669 chr6:24466571
NA19118 AFR 9.87216824826171 17 ALDH5A1 466669 chr6:24466571
HG00240 EUR 9.87618275852139 17 ALDH5A1 466669 chr6:24466571
HG00236 EUR 9.90145149074658 17 ALDH5A1 466669 chr6:24466571
NA19108 AFR 9.9183849237228 17 ALDH5A1 466669 chr6:24466571
NA12282 EUR 9.93126011866195 17 ALDH5A1 466669 chr6:24466571
NA20808 EUR 9.93616365401367 17 ALDH5A1 466669 chr6:24466571
NA19102 AFR 10.0189821860016 14.5 ALDH5A1 466669 chr6:24466571
HG00321 EUR 10.0644583291377 17 ALDH5A1 466669 chr6:24466571
NA18916 AFR 10.0954544950949 17 ALDH5A1 466669 chr6:24466571
NA19200 AFR 10.1086791965467 17 ALDH5A1 466669 chr6:24466571
NA19210 AFR 10.1154568410617 17 ALDH5A1 466669 chr6:24466571
NA07357 EUR 10.1184307804425 17 ALDH5A1 466669 chr6:24466571
NA12751 EUR 10.1366343918711 17 ALDH5A1 466669 chr6:24466571
NA11992 EUR 10.1586694571242 17 ALDH5A1 466669 chr6:24466571
NA12286 EUR 10.1666850159496 17 ALDH5A1 466669 chr6:24466571
HG00350 EUR 10.1682190078504 17 ALDH5A1 466669 chr6:24466571
NA18488 AFR 10.191386605966 17 ALDH5A1 466669 chr6:24466571
NA19113 AFR 10.2449189587217 17 ALDH5A1 466669 chr6:24466571
NA20770 EUR 10.2920678971733 17 ALDH5A1 466669 chr6:24466571
NA12814 EUR 10.2995929065501 19.5 ALDH5A1 466669 chr6:24466571
NA12873 EUR 10.2996049256971 17 ALDH5A1 466669 chr6:24466571
NA12760 EUR 10.3023629654669 17 ALDH5A1 466669 chr6:24466571
NA12287 EUR 10.3115496571821 17 ALDH5A1 466669 chr6:24466571
NA11931 EUR 10.3418458870497 17 ALDH5A1 466669 chr6:24466571
HG00308 EUR 10.3704849601664 19.5 ALDH5A1 466669 chr6:24466571
NA19138 AFR 10.3705517042611 17 ALDH5A1 466669 chr6:24466571
NA19099 AFR 10.3944954158064 17 ALDH5A1 466669 chr6:24466571
NA20783 EUR 10.4492539666303 17 ALDH5A1 466669 chr6:24466571
NA19171 AFR 10.5145887261731 17 ALDH5A1 466669 chr6:24466571
NA19116 AFR 10.5236827116691 17 ALDH5A1 466669 chr6:24466571
HG00330 EUR 10.5271001376539 17 ALDH5A1 466669 chr6:24466571
HG00361 EUR 10.5368919585108 19.5 ALDH5A1 466669 chr6:24466571
NA19130 AFR 10.5515108144371 17 ALDH5A1 466669 chr6:24466571
NA11918 EUR 10.5920548046105 17 ALDH5A1 466669 chr6:24466571
NA12043 EUR 10.6012219318781 19.5 ALDH5A1 466669 chr6:24466571
HG00313 EUR 10.6798489913755 19.5 ALDH5A1 466669 chr6:24466571
NA19107 AFR 10.6867471391218 17 ALDH5A1 466669 chr6:24466571
NA12006 EUR 10.7755256618176 17 ALDH5A1 466669 chr6:24466571
NA19141 AFR 10.8066213523857 17 ALDH5A1 466669 chr6:24466571
NA19197 AFR 10.8263288814316 17 ALDH5A1 466669 chr6:24466571
NA12812 EUR 10.8292380116531 17 ALDH5A1 466669 chr6:24466571
HG00332 EUR 10.8498398737137 22 ALDH5A1 466669 chr6:24466571
NA18508 AFR 10.8660539681045 14.5 ALDH5A1 466669 chr6:24466571
HG00360 EUR 10.8666831086003 17 ALDH5A1 466669 chr6:24466571
HG00252 EUR 10.8788636042847 17 ALDH5A1 466669 chr6:24466571
HG00325 EUR 10.9015494094884 17 ALDH5A1 466669 chr6:24466571
NA12761 EUR 10.9124372402545 17 ALDH5A1 466669 chr6:24466571
NA19114 AFR 10.9435149842599 17 ALDH5A1 466669 chr6:24466571
NA19236 AFR 10.9533003934272 17 ALDH5A1 466669 chr6:24466571
HG00335 EUR 11.0179017029997 19.5 ALDH5A1 466669 chr6:24466571
NA20509 EUR 11.0391063623564 17 ALDH5A1 466669 chr6:24466571
NA19095 AFR 11.1063364101295 17 ALDH5A1 466669 chr6:24466571
NA18505 AFR 11.1280698578897 17 ALDH5A1 466669 chr6:24466571
NA19225 AFR 11.1334705452348 17 ALDH5A1 466669 chr6:24466571
HG00382 EUR 11.1392949637752 17 ALDH5A1 466669 chr6:24466571
NA07037 EUR 11.1531987638999 17 ALDH5A1 466669 chr6:24466571
NA20541 EUR 11.1961401332876 17 ALDH5A1 466669 chr6:24466571
NA12889 EUR 11.1963086060062 17 ALDH5A1 466669 chr6:24466571
HG00365 EUR 11.2451958184004 17 ALDH5A1 466669 chr6:24466571
NA11831 EUR 11.2739933602426 17 ALDH5A1 466669 chr6:24466571
HG00344 EUR 11.3016415688701 19.5 ALDH5A1 466669 chr6:24466571
HG00349 EUR 11.3428535488503 17 ALDH5A1 466669 chr6:24466571
NA19146 AFR 11.3706650595101 14.5 ALDH5A1 466669 chr6:24466571
NA19153 AFR 11.5661456623184 17 ALDH5A1 466669 chr6:24466571
HG00341 EUR 11.5985393550453 19.5 ALDH5A1 466669 chr6:24466571
NA12155 EUR 11.601022261964 19.5 ALDH5A1 466669 chr6:24466571
NA19198 AFR 11.6501685207073 17 ALDH5A1 466669 chr6:24466571
NA18499 AFR 11.662518688991 17 ALDH5A1 466669 chr6:24466571
NA12546 EUR 11.6913636405163 19.5 ALDH5A1 466669 chr6:24466571
NA12717 EUR 11.7722196074109 17 ALDH5A1 466669 chr6:24466571
NA06986 EUR 11.9044263297131 19.5 ALDH5A1 466669 chr6:24466571
NA11920 EUR 12.0327440925954 17 ALDH5A1 466669 chr6:24466571
NA11893 EUR 12.2181606605329 17 ALDH5A1 466669 chr6:24466571
NA12775 EUR 12.3428984240434 17 ALDH5A1 466669 chr6:24466571
NA19185 AFR 12.5507444743806 17 ALDH5A1 466669 chr6:24466571
NA12750 EUR 12.6995585775508 17 ALDH5A1 466669 chr6:24466571
HG00338 EUR 12.7118930087917 19.5 ALDH5A1 466669 chr6:24466571
HG00189 EUR 12.746102705365 17 ALDH5A1 466669 chr6:24466571
NA11881 EUR 12.9414229558092 17 ALDH5A1 466669 chr6:24466571
NA12762 EUR 13.0172185098059 17 ALDH5A1 466669 chr6:24466571
NA06994 EUR 13.3019714278134 19.5 ALDH5A1 466669 chr6:24466571
NA18868 AFR 13.3486049652665 17 ALDH5A1 466669 chr6:24466571
NA12348 EUR 13.4126193142969 17 ALDH5A1 466669 chr6:24466571
NA12763 EUR 13.8079066933904 17 ALDH5A1 466669 chr6:24466571
NA12813 EUR 13.8303102022789 17 ALDH5A1 466669 chr6:24466571
HG00356 EUR 13.8814338863293 22 ALDH5A1 466669 chr6:24466571
NA12154 EUR 14.0313380103706 17 ALDH5A1 466669 chr6:24466571
NA12273 EUR 14.0381840889384 17 ALDH5A1 466669 chr6:24466571
NA12815 EUR 14.585893076078 17 ALDH5A1 466669 chr6:24466571
NA19201 AFR 14.8325306323171 17 ALDH5A1 466669 chr6:24466571
NA12144 EUR 14.9415375245638 19.5 ALDH5A1 466669 chr6:24466571
NA12283 EUR 15.1493121673056 17 ALDH5A1 466669 chr6:24466571
NA18519 AFR 17.6591568440785 17 ALDH5A1 466669 chr6:24466571
NA20528 EUR 18.6589901026393 19.5 ALDH5A1 466669 chr6:24466571
NA12005 EUR 20.827491231024 19.5 ALDH5A1 466669 chr6:24466571
HG00258 EUR 3.00383327551411 10 C8orf59 548113 chr8:85135766
NA18520 AFR 7.31910870789227 10 C8orf59 548113 chr8:85135766
NA19171 AFR 7.85944851954968 10 C8orf59 548113 chr8:85135766
HG00371 EUR 8.1247733713438 10 C8orf59 548113 chr8:85135766
NA19153 AFR 8.44750416168567 10.5 C8orf59 548113 chr8:85135766
NA19201 AFR 8.69195195031819 10 C8orf59 548113 chr8:85135766
NA20541 EUR 8.80360044252666 10 C8orf59 548113 chr8:85135766
NA19235 AFR 9.50153629716399 10 C8orf59 548113 chr8:85135766
HG00149 EUR 9.79956326477193 10 C8orf59 548113 chr8:85135766
NA18917 AFR 10.1469102131562 10 C8orf59 548113 chr8:85135766
NA19093 AFR 10.1965371574312 10 C8orf59 548113 chr8:85135766
HG00187 EUR 10.2199194805781 10 C8orf59 548113 chr8:85135766
NA19102 AFR 10.4521311116152 10 C8orf59 548113 chr8:85135766
NA18933 AFR 10.764364660822 10 C8orf59 548113 chr8:85135766
NA11918 EUR 10.9602062254691 10 C8orf59 548113 chr8:85135766
NA19204 AFR 11.0659408687765 10.5 C8orf59 548113 chr8:85135766
NA20796 EUR 11.1469141762281 10 C8orf59 548113 chr8:85135766
NA11831 EUR 11.2546436451024 10 C8orf59 548113 chr8:85135766
NA12249 EUR 11.4975094005622 10.5 C8orf59 548113 chr8:85135766
NA19210 AFR 11.5551127678611 10.5 C8orf59 548113 chr8:85135766
NA18867 AFR 11.7943798775742 10.5 C8orf59 548113 chr8:85135766
NA20815 EUR 12.0099979190351 10 C8orf59 548113 chr8:85135766
NA18908 AFR 12.0955244202087 10 C8orf59 548113 chr8:85135766
NA19209 AFR 12.1859965520701 10 C8orf59 548113 chr8:85135766
NA18519 AFR 12.2555883716883 10 C8orf59 548113 chr8:85135766
HG00126 EUR 12.3378775469381 10.5 C8orf59 548113 chr8:85135766
NA19222 AFR 12.3856524656893 11 C8orf59 548113 chr8:85135766
NA11881 EUR 12.5499360307718 10 C8orf59 548113 chr8:85135766
NA12718 EUR 12.5685890238313 10 C8orf59 548113 chr8:85135766
NA19092 AFR 12.6431107091436 10 C8orf59 548113 chr8:85135766
NA19144 AFR 12.805280543479 10 C8orf59 548113 chr8:85135766
HG00096 EUR 12.8219438975407 10 C8orf59 548113 chr8:85135766
NA12273 EUR 12.8220357017166 10.5 C8orf59 548113 chr8:85135766
NA18912 AFR 12.8979850136638 10 C8orf59 548113 chr8:85135766
NA19184 AFR 12.9769372404711 10 C8orf59 548113 chr8:85135766
HG00185 EUR 13.0064126873375 10.5 C8orf59 548113 chr8:85135766
NA12283 EUR 13.1096284472622 10 C8orf59 548113 chr8:85135766
NA18486 AFR 13.2533675852833 10.5 C8orf59 548113 chr8:85135766
NA19137 AFR 13.2795771855986 10.5 C8orf59 548113 chr8:85135766
NA19095 AFR 13.3650074343735 10 C8orf59 548113 chr8:85135766
NA20508 EUR 13.4965855058069 10.5 C8orf59 548113 chr8:85135766
NA12751 EUR 13.5284071137824 10.5 C8orf59 548113 chr8:85135766
NA19248 AFR 13.5496912403521 11 C8orf59 548113 chr8:85135766
HG00101 EUR 13.5706173835284 10 C8orf59 548113 chr8:85135766
NA20800 EUR 13.6653494645683 10 C8orf59 548113 chr8:85135766
HG00179 EUR 13.7422182875377 10 C8orf59 548113 chr8:85135766
NA20769 EUR 13.747591412146 10 C8orf59 548113 chr8:85135766
NA19098 AFR 13.9282131792109 10 C8orf59 548113 chr8:85135766
NA12873 EUR 14.0674501887414 11 C8orf59 548113 chr8:85135766
NA12760 EUR 14.3380921055437 10.5 C8orf59 548113 chr8:85135766
NA18870 AFR 14.5157124273813 10 C8orf59 548113 chr8:85135766
HG00155 EUR 14.518781314581 10 C8orf59 548113 chr8:85135766
HG00099 EUR 14.5287520024766 10 C8orf59 548113 chr8:85135766
NA12717 EUR 14.563726903229 10.5 C8orf59 548113 chr8:85135766
NA19130 AFR 14.7350185827767 10 C8orf59 548113 chr8:85135766
NA20798 EUR 14.7637081841011 10 C8orf59 548113 chr8:85135766
NA19119 AFR 14.8056575539411 10 C8orf59 548113 chr8:85135766
HG00189 EUR 14.9088237707311 10.5 C8orf59 548113 chr8:85135766
NA12830 EUR 14.9099154402412 10.5 C8orf59 548113 chr8:85135766
NA20811 EUR 15.1314778926763 10.5 C8orf59 548113 chr8:85135766
HG00143 EUR 15.1999054536584 10 C8orf59 548113 chr8:85135766
NA20799 EUR 15.2887971430064 10 C8orf59 548113 chr8:85135766
NA20766 EUR 15.3493840171271 10.5 C8orf59 548113 chr8:85135766
NA12045 EUR 15.4052228523177 10.5 C8orf59 548113 chr8:85135766
NA20536 EUR 15.5198716761536 10.5 C8orf59 548113 chr8:85135766
NA18499 AFR 15.6527415563523 10.5 C8orf59 548113 chr8:85135766
NA11992 EUR 15.6892174322105 10 C8orf59 548113 chr8:85135766
HG00158 EUR 15.7343347829978 10.5 C8orf59 548113 chr8:85135766
NA19172 AFR 15.8464144622157 10 C8orf59 548113 chr8:85135766
NA12842 EUR 15.8861614596511 10.5 C8orf59 548113 chr8:85135766
HG00128 EUR 15.9202662938689 10 C8orf59 548113 chr8:85135766
NA20792 EUR 15.9212764806156 10 C8orf59 548113 chr8:85135766
NA12890 EUR 16.0630744520401 10 C8orf59 548113 chr8:85135766
NA19152 AFR 16.1117590796642 10.5 C8orf59 548113 chr8:85135766
NA18868 AFR 16.123906483107 10.5 C8orf59 548113 chr8:85135766
NA18508 AFR 16.1527312133034 10 C8orf59 548113 chr8:85135766
NA20786 EUR 16.2445856856865 11 C8orf59 548113 chr8:85135766
NA19116 AFR 16.2817245243408 10.5 C8orf59 548113 chr8:85135766
NA20503 EUR 16.453839401857 10.5 C8orf59 548113 chr8:85135766
NA19223 AFR 16.5547868368787 10 C8orf59 548113 chr8:85135766
HG00239 EUR 16.5697198966251 10 C8orf59 548113 chr8:85135766
NA19213 AFR 16.7564185796942 10 C8orf59 548113 chr8:85135766
NA20768 EUR 16.7928781190603 10 C8orf59 548113 chr8:85135766
NA19160 AFR 16.8020169782925 10 C8orf59 548113 chr8:85135766
NA19200 AFR 16.8297516202041 10 C8orf59 548113 chr8:85135766
NA12716 EUR 16.8321793927171 10.5 C8orf59 548113 chr8:85135766
HG01790 EUR 16.9495936014811 10 C8orf59 548113 chr8:85135766
HG00097 EUR 16.995952654712 10 C8orf59 548113 chr8:85135766
HG00356 EUR 17.062086162076 10.5 C8orf59 548113 chr8:85135766
NA19198 AFR 17.100235814023 10.5 C8orf59 548113 chr8:85135766
NA12872 EUR 17.2019276067674 10 C8orf59 548113 chr8:85135766
NA20790 EUR 17.2425704443944 10 C8orf59 548113 chr8:85135766
HG00351 EUR 17.2725906572269 10 C8orf59 548113 chr8:85135766
NA19143 AFR 17.3163015018724 10 C8orf59 548113 chr8:85135766
HG00182 EUR 17.3200561314764 10 C8orf59 548113 chr8:85135766
NA18910 AFR 17.3309164922499 10.5 C8orf59 548113 chr8:85135766
NA20770 EUR 17.3423736145337 10 C8orf59 548113 chr8:85135766
HG00116 EUR 17.4167782904437 11 C8orf59 548113 chr8:85135766
NA12342 EUR 17.5578112714014 11 C8orf59 548113 chr8:85135766
NA19113 AFR 17.5953469827002 10.5 C8orf59 548113 chr8:85135766
NA18489 AFR 17.6249234588556 10.5 C8orf59 548113 chr8:85135766
HG00117 EUR 17.648736396356 10 C8orf59 548113 chr8:85135766
NA07347 EUR 17.7649848422805 10 C8orf59 548113 chr8:85135766
NA20502 EUR 17.824481746074 10 C8orf59 548113 chr8:85135766
HG00127 EUR 18.0294741475608 10.5 C8orf59 548113 chr8:85135766
NA12829 EUR 18.0454108429604 10.5 C8orf59 548113 chr8:85135766
HG00240 EUR 18.1287908235237 10.5 C8orf59 548113 chr8:85135766
NA20795 EUR 18.1586922484001 10.5 C8orf59 548113 chr8:85135766
NA20826 EUR 18.2544194983126 10.5 C8orf59 548113 chr8:85135766
HG00244 EUR 18.2956751642828 10 C8orf59 548113 chr8:85135766
NA20535 EUR 18.3087840442986 10.5 C8orf59 548113 chr8:85135766
HG00264 EUR 18.3439291393279 10.5 C8orf59 548113 chr8:85135766
NA12399 EUR 18.3718008011639 10.5 C8orf59 548113 chr8:85135766
NA12812 EUR 18.3845172592077 10.5 C8orf59 548113 chr8:85135766
HG00188 EUR 18.3942622477042 10.5 C8orf59 548113 chr8:85135766
NA19096 AFR 18.5908828513277 10.5 C8orf59 548113 chr8:85135766
NA20807 EUR 18.5914001105519 10.5 C8orf59 548113 chr8:85135766
HG00365 EUR 18.5927930100622 10 C8orf59 548113 chr8:85135766
NA11920 EUR 18.6608334134577 10 C8orf59 548113 chr8:85135766
HG00358 EUR 18.7039249503816 10 C8orf59 548113 chr8:85135766
NA20802 EUR 18.8642726296472 11 C8orf59 548113 chr8:85135766
HG00362 EUR 18.8924906949964 9.5 C8orf59 548113 chr8:85135766
NA20801 EUR 19.0064487048641 10 C8orf59 548113 chr8:85135766
NA19159 AFR 19.0245871844469 10 C8orf59 548113 chr8:85135766
NA07051 EUR 19.1026488174023 10.5 C8orf59 548113 chr8:85135766
HG00361 EUR 19.1652247191296 10 C8orf59 548113 chr8:85135766
NA19131 AFR 19.2185272991318 10.5 C8orf59 548113 chr8:85135766
NA20514 EUR 19.2441582271936 10.5 C8orf59 548113 chr8:85135766
NA12763 EUR 19.3081223580279 10 C8orf59 548113 chr8:85135766
HG00112 EUR 19.441188766524 10.5 C8orf59 548113 chr8:85135766
HG00145 EUR 19.4673315918114 10 C8orf59 548113 chr8:85135766
NA19206 AFR 19.5099360119216 10 C8orf59 548113 chr8:85135766
NA20814 EUR 19.6851151467341 10 C8orf59 548113 chr8:85135766
HG00369 EUR 19.8519357013348 10 C8orf59 548113 chr8:85135766
HG00384 EUR 19.8715361902845 10 C8orf59 548113 chr8:85135766
NA20773 EUR 19.9331660243337 10.5 C8orf59 548113 chr8:85135766
HG00119 EUR 19.9645914553187 10 C8orf59 548113 chr8:85135766
NA12058 EUR 20.0249289146934 10.5 C8orf59 548113 chr8:85135766
HG00373 EUR 20.0579824041862 10 C8orf59 548113 chr8:85135766
NA12761 EUR 20.0982520106481 10.5 C8orf59 548113 chr8:85135766
NA20812 EUR 20.1108437845155 11 C8orf59 548113 chr8:85135766
NA18934 AFR 20.1885703391191 10.5 C8orf59 548113 chr8:85135766
NA20797 EUR 20.2412471889502 10 C8orf59 548113 chr8:85135766
NA20509 EUR 20.3086226555162 10 C8orf59 548113 chr8:85135766
HG00159 EUR 20.4380651161292 10 C8orf59 548113 chr8:85135766
HG00272 EUR 20.5546059460922 10 C8orf59 548113 chr8:85135766
NA12750 EUR 20.6448484212904 10.5 C8orf59 548113 chr8:85135766
NA12341 EUR 20.753274602721 10.5 C8orf59 548113 chr8:85135766
NA20540 EUR 20.8091189050929 10 C8orf59 548113 chr8:85135766
NA18510 AFR 20.8990948088106 10 C8orf59 548113 chr8:85135766
NA19185 AFR 20.9248011551388 10.5 C8orf59 548113 chr8:85135766
NA19141 AFR 20.937992171021 10 C8orf59 548113 chr8:85135766
HG00255 EUR 21.0022671407379 10.5 C8orf59 548113 chr8:85135766
NA20517 EUR 21.0163742124232 10 C8orf59 548113 chr8:85135766
NA19146 AFR 21.0851269976097 10 C8orf59 548113 chr8:85135766
HG00372 EUR 21.1665609427405 10.5 C8orf59 548113 chr8:85135766
NA20809 EUR 21.2384909615694 11 C8orf59 548113 chr8:85135766
NA06994 EUR 21.4070756869176 10 C8orf59 548113 chr8:85135766
HG00238 EUR 21.4382497246972 10.5 C8orf59 548113 chr8:85135766
NA20771 EUR 21.5623548156017 11 C8orf59 548113 chr8:85135766
NA12154 EUR 21.6172415207617 10.5 C8orf59 548113 chr8:85135766
HG01789 EUR 21.7012150912313 10.5 C8orf59 548113 chr8:85135766
HG00114 EUR 21.9139960629069 10.5 C8orf59 548113 chr8:85135766
HG00141 EUR 21.9770211941236 11 C8orf59 548113 chr8:85135766
NA19138 AFR 22.0552178503895 10 C8orf59 548113 chr8:85135766
HG00157 EUR 22.1132312597462 10.5 C8orf59 548113 chr8:85135766
HG00181 EUR 22.177205074843 10 C8orf59 548113 chr8:85135766
HG00235 EUR 22.2802718028208 11 C8orf59 548113 chr8:85135766
HG00160 EUR 22.4447936652977 10.5 C8orf59 548113 chr8:85135766
HG00311 EUR 22.5958277749628 10.5 C8orf59 548113 chr8:85135766
NA20783 EUR 22.6086569857111 10.5 C8orf59 548113 chr8:85135766
HG00364 EUR 22.6739952704574 10.5 C8orf59 548113 chr8:85135766
NA19121 AFR 22.6851944694437 10.5 C8orf59 548113 chr8:85135766
NA18923 AFR 22.7528687770621 10.5 C8orf59 548113 chr8:85135766
NA20518 EUR 22.8606908505942 10 C8orf59 548113 chr8:85135766
HG00308 EUR 22.947390150428 10.5 C8orf59 548113 chr8:85135766
HG00269 EUR 23.0108461436898 10 C8orf59 548113 chr8:85135766
NA20778 EUR 23.0880945646104 10 C8orf59 548113 chr8:85135766
NA20810 EUR 23.0974430270604 10.5 C8orf59 548113 chr8:85135766
HG00124 EUR 23.1242848560402 10.5 C8orf59 548113 chr8:85135766
HG00133 EUR 23.1800730203811 10 C8orf59 548113 chr8:85135766
NA06986 EUR 23.1816534868202 10.5 C8orf59 548113 chr8:85135766
HG00186 EUR 23.1868948836749 10.5 C8orf59 548113 chr8:85135766
HG00148 EUR 23.2879479482786 10 C8orf59 548113 chr8:85135766
NA20819 EUR 23.3080753899944 10 C8orf59 548113 chr8:85135766
HG00262 EUR 23.376505576976 10.5 C8orf59 548113 chr8:85135766
HG00366 EUR 23.3914914350483 10 C8orf59 548113 chr8:85135766
NA20516 EUR 23.4494251033203 10.5 C8orf59 548113 chr8:85135766
NA12400 EUR 23.5639036924917 10.5 C8orf59 548113 chr8:85135766
HG00100 EUR 23.7063059510897 10.5 C8orf59 548113 chr8:85135766
HG00242 EUR 23.8109291632646 10.5 C8orf59 548113 chr8:85135766
HG00105 EUR 24.0233357969107 10 C8orf59 548113 chr8:85135766
HG00118 EUR 24.2158889399129 10 C8orf59 548113 chr8:85135766
NA12275 EUR 24.2221256049278 10.5 C8orf59 548113 chr8:85135766
HG00367 EUR 24.2440726998923 10.5 C8orf59 548113 chr8:85135766
NA12043 EUR 24.5858213902003 10.5 C8orf59 548113 chr8:85135766
NA12234 EUR 24.7587758471762 10.5 C8orf59 548113 chr8:85135766
NA11930 EUR 24.7717150428436 10 C8orf59 548113 chr8:85135766
NA11994 EUR 24.9762256340834 11 C8orf59 548113 chr8:85135766
HG00131 EUR 25.0215321940146 10 C8orf59 548113 chr8:85135766
NA12155 EUR 25.1254610840076 10 C8orf59 548113 chr8:85135766
HG00379 EUR 25.1389478579788 10.5 C8orf59 548113 chr8:85135766
NA19197 AFR 25.1545679473944 10 C8orf59 548113 chr8:85135766
NA20531 EUR 25.2006440264615 10.5 C8orf59 548113 chr8:85135766
NA06989 EUR 25.3556047397557 10 C8orf59 548113 chr8:85135766
NA20813 EUR 25.4782225722119 11 C8orf59 548113 chr8:85135766
NA20520 EUR 25.5067999961583 11 C8orf59 548113 chr8:85135766
NA20787 EUR 25.6268207156673 10.5 C8orf59 548113 chr8:85135766
NA20515 EUR 25.6998678639517 10 C8orf59 548113 chr8:85135766
NA12004 EUR 25.790546065709 10 C8orf59 548113 chr8:85135766
NA20803 EUR 26.0372782960902 11 C8orf59 548113 chr8:85135766
NA20774 EUR 26.0542352469769 11 C8orf59 548113 chr8:85135766
NA12286 EUR 26.0898594736479 10.5 C8orf59 548113 chr8:85135766
NA12843 EUR 26.0995381533848 10.5 C8orf59 548113 chr8:85135766
NA11830 EUR 26.1654367308989 11 C8orf59 548113 chr8:85135766
NA12272 EUR 26.2725619597746 10 C8orf59 548113 chr8:85135766
HG00178 EUR 26.3881875753446 10.5 C8orf59 548113 chr8:85135766
NA11840 EUR 26.4142076347739 10.5 C8orf59 548113 chr8:85135766
NA20512 EUR 26.9748528045752 10.5 C8orf59 548113 chr8:85135766
NA19236 AFR 27.0254913894648 10 C8orf59 548113 chr8:85135766
HG00176 EUR 27.06254879779 10.5 C8orf59 548113 chr8:85135766
HG00265 EUR 27.0886610570717 10 C8orf59 548113 chr8:85135766
NA12282 EUR 27.197142650567 10 C8orf59 548113 chr8:85135766
HG00183 EUR 27.2867735881534 10.5 C8orf59 548113 chr8:85135766
HG00177 EUR 27.447096291255 10 C8orf59 548113 chr8:85135766
HG00146 EUR 27.6464077933673 10 C8orf59 548113 chr8:85135766
HG00102 EUR 27.6878924543079 10.5 C8orf59 548113 chr8:85135766
HG00120 EUR 27.7667499450203 10.5 C8orf59 548113 chr8:85135766
NA19207 AFR 27.80410596308 10.5 C8orf59 548113 chr8:85135766
HG00142 EUR 28.0131086246866 10.5 C8orf59 548113 chr8:85135766
HG00243 EUR 28.3383308421006 10.5 C8orf59 548113 chr8:85135766
HG00106 EUR 28.5235824048547 10 C8orf59 548113 chr8:85135766
HG00380 EUR 28.9543699923123 10 C8orf59 548113 chr8:85135766
HG00349 EUR 29.3980393494843 10.5 C8orf59 548113 chr8:85135766
HG00150 EUR 30.2708466975041 10 C8orf59 548113 chr8:85135766
NA20808 EUR 30.3526498682641 10.5 C8orf59 548113 chr8:85135766
NA20804 EUR 30.5664270450606 10.5 C8orf59 548113 chr8:85135766
NA12889 EUR 30.802611381293 11 C8orf59 548113 chr8:85135766
HG00123 EUR 30.9653336400695 10.5 C8orf59 548113 chr8:85135766
NA20772 EUR 31.614303654093 10 C8orf59 548113 chr8:85135766
NA18873 AFR 32.4138917333926 10 C8orf59 548113 chr8:85135766
HG00129 EUR 33.3624166915942 10.5 C8orf59 548113 chr8:85135766
NA20805 EUR 33.8311896015955 10.5 C8orf59 548113 chr8:85135766
NA20785 EUR 33.9310204536766 11 C8orf59 548113 chr8:85135766
HG00233 EUR 34.048512045455 11 C8orf59 548113 chr8:85135766
NA11843 EUR 34.6073189749735 11 C8orf59 548113 chr8:85135766
NA20828 EUR 35.2105176135413 10.5 C8orf59 548113 chr8:85135766
HG00103 EUR 36.2703109196579 10.5 C8orf59 548113 chr8:85135766
NA19247 AFR 36.7085824725045 10.5 C8orf59 548113 chr8:85135766
NA18488 AFR 38.4622605627261 10 C8orf59 548113 chr8:85135766
NA20806 EUR 39.0520514415305 10.5 C8orf59 548113 chr8:85135766
HG00245 EUR 44.6661886247819 10 C8orf59 548113 chr8:85135766
HG00267 EUR 46.3980350029346 11 C8orf59 548113 chr8:85135766
NA20517 EUR 19.7335849698346 25 JAGN1 347723 chr3:9921084
NA12058 EUR 20.2933270337985 25 JAGN1 347723 chr3:9921084
HG00343 EUR 20.5852257178118 25 JAGN1 347723 chr3:9921084
HG00275 EUR 21.0090702669967 25 JAGN1 347723 chr3:9921084
HG00261 EUR 21.4982150154873 27 JAGN1 347723 chr3:9921084
NA18499 AFR 21.9381002727064 23 JAGN1 347723 chr3:9921084
HG00382 EUR 22.24373605671 23 JAGN1 347723 chr3:9921084
NA20588 EUR 22.340696203518 27 JAGN1 347723 chr3:9921084
HG00332 EUR 22.5663633234927 23 JAGN1 347723 chr3:9921084
HG00125 EUR 22.6443835245278 23 JAGN1 347723 chr3:9921084
HG00323 EUR 22.9593838460646 23 JAGN1 347723 chr3:9921084
HG00376 EUR 23.1241501226664 27 JAGN1 347723 chr3:9921084
NA20541 EUR 23.2063076269017 23 JAGN1 347723 chr3:9921084
NA20759 EUR 23.3865622246122 25 JAGN1 347723 chr3:9921084
HG00252 EUR 23.4274725839394 25 JAGN1 347723 chr3:9921084
HG00250 EUR 23.4807306870492 23 JAGN1 347723 chr3:9921084
NA12762 EUR 23.830424526162 25 JAGN1 347723 chr3:9921084
HG00285 EUR 23.9537730108562 23 JAGN1 347723 chr3:9921084
HG00260 EUR 23.9985909252848 23 JAGN1 347723 chr3:9921084
HG00181 EUR 24.1254071957901 23 JAGN1 347723 chr3:9921084
HG00321 EUR 24.1351626582117 23 JAGN1 347723 chr3:9921084
HG00329 EUR 24.7111991751219 25 JAGN1 347723 chr3:9921084
HG00335 EUR 24.8075377976267 23 JAGN1 347723 chr3:9921084
NA19119 AFR 24.8311425159983 25 JAGN1 347723 chr3:9921084
HG00158 EUR 24.8365423908575 27 JAGN1 347723 chr3:9921084
HG00313 EUR 25.2101778196404 25 JAGN1 347723 chr3:9921084
HG00284 EUR 25.2264205075471 25 JAGN1 347723 chr3:9921084
HG00344 EUR 25.228217281717 27 JAGN1 347723 chr3:9921084
HG00242 EUR 25.2983645496038 23 JAGN1 347723 chr3:9921084
HG00342 EUR 25.3187548108257 23 JAGN1 347723 chr3:9921084
NA20754 EUR 25.4472588395713 27 JAGN1 347723 chr3:9921084
NA20538 EUR 25.5768440380365 23 JAGN1 347723 chr3:9921084
NA19102 AFR 25.6127179695734 25 JAGN1 347723 chr3:9921084
HG00383 EUR 25.6444819819515 25 JAGN1 347723 chr3:9921084
HG00259 EUR 25.7590491596681 27 JAGN1 347723 chr3:9921084
HG00146 EUR 25.8648575919806 25 JAGN1 347723 chr3:9921084
HG00280 EUR 25.9019324896075 25 JAGN1 347723 chr3:9921084
HG00365 EUR 25.9056229338209 25 JAGN1 347723 chr3:9921084
HG00345 EUR 25.9382782525912 27 JAGN1 347723 chr3:9921084
NA12045 EUR 26.0397610706997 23 JAGN1 347723 chr3:9921084
NA19256 AFR 26.1134854874243 23 JAGN1 347723 chr3:9921084
HG00320 EUR 26.2145585127412 27 JAGN1 347723 chr3:9921084
HG00325 EUR 26.2810280055162 23 JAGN1 347723 chr3:9921084
HG00277 EUR 26.2876655766344 25 JAGN1 347723 chr3:9921084
NA18520 AFR 26.3158372844009 27 JAGN1 347723 chr3:9921084
NA19107 AFR 26.5632037145931 23 JAGN1 347723 chr3:9921084
NA12717 EUR 26.7305421781184 25 JAGN1 347723 chr3:9921084
NA12749 EUR 26.7320253150489 25 JAGN1 347723 chr3:9921084
NA19198 AFR 26.8282264529561 25 JAGN1 347723 chr3:9921084
NA12751 EUR 26.9155817622492 25 JAGN1 347723 chr3:9921084
HG00281 EUR 26.9584049048461 25 JAGN1 347723 chr3:9921084
HG00364 EUR 26.9699952213079 23 JAGN1 347723 chr3:9921084
NA12761 EUR 27.0044136929701 25 JAGN1 347723 chr3:9921084
HG01334 EUR 27.0836926615187 27 JAGN1 347723 chr3:9921084
HG00271 EUR 27.084820794958 23 JAGN1 347723 chr3:9921084
NA11881 EUR 27.1741151812322 27 JAGN1 347723 chr3:9921084
HG01791 EUR 27.2605709761291 23 JAGN1 347723 chr3:9921084
HG00139 EUR 27.3374809351792 25 JAGN1 347723 chr3:9921084
NA19235 AFR 27.3777189512817 23 JAGN1 347723 chr3:9921084
HG00309 EUR 27.4891791980511 27 JAGN1 347723 chr3:9921084
NA06986 EUR 27.4966709468123 23 JAGN1 347723 chr3:9921084
NA12348 EUR 27.527829522257 23 JAGN1 347723 chr3:9921084
NA20760 EUR 27.5453397971712 27 JAGN1 347723 chr3:9921084
HG00328 EUR 27.6307881881176 27 JAGN1 347723 chr3:9921084
HG00346 EUR 27.6703173561521 23 JAGN1 347723 chr3:9921084
HG00243 EUR 27.8291995868872 27 JAGN1 347723 chr3:9921084
HG00327 EUR 27.9062552549309 25 JAGN1 347723 chr3:9921084
HG00336 EUR 28.0428614166442 25 JAGN1 347723 chr3:9921084
HG00319 EUR 28.0549211287707 23 JAGN1 347723 chr3:9921084
NA20765 EUR 28.0949775762536 27 JAGN1 347723 chr3:9921084
HG00251 EUR 28.1552479746038 23 JAGN1 347723 chr3:9921084
NA20534 EUR 28.1577139412378 23 JAGN1 347723 chr3:9921084
HG00263 EUR 28.1657386978886 25 JAGN1 347723 chr3:9921084
HG00102 EUR 28.2226030188313 25 JAGN1 347723 chr3:9921084
NA18916 AFR 28.2332953520071 25 JAGN1 347723 chr3:9921084
NA20799 EUR 28.3870405858082 23 JAGN1 347723 chr3:9921084
NA19108 AFR 28.4587656708103 23 JAGN1 347723 chr3:9921084
NA19189 AFR 28.5232890845381 23 JAGN1 347723 chr3:9921084
HG00187 EUR 28.5759400169875 23 JAGN1 347723 chr3:9921084
NA12399 EUR 28.5841107377355 23 JAGN1 347723 chr3:9921084
NA11892 EUR 28.6960478193261 23 JAGN1 347723 chr3:9921084
HG00339 EUR 28.8981354413127 27 JAGN1 347723 chr3:9921084
NA12842 EUR 28.9195096528642 25 JAGN1 347723 chr3:9921084
NA12827 EUR 28.9357010511491 25 JAGN1 347723 chr3:9921084
HG00121 EUR 28.9888831827008 25 JAGN1 347723 chr3:9921084
HG00236 EUR 29.0953426231411 25 JAGN1 347723 chr3:9921084
NA20585 EUR 29.1103839541238 25 JAGN1 347723 chr3:9921084
HG00133 EUR 29.2365618053695 23 JAGN1 347723 chr3:9921084
HG00338 EUR 29.2414549206855 25 JAGN1 347723 chr3:9921084
HG00258 EUR 29.2970079883069 25 JAGN1 347723 chr3:9921084
NA19190 AFR 29.3193588991724 23 JAGN1 347723 chr3:9921084
NA20581 EUR 29.3326273124806 23 JAGN1 347723 chr3:9921084
HG00257 EUR 29.3657913845079 25 JAGN1 347723 chr3:9921084
HG00256 EUR 29.5865938858366 25 JAGN1 347723 chr3:9921084
HG00268 EUR 29.7073258344276 27 JAGN1 347723 chr3:9921084
NA19113 AFR 29.7542990576306 23 JAGN1 347723 chr3:9921084
HG00360 EUR 29.8297805723885 25 JAGN1 347723 chr3:9921084
HG00378 EUR 29.9706439280239 27 JAGN1 347723 chr3:9921084
NA19172 AFR 30.0978769069484 23 JAGN1 347723 chr3:9921084
HG00137 EUR 30.1226855149537 25 JAGN1 347723 chr3:9921084
HG00174 EUR 30.3172171870689 25 JAGN1 347723 chr3:9921084
NA20589 EUR 30.4138413666954 25 JAGN1 347723 chr3:9921084
NA18867 AFR 30.4361871290306 27 JAGN1 347723 chr3:9921084
NA11920 EUR 30.445247802364 23 JAGN1 347723 chr3:9921084
NA12775 EUR 30.4673748132932 23 JAGN1 347723 chr3:9921084
HG00337 EUR 30.6383876122549 25 JAGN1 347723 chr3:9921084
HG00330 EUR 30.6715956250218 27 JAGN1 347723 chr3:9921084
NA19225 AFR 30.8715072463496 23 JAGN1 347723 chr3:9921084
HG02215 EUR 30.9020610293277 27 JAGN1 347723 chr3:9921084
HG00273 EUR 30.9143010850179 23 JAGN1 347723 chr3:9921084
HG00136 EUR 31.0274487978504 23 JAGN1 347723 chr3:9921084
HG00276 EUR 31.0990704595948 23 JAGN1 347723 chr3:9921084
NA18868 AFR 31.2061578650485 25 JAGN1 347723 chr3:9921084
HG00179 EUR 31.2257905045811 25 JAGN1 347723 chr3:9921084
HG00143 EUR 31.2340670578194 23 JAGN1 347723 chr3:9921084
HG00310 EUR 31.2590756247718 23 JAGN1 347723 chr3:9921084
NA18907 AFR 31.4730212950211 23 JAGN1 347723 chr3:9921084
HG00232 EUR 31.5955072366655 27 JAGN1 347723 chr3:9921084
NA12778 EUR 31.6639983608707 23 JAGN1 347723 chr3:9921084
HG00315 EUR 31.7158712579948 25 JAGN1 347723 chr3:9921084
NA12874 EUR 31.7455231492435 23 JAGN1 347723 chr3:9921084
NA11893 EUR 31.8103240991914 23 JAGN1 347723 chr3:9921084
NA20508 EUR 31.9626537960952 23 JAGN1 347723 chr3:9921084
HG00111 EUR 32.0757880463901 25 JAGN1 347723 chr3:9921084
NA12776 EUR 32.1333977643717 25 JAGN1 347723 chr3:9921084
HG00108 EUR 32.1986121592891 25 JAGN1 347723 chr3:9921084
NA12829 EUR 32.2976592693702 25 JAGN1 347723 chr3:9921084
NA20757 EUR 32.3086862508548 27 JAGN1 347723 chr3:9921084
NA20752 EUR 32.314144249039 25 JAGN1 347723 chr3:9921084
NA12383 EUR 32.3293845988891 25 JAGN1 347723 chr3:9921084
HG00151 EUR 32.4483724780587 27 JAGN1 347723 chr3:9921084
NA20761 EUR 32.4685397096496 23 JAGN1 347723 chr3:9921084
HG00171 EUR 32.588692473984 25 JAGN1 347723 chr3:9921084
HG00154 EUR 32.6214760985733 25 JAGN1 347723 chr3:9921084
NA12546 EUR 32.6516373302851 25 JAGN1 347723 chr3:9921084
HG00246 EUR 32.7646460030703 23 JAGN1 347723 chr3:9921084
NA20798 EUR 32.7727149039512 25 JAGN1 347723 chr3:9921084
NA12287 EUR 32.7848147643984 25 JAGN1 347723 chr3:9921084
NA18873 AFR 32.8838567307316 25 JAGN1 347723 chr3:9921084
HG00353 EUR 32.9053492309269 27 JAGN1 347723 chr3:9921084
HG00274 EUR 32.9700044965761 23 JAGN1 347723 chr3:9921084
HG00375 EUR 33.0071473323307 25 JAGN1 347723 chr3:9921084
NA19129 AFR 33.0293666883575 23 JAGN1 347723 chr3:9921084
NA19247 AFR 33.0424482407069 23 JAGN1 347723 chr3:9921084
NA12813 EUR 33.0688159500616 27 JAGN1 347723 chr3:9921084
HG00109 EUR 33.2396175798553 25 JAGN1 347723 chr3:9921084
HG00128 EUR 33.322616613174 23 JAGN1 347723 chr3:9921084
HG00334 EUR 33.4631295337545 23 JAGN1 347723 chr3:9921084
NA19114 AFR 33.6815276878782 25 JAGN1 347723 chr3:9921084
NA12347 EUR 33.7183895180063 23 JAGN1 347723 chr3:9921084
HG00253 EUR 33.758075507553 27 JAGN1 347723 chr3:9921084
NA11931 EUR 33.8213700785505 25 JAGN1 347723 chr3:9921084
HG00324 EUR 33.8957781533715 23 JAGN1 347723 chr3:9921084
HG00118 EUR 33.9469728647352 27 JAGN1 347723 chr3:9921084
NA20544 EUR 34.3027450418304 25 JAGN1 347723 chr3:9921084
NA12144 EUR 34.3725786322202 23 JAGN1 347723 chr3:9921084
HG00110 EUR 34.7932306681833 23 JAGN1 347723 chr3:9921084
HG00278 EUR 34.8464104166827 27 JAGN1 347723 chr3:9921084
NA18861 AFR 35.0479143772721 23 JAGN1 347723 chr3:9921084
NA19118 AFR 35.1889889258412 27 JAGN1 347723 chr3:9921084
NA12777 EUR 35.2211507609193 25 JAGN1 347723 chr3:9921084
NA18908 AFR 35.2357623638015 27 JAGN1 347723 chr3:9921084
NA11894 EUR 35.2441287768336 25 JAGN1 347723 chr3:9921084
HG00381 EUR 35.2666528423885 25 JAGN1 347723 chr3:9921084
NA20540 EUR 35.4423321132954 27 JAGN1 347723 chr3:9921084
NA18511 AFR 35.4941676813367 23 JAGN1 347723 chr3:9921084
NA07037 EUR 35.4998286469985 25 JAGN1 347723 chr3:9921084
NA19147 AFR 35.7763566316862 25 JAGN1 347723 chr3:9921084
NA20543 EUR 35.9628153146748 25 JAGN1 347723 chr3:9921084
NA19096 AFR 36.1624590173748 25 JAGN1 347723 chr3:9921084
NA19099 AFR 36.2885919652465 25 JAGN1 347723 chr3:9921084
NA20756 EUR 36.6084943592863 25 JAGN1 347723 chr3:9921084
HG00331 EUR 36.8564154212439 25 JAGN1 347723 chr3:9921084
NA18933 AFR 36.9398977049142 27 JAGN1 347723 chr3:9921084
HG00341 EUR 37.2427965536778 27 JAGN1 347723 chr3:9921084
NA20804 EUR 37.389230536222 27 JAGN1 347723 chr3:9921084
HG00282 EUR 37.7775665515631 25 JAGN1 347723 chr3:9921084
NA12413 EUR 37.7798117635741 23 JAGN1 347723 chr3:9921084
NA18517 AFR 37.8366159891426 25 JAGN1 347723 chr3:9921084
NA19257 AFR 37.9707292259334 25 JAGN1 347723 chr3:9921084
HG00269 EUR 38.0198000841516 27 JAGN1 347723 chr3:9921084
HG00138 EUR 38.0301657016059 27 JAGN1 347723 chr3:9921084
NA18508 AFR 38.1232011095265 25 JAGN1 347723 chr3:9921084
NA19143 AFR 38.4567588633373 27 JAGN1 347723 chr3:9921084
NA20520 EUR 38.4576776760753 23 JAGN1 347723 chr3:9921084
NA20582 EUR 38.5793322307958 23 JAGN1 347723 chr3:9921084
NA20542 EUR 38.5827196821557 25 JAGN1 347723 chr3:9921084
NA20586 EUR 38.7754037316164 23 JAGN1 347723 chr3:9921084
NA19130 AFR 40.381089587058 27 JAGN1 347723 chr3:9921084
NA18909 AFR 40.3988773020901 25 JAGN1 347723 chr3:9921084
NA18858 AFR 40.7954252306946 23 JAGN1 347723 chr3:9921084
NA20758 EUR 41.8263694611848 25 JAGN1 347723 chr3:9921084
HG00326 EUR 41.9398619080662 25 JAGN1 347723 chr3:9921084
NA20529 EUR 42.9920432344883 23 JAGN1 347723 chr3:9921084
NA20512 EUR 43.0500453478514 25 JAGN1 347723 chr3:9921084
HG00236 EUR 0 12 CIB2 137651 chr15:78017965
HG00245 EUR 0 12 CIB2 137651 chr15:78017965
HG00258 EUR 0 12 CIB2 137651 chr15:78017965
HG00259 EUR 0 12 CIB2 137651 chr15:78017965
HG00260 EUR 0 12 CIB2 137651 chr15:78017965
NA12749 EUR 0.0366133607993426 12 CIB2 137651 chr15:78017965
HG00181 EUR 0.166478906614797 12 CIB2 137651 chr15:78017965
HG00251 EUR 0.180491546937552 12 CIB2 137651 chr15:78017965
NA18488 AFR 0.190938194573903 12 CIB2 137651 chr15:78017965
NA11918 EUR 0.193793763844081 11.5 CIB2 137651 chr15:78017965
NA20588 EUR 0.200266632399529 12 CIB2 137651 chr15:78017965
HG00342 EUR 0.232021077653533 12 CIB2 137651 chr15:78017965
NA12275 EUR 0.236001278717576 11.5 CIB2 137651 chr15:78017965
NA20806 EUR 0.247033033819787 12 CIB2 137651 chr15:78017965
HG00284 EUR 0.258100861841905 12 CIB2 137651 chr15:78017965
HG00376 EUR 0.273498230955561 11.5 CIB2 137651 chr15:78017965
HG00280 EUR 0.281321858487963 12 CIB2 137651 chr15:78017965
HG00320 EUR 0.291287700693087 12 CIB2 137651 chr15:78017965
HG00366 EUR 0.316658663763799 11.5 CIB2 137651 chr15:78017965
HG00174 EUR 0.333455065796556 12 CIB2 137651 chr15:78017965
HG00273 EUR 0.336605003017565 12 CIB2 137651 chr15:78017965
HG00189 EUR 0.340541004994206 12 CIB2 137651 chr15:78017965
NA20506 EUR 0.343058323309856 11.5 CIB2 137651 chr15:78017965
HG00344 EUR 0.345179748504749 12 CIB2 137651 chr15:78017965
NA20759 EUR 0.359896764274958 12 CIB2 137651 chr15:78017965
NA20503 EUR 0.360405670590968 12 CIB2 137651 chr15:78017965
HG00182 EUR 0.366691882858633 12 CIB2 137651 chr15:78017965
NA11994 EUR 0.367625130885155 12 CIB2 137651 chr15:78017965
NA07357 EUR 0.380239312565637 12 CIB2 137651 chr15:78017965
NA19256 AFR 0.389837295789402 12 CIB2 137651 chr15:78017965
HG00238 EUR 0.393276958674025 12 CIB2 137651 chr15:78017965
HG00102 EUR 0.402316356733314 12.5 CIB2 137651 chr15:78017965
HG00332 EUR 0.404873625588358 12 CIB2 137651 chr15:78017965
HG00187 EUR 0.405021675835336 12 CIB2 137651 chr15:78017965
NA20765 EUR 0.423026656992279 12 CIB2 137651 chr15:78017965
HG00103 EUR 0.425834093788704 11.5 CIB2 137651 chr15:78017965
NA12272 EUR 0.428409487063757 11.5 CIB2 137651 chr15:78017965
HG00275 EUR 0.42945254332472 12 CIB2 137651 chr15:78017965
NA20510 EUR 0.43366569539764 12.5 CIB2 137651 chr15:78017965
HG00155 EUR 0.450732287858165 12 CIB2 137651 chr15:78017965
NA19236 AFR 0.455446867072827 11.5 CIB2 137651 chr15:78017965
NA19247 AFR 0.459639527698505 12 CIB2 137651 chr15:78017965
HG00129 EUR 0.460399537653079 12 CIB2 137651 chr15:78017965
NA20803 EUR 0.46473516875724 12 CIB2 137651 chr15:78017965
NA20760 EUR 0.466285999006962 12 CIB2 137651 chr15:78017965
HG00379 EUR 0.468485009402523 11.5 CIB2 137651 chr15:78017965
NA11881 EUR 0.485433655538987 12 CIB2 137651 chr15:78017965
NA18923 AFR 0.489357510853339 12 CIB2 137651 chr15:78017965
NA20513 EUR 0.49396703913214 12 CIB2 137651 chr15:78017965
HG00341 EUR 0.500505171653938 12 CIB2 137651 chr15:78017965
NA20541 EUR 0.502828928990576 12 CIB2 137651 chr15:78017965
HG00131 EUR 0.512384353256528 12 CIB2 137651 chr15:78017965
HG00154 EUR 0.514553945951364 12 CIB2 137651 chr15:78017965
NA06994 EUR 0.519483888258041 11.5 CIB2 137651 chr15:78017965
NA20808 EUR 0.51956050979331 12 CIB2 137651 chr15:78017965
NA12273 EUR 0.526573240260542 12 CIB2 137651 chr15:78017965
NA19184 AFR 0.529716756979186 11.5 CIB2 137651 chr15:78017965
NA19092 AFR 0.531942598824135 12 CIB2 137651 chr15:78017965
HG00180 EUR 0.53493983040106 12 CIB2 137651 chr15:78017965
NA12874 EUR 0.535295474126822 11.5 CIB2 137651 chr15:78017965
HG00358 EUR 0.535596888863408 11.5 CIB2 137651 chr15:78017965
HG00382 EUR 0.539521063319254 12 CIB2 137651 chr15:78017965
HG00183 EUR 0.539617269199803 11.5 CIB2 137651 chr15:78017965
HG00323 EUR 0.539899300718871 11.5 CIB2 137651 chr15:78017965
NA11920 EUR 0.543195384953438 11.5 CIB2 137651 chr15:78017965
HG00369 EUR 0.543837056119956 12 CIB2 137651 chr15:78017965
HG00265 EUR 0.548338445825387 12 CIB2 137651 chr15:78017965
HG00336 EUR 0.549266678051909 11.5 CIB2 137651 chr15:78017965
NA12340 EUR 0.551336331593134 12 CIB2 137651 chr15:78017965
HG01791 EUR 0.55227921832144 12 CIB2 137651 chr15:78017965
HG00146 EUR 0.55459592549317 12 CIB2 137651 chr15:78017965
HG00308 EUR 0.554975586517167 11.5 CIB2 137651 chr15:78017965
HG00271 EUR 0.559365520938751 12 CIB2 137651 chr15:78017965
HG00373 EUR 0.562839697935761 12 CIB2 137651 chr15:78017965
HG00127 EUR 0.563218505025634 12 CIB2 137651 chr15:78017965
HG00100 EUR 0.566360078995567 12 CIB2 137651 chr15:78017965
NA20514 EUR 0.568185695252276 11.5 CIB2 137651 chr15:78017965
HG00101 EUR 0.584685401572065 12 CIB2 137651 chr15:78017965
NA20520 EUR 0.585908509680694 12 CIB2 137651 chr15:78017965
NA20787 EUR 0.587443939037132 12 CIB2 137651 chr15:78017965
NA06989 EUR 0.588651021806725 11.5 CIB2 137651 chr15:78017965
HG00349 EUR 0.590560347381391 11.5 CIB2 137651 chr15:78017965
HG00361 EUR 0.590781377198813 12 CIB2 137651 chr15:78017965
HG00149 EUR 0.601020262463022 12 CIB2 137651 chr15:78017965
HG00117 EUR 0.607498397690059 11.5 CIB2 137651 chr15:78017965
NA19248 AFR 0.614099784750164 12 CIB2 137651 chr15:78017965
HG00276 EUR 0.614738066762466 12 CIB2 137651 chr15:78017965
HG00178 EUR 0.618446688751367 11.5 CIB2 137651 chr15:78017965
NA19198 AFR 0.618985191423543 11.5 CIB2 137651 chr15:78017965
NA19160 AFR 0.622007520931893 12 CIB2 137651 chr15:78017965
HG00239 EUR 0.626099124964942 12 CIB2 137651 chr15:78017965
HG00310 EUR 0.629169320699513 12 CIB2 137651 chr15:78017965
NA20532 EUR 0.629448818601529 12 CIB2 137651 chr15:78017965
HG01789 EUR 0.632219892366553 12 CIB2 137651 chr15:78017965
HG00233 EUR 0.637602284347818 11.5 CIB2 137651 chr15:78017965
NA19189 AFR 0.639687003385003 12 CIB2 137651 chr15:78017965
HG00128 EUR 0.640629190893792 12 CIB2 137651 chr15:78017965
HG00331 EUR 0.641442828038309 12 CIB2 137651 chr15:78017965
HG00330 EUR 0.644930058683258 12 CIB2 137651 chr15:78017965
HG00253 EUR 0.649226809384406 12 CIB2 137651 chr15:78017965
HG00158 EUR 0.653386013724477 12 CIB2 137651 chr15:78017965
NA12873 EUR 0.65721056267994 12 CIB2 137651 chr15:78017965
NA12775 EUR 0.658884799578874 12 CIB2 137651 chr15:78017965
HG00324 EUR 0.661403916697852 12 CIB2 137651 chr15:78017965
HG01334 EUR 0.662631717618665 12 CIB2 137651 chr15:78017965
NA12843 EUR 0.662747882474896 12 CIB2 137651 chr15:78017965
HG00106 EUR 0.666132732533256 12.5 CIB2 137651 chr15:78017965
NA20538 EUR 0.670394958854408 12.5 CIB2 137651 chr15:78017965
HG00328 EUR 0.670541261358336 12 CIB2 137651 chr15:78017965
NA20581 EUR 0.676141077636775 11.5 CIB2 137651 chr15:78017965
NA11894 EUR 0.677305246318444 12 CIB2 137651 chr15:78017965
HG00278 EUR 0.680219815671377 11.5 CIB2 137651 chr15:78017965
NA20796 EUR 0.680529807365117 12 CIB2 137651 chr15:78017965
HG00268 EUR 0.682883042798099 12 CIB2 137651 chr15:78017965
NA20517 EUR 0.683167966398698 12 CIB2 137651 chr15:78017965
HG00343 EUR 0.68439375479407 12 CIB2 137651 chr15:78017965
HG00372 EUR 0.685332358535963 12 CIB2 137651 chr15:78017965
NA12348 EUR 0.686311022110217 12 CIB2 137651 chr15:78017965
HG00338 EUR 0.690016071752064 12 CIB2 137651 chr15:78017965
NA20754 EUR 0.690876624031519 12 CIB2 137651 chr15:78017965
NA19257 AFR 0.693808305654747 12 CIB2 137651 chr15:78017965
NA12282 EUR 0.694152030934103 12 CIB2 137651 chr15:78017965
NA20812 EUR 0.694449271493956 12 CIB2 137651 chr15:78017965
NA18916 AFR 0.696612624608759 12 CIB2 137651 chr15:78017965
HG00115 EUR 0.698157929351288 12 CIB2 137651 chr15:78017965
HG01790 EUR 0.700696746139287 12 CIB2 137651 chr15:78017965
NA12889 EUR 0.703033027245684 12 CIB2 137651 chr15:78017965
HG00356 EUR 0.705004790672739 12 CIB2 137651 chr15:78017965
HG00365 EUR 0.706059209281449 12 CIB2 137651 chr15:78017965
HG00122 EUR 0.710587045618512 12 CIB2 137651 chr15:78017965
HG00325 EUR 0.714194726604069 11.5 CIB2 137651 chr15:78017965
NA19171 AFR 0.717689769216618 12 CIB2 137651 chr15:78017965
NA12043 EUR 0.723272642396712 12 CIB2 137651 chr15:78017965
NA20811 EUR 0.725110868099452 12 CIB2 137651 chr15:78017965
HG00362 EUR 0.730090982068172 11.5 CIB2 137651 chr15:78017965
NA12827 EUR 0.731655061053774 12 CIB2 137651 chr15:78017965
NA20801 EUR 0.732790496861503 12 CIB2 137651 chr15:78017965
HG00108 EUR 0.733876696253045 12 CIB2 137651 chr15:78017965
NA12872 EUR 0.735430103549268 12 CIB2 137651 chr15:78017965
NA20582 EUR 0.736750177077536 12 CIB2 137651 chr15:78017965
NA19206 AFR 0.737310363879807 12 CIB2 137651 chr15:78017965
NA11893 EUR 0.737407123807744 12 CIB2 137651 chr15:78017965
NA20828 EUR 0.738199137827624 12.5 CIB2 137651 chr15:78017965
NA19197 AFR 0.740500303728919 12 CIB2 137651 chr15:78017965
NA20757 EUR 0.745431248640178 12 CIB2 137651 chr15:78017965
NA20797 EUR 0.751730269121091 12 CIB2 137651 chr15:78017965
NA20516 EUR 0.753035003216567 12 CIB2 137651 chr15:78017965
NA19204 AFR 0.753682134193448 12 CIB2 137651 chr15:78017965
NA20768 EUR 0.760738058947262 12 CIB2 137651 chr15:78017965
HG00257 EUR 0.763271891928596 12 CIB2 137651 chr15:78017965
HG00375 EUR 0.763967663460919 12 CIB2 137651 chr15:78017965
NA19146 AFR 0.764351906804648 12 CIB2 137651 chr15:78017965
HG00274 EUR 0.768463527093039 12 CIB2 137651 chr15:78017965
NA20589 EUR 0.770580110020751 12 CIB2 137651 chr15:78017965
HG00285 EUR 0.771160933201098 12 CIB2 137651 chr15:78017965
HG00112 EUR 0.773730919512583 12 CIB2 137651 chr15:78017965
NA19138 AFR 0.776822431500812 12 CIB2 137651 chr15:78017965
NA19235 AFR 0.781916663679849 11.5 CIB2 137651 chr15:78017965
HG00262 EUR 0.783474468366539 12 CIB2 137651 chr15:78017965
HG00185 EUR 0.783835088813957 11.5 CIB2 137651 chr15:78017965
NA19159 AFR 0.785894472190315 11.5 CIB2 137651 chr15:78017965
HG00281 EUR 0.786908871769413 12 CIB2 137651 chr15:78017965
NA12842 EUR 0.787723419097421 11.5 CIB2 137651 chr15:78017965
NA20752 EUR 0.788055571772142 12 CIB2 137651 chr15:78017965
HG00125 EUR 0.791376269286566 12 CIB2 137651 chr15:78017965
NA20810 EUR 0.792915576803348 12 CIB2 137651 chr15:78017965
NA20527 EUR 0.794519183166864 11.5 CIB2 137651 chr15:78017965
HG00243 EUR 0.794966335764826 12 CIB2 137651 chr15:78017965
HG00244 EUR 0.796455517565897 12 CIB2 137651 chr15:78017965
HG00252 EUR 0.797310597397283 12 CIB2 137651 chr15:78017965
NA20521 EUR 0.797609125512429 12 CIB2 137651 chr15:78017965
NA12286 EUR 0.797681769562297 11.5 CIB2 137651 chr15:78017965
NA19130 AFR 0.798450021865677 11.5 CIB2 137651 chr15:78017965
HG00371 EUR 0.806108143702832 11 CIB2 137651 chr15:78017965
NA18499 AFR 0.809937803733213 12 CIB2 137651 chr15:78017965
HG00136 EUR 0.81692086381012 12 CIB2 137651 chr15:78017965
NA18873 AFR 0.820439135840211 12 CIB2 137651 chr15:78017965
NA20783 EUR 0.822639982264732 12 CIB2 137651 chr15:78017965
NA20805 EUR 0.825583554593603 12 CIB2 137651 chr15:78017965
HG00148 EUR 0.82720724616578 11.5 CIB2 137651 chr15:78017965
NA07347 EUR 0.828073580777016 12 CIB2 137651 chr15:78017965
NA20795 EUR 0.828587724891752 11.5 CIB2 137651 chr15:78017965
HG00282 EUR 0.829401632800166 12 CIB2 137651 chr15:78017965
HG00232 EUR 0.837151843218199 12 CIB2 137651 chr15:78017965
HG00096 EUR 0.839905557144838 12 CIB2 137651 chr15:78017965
NA18511 AFR 0.845499607447039 12 CIB2 137651 chr15:78017965
NA20814 EUR 0.846185650500301 12 CIB2 137651 chr15:78017965
NA19119 AFR 0.879481068418413 12 CIB2 137651 chr15:78017965
HG00176 EUR 0.894044682966517 12 CIB2 137651 chr15:78017965
NA07037 EUR 0.895138893358262 12 CIB2 137651 chr15:78017965
NA11832 EUR 0.898227423560181 12 CIB2 137651 chr15:78017965
NA20535 EUR 0.898528002854981 12 CIB2 137651 chr15:78017965
HG00123 EUR 0.901831047809329 12 CIB2 137651 chr15:78017965
NA12155 EUR 0.903022082207271 12 CIB2 137651 chr15:78017965
NA12004 EUR 0.908387069236952 12 CIB2 137651 chr15:78017965
NA11930 EUR 0.919302979959322 11.5 CIB2 137651 chr15:78017965
HG00250 EUR 0.919473008412993 12 CIB2 137651 chr15:78017965
HG00240 EUR 0.924253261222981 12 CIB2 137651 chr15:78017965
NA18868 AFR 0.926257317118925 12 CIB2 137651 chr15:78017965
HG00138 EUR 0.936396445062404 11.5 CIB2 137651 chr15:78017965
NA18909 AFR 0.93720938872992 12 CIB2 137651 chr15:78017965
HG00145 EUR 0.93767201191599 12 CIB2 137651 chr15:78017965
NA19153 AFR 0.943108500582116 12 CIB2 137651 chr15:78017965
NA19200 AFR 0.943905395704604 12 CIB2 137651 chr15:78017965
HG00353 EUR 0.95170482136167 12 CIB2 137651 chr15:78017965
NA20799 EUR 0.957328961189265 12 CIB2 137651 chr15:78017965
NA19152 AFR 0.958169587325896 12 CIB2 137651 chr15:78017965
HG00139 EUR 0.958611852913492 11.5 CIB2 137651 chr15:78017965
NA20515 EUR 0.959568793081251 11.5 CIB2 137651 chr15:78017965
NA19213 AFR 0.962004357948071 11.5 CIB2 137651 chr15:78017965
HG00334 EUR 0.966761845078423 11.5 CIB2 137651 chr15:78017965
NA20756 EUR 0.968976761105669 12 CIB2 137651 chr15:78017965
HG00345 EUR 0.970247139465132 11.5 CIB2 137651 chr15:78017965
NA12283 EUR 0.970631978452917 11.5 CIB2 137651 chr15:78017965
NA12776 EUR 0.971935238946609 12 CIB2 137651 chr15:78017965
HG00119 EUR 0.972147926497904 11 CIB2 137651 chr15:78017965
NA19185 AFR 0.972305046611995 11 CIB2 137651 chr15:78017965
HG00277 EUR 0.972669199751695 12 CIB2 137651 chr15:78017965
NA18933 AFR 0.975152529000206 12 CIB2 137651 chr15:78017965
HG00111 EUR 0.975546250200504 12 CIB2 137651 chr15:78017965
NA12830 EUR 0.977677862009704 12 CIB2 137651 chr15:78017965
HG00109 EUR 0.983070343901657 12 CIB2 137651 chr15:78017965
NA20809 EUR 0.985178090919902 12 CIB2 137651 chr15:78017965
NA20769 EUR 0.989744868283255 11.5 CIB2 137651 chr15:78017965
NA19093 AFR 0.993253206986834 11.5 CIB2 137651 chr15:78017965
NA20778 EUR 0.993913693654991 12 CIB2 137651 chr15:78017965
NA11830 EUR 0.998390638464579 12 CIB2 137651 chr15:78017965
NA12777 EUR 1.00795216605116 11.5 CIB2 137651 chr15:78017965
NA20758 EUR 1.01004311494505 11.5 CIB2 137651 chr15:78017965
NA20804 EUR 1.01267654513229 12 CIB2 137651 chr15:78017965
HG00186 EUR 1.01488263828687 11 CIB2 137651 chr15:78017965
NA20807 EUR 1.01695663290482 12 CIB2 137651 chr15:78017965
HG00264 EUR 1.01810407029946 12 CIB2 137651 chr15:78017965
NA18917 AFR 1.03031784746177 12 CIB2 137651 chr15:78017965
HG00256 EUR 1.03058304145716 12 CIB2 137651 chr15:78017965
HG00124 EUR 1.03098328715032 11.5 CIB2 137651 chr15:78017965
NA12045 EUR 1.03211624201552 12 CIB2 137651 chr15:78017965
NA12750 EUR 1.03582166956193 11.5 CIB2 137651 chr15:78017965
NA20798 EUR 1.03840847042347 12 CIB2 137651 chr15:78017965
HG00319 EUR 1.03912405070051 11.5 CIB2 137651 chr15:78017965
NA20543 EUR 1.04137262619961 12 CIB2 137651 chr15:78017965
NA19190 AFR 1.04430430036417 12 CIB2 137651 chr15:78017965
HG00337 EUR 1.0471065085537 12 CIB2 137651 chr15:78017965
NA07056 EUR 1.04730711776389 12 CIB2 137651 chr15:78017965
NA12890 EUR 1.05189438695481 12 CIB2 137651 chr15:78017965
NA11931 EUR 1.05778530229027 12 CIB2 137651 chr15:78017965
NA19118 AFR 1.06003343662848 12 CIB2 137651 chr15:78017965
HG00309 EUR 1.06252365724688 11.5 CIB2 137651 chr15:78017965
HG00350 EUR 1.06848313546084 11.5 CIB2 137651 chr15:78017965
NA18861 AFR 1.07517083452229 12 CIB2 137651 chr15:78017965
HG00235 EUR 1.07663764387531 11.5 CIB2 137651 chr15:78017965
HG00171 EUR 1.07756847494021 12 CIB2 137651 chr15:78017965
HG00143 EUR 1.08061313873309 12 CIB2 137651 chr15:78017965
NA19121 AFR 1.08561315719487 12 CIB2 137651 chr15:78017965
HG00097 EUR 1.08765117336033 11.5 CIB2 137651 chr15:78017965
HG00114 EUR 1.09661515488116 12 CIB2 137651 chr15:78017965
HG00329 EUR 1.09833143069591 11.5 CIB2 137651 chr15:78017965
NA18870 AFR 1.1145790074355 12 CIB2 137651 chr15:78017965
NA11843 EUR 1.11799031169542 12 CIB2 137651 chr15:78017965
NA20512 EUR 1.12838524318065 12 CIB2 137651 chr15:78017965
NA10851 EUR 1.13236496878023 12 CIB2 137651 chr15:78017965
NA19201 AFR 1.13387181115262 12 CIB2 137651 chr15:78017965
NA19113 AFR 1.1350515831634 11.5 CIB2 137651 chr15:78017965
HG00099 EUR 1.15039504951197 12 CIB2 137651 chr15:78017965
HG00179 EUR 1.15243903006958 12 CIB2 137651 chr15:78017965
NA18489 AFR 1.16097450745614 11.5 CIB2 137651 chr15:78017965
HG00261 EUR 1.16454592919764 12 CIB2 137651 chr15:78017965
NA19144 AFR 1.16724597692141 12.5 CIB2 137651 chr15:78017965
NA18517 AFR 1.18056251672913 12 CIB2 137651 chr15:78017965
HG00269 EUR 1.18426490112235 11.5 CIB2 137651 chr15:78017965
NA20529 EUR 1.18500003128757 12 CIB2 137651 chr15:78017965
HG00263 EUR 1.18502667810666 11.5 CIB2 137651 chr15:78017965
NA20531 EUR 1.18800535089623 12 CIB2 137651 chr15:78017965
NA19131 AFR 1.20161422490665 12 CIB2 137651 chr15:78017965
HG00177 EUR 1.21144560990546 12 CIB2 137651 chr15:78017965
NA20761 EUR 1.21416318637968 12 CIB2 137651 chr15:78017965
NA20544 EUR 1.23543428718813 12 CIB2 137651 chr15:78017965
HG02215 EUR 1.2431729652756 11.5 CIB2 137651 chr15:78017965
HG00121 EUR 1.24423557964034 12 CIB2 137651 chr15:78017965
NA12829 EUR 1.24887895418375 12 CIB2 137651 chr15:78017965
HG00383 EUR 1.25295595839978 11.5 CIB2 137651 chr15:78017965
HG00378 EUR 1.25356727907479 11.5 CIB2 137651 chr15:78017965
NA20773 EUR 1.26014384610383 12 CIB2 137651 chr15:78017965
NA20813 EUR 1.27832835115433 12 CIB2 137651 chr15:78017965
HG00327 EUR 1.28107269437464 12 CIB2 137651 chr15:78017965
HG00339 EUR 1.28619658669727 11 CIB2 137651 chr15:78017965
NA19129 AFR 1.28668077181146 12 CIB2 137651 chr15:78017965
HG00315 EUR 1.30452171478635 11.5 CIB2 137651 chr15:78017965
NA12760 EUR 1.31692494066279 12 CIB2 137651 chr15:78017965
NA12812 EUR 1.31905092211258 12 CIB2 137651 chr15:78017965
NA20815 EUR 1.32360274856676 12 CIB2 137651 chr15:78017965
HG00346 EUR 1.33060301341832 11.5 CIB2 137651 chr15:78017965
NA12546 EUR 1.33129492028969 12 CIB2 137651 chr15:78017965
NA19147 AFR 1.33316090527927 12 CIB2 137651 chr15:78017965
NA20518 EUR 1.33653237564012 12.5 CIB2 137651 chr15:78017965
NA12347 EUR 1.34325983106251 12 CIB2 137651 chr15:78017965
HG00188 EUR 1.34974442535685 11.5 CIB2 137651 chr15:78017965
NA12751 EUR 1.35227801293276 12 CIB2 137651 chr15:78017965
NA12287 EUR 1.35836352843233 11.5 CIB2 137651 chr15:78017965
NA18867 AFR 1.35943550314605 12 CIB2 137651 chr15:78017965
HG00133 EUR 1.36724695186064 11.5 CIB2 137651 chr15:78017965
NA12763 EUR 1.38155832690776 12 CIB2 137651 chr15:78017965
NA19207 AFR 1.38368212974902 12 CIB2 137651 chr15:78017965
NA06986 EUR 1.40085341320188 12.5 CIB2 137651 chr15:78017965
HG00255 EUR 1.40567355746545 11 CIB2 137651 chr15:78017965
NA20826 EUR 1.40745672862717 12.5 CIB2 137651 chr15:78017965
NA19137 AFR 1.4075189768286 12 CIB2 137651 chr15:78017965
HG00118 EUR 1.42439037503881 11.5 CIB2 137651 chr15:78017965
NA19117 AFR 1.43100163462985 12 CIB2 137651 chr15:78017965
NA20586 EUR 1.44101863579496 11.5 CIB2 137651 chr15:78017965
HG00116 EUR 1.44186653243615 11.5 CIB2 137651 chr15:78017965
NA20800 EUR 1.44738529788534 11.5 CIB2 137651 chr15:78017965
HG00105 EUR 1.45886707947647 12 CIB2 137651 chr15:78017965
NA12413 EUR 1.46179332175879 11.5 CIB2 137651 chr15:78017965
HG00137 EUR 1.46179487603722 11.5 CIB2 137651 chr15:78017965
NA19225 AFR 1.47955965894378 12 CIB2 137651 chr15:78017965
NA18510 AFR 1.48707435135592 12 CIB2 137651 chr15:78017965
NA20540 EUR 1.4949093510263 12 CIB2 137651 chr15:78017965
NA20766 EUR 1.50709852608748 11.5 CIB2 137651 chr15:78017965
NA19223 AFR 1.51902989092898 12 CIB2 137651 chr15:78017965
NA20819 EUR 1.52027817272777 11.5 CIB2 137651 chr15:78017965
NA20585 EUR 1.520419995015 12 CIB2 137651 chr15:78017965
HG00335 EUR 1.52183615513294 11.5 CIB2 137651 chr15:78017965
NA12234 EUR 1.53278707417537 12 CIB2 137651 chr15:78017965
HG00313 EUR 1.54598583060392 11.5 CIB2 137651 chr15:78017965
NA19114 AFR 1.57637574297978 12 CIB2 137651 chr15:78017965
NA20508 EUR 1.5790354801111 11.5 CIB2 137651 chr15:78017965
NA12717 EUR 1.5882139955706 12 CIB2 137651 chr15:78017965
NA19141 AFR 1.59166583187332 12 CIB2 137651 chr15:78017965
NA19107 AFR 1.60737915010725 12 CIB2 137651 chr15:78017965
NA20772 EUR 1.60785794348993 11.5 CIB2 137651 chr15:78017965
NA12400 EUR 1.61381290565499 11 CIB2 137651 chr15:78017965
NA18907 AFR 1.62369089722825 12 CIB2 137651 chr15:78017965
NA18520 AFR 1.63201340952458 12 CIB2 137651 chr15:78017965
NA19102 AFR 1.6545703574838 12 CIB2 137651 chr15:78017965
NA20802 EUR 1.65776420248488 12 CIB2 137651 chr15:78017965
HG00381 EUR 1.66119502497597 11.5 CIB2 137651 chr15:78017965
NA19095 AFR 1.68425417580651 12 CIB2 137651 chr15:78017965
NA18486 AFR 1.7047313986874 12 CIB2 137651 chr15:78017965
NA19209 AFR 1.7526140573879 12 CIB2 137651 chr15:78017965
HG00321 EUR 1.79019915084574 12 CIB2 137651 chr15:78017965
NA11840 EUR 1.81816870255056 12 CIB2 137651 chr15:78017965
NA19172 AFR 1.82073414071234 12 CIB2 137651 chr15:78017965
NA12718 EUR 1.82380480380612 12 CIB2 137651 chr15:78017965
NA18910 AFR 1.83223774872978 11.5 CIB2 137651 chr15:78017965
HG00246 EUR 1.83537017415391 11.5 CIB2 137651 chr15:78017965
HG00110 EUR 1.83991092898952 11.5 CIB2 137651 chr15:78017965
NA06985 EUR 1.88971928239447 11.5 CIB2 137651 chr15:78017965
NA11892 EUR 1.90340618918017 12 CIB2 137651 chr15:78017965
NA12383 EUR 1.92016779809156 11.5 CIB2 137651 chr15:78017965
NA19116 AFR 1.93040030181527 11.5 CIB2 137651 chr15:78017965
NA18858 AFR 1.96432417391417 12 CIB2 137651 chr15:78017965
NA12778 EUR 1.96500996169706 11.5 CIB2 137651 chr15:78017965
NA18934 AFR 1.99269062816733 12 CIB2 137651 chr15:78017965
HG00326 EUR 1.99723795298956 11.5 CIB2 137651 chr15:78017965
NA20530 EUR 2.10383975266927 12 CIB2 137651 chr15:78017965
NA20542 EUR 2.17077680036146 12 CIB2 137651 chr15:78017965
NA11992 EUR 2.17915583549697 12 CIB2 137651 chr15:78017965
NA18912 AFR 2.21320308950034 12 CIB2 137651 chr15:78017965
NA19108 AFR 2.24536655828907 12 CIB2 137651 chr15:78017965
NA18908 AFR 2.27609187626791 12 CIB2 137651 chr15:78017965
NA20786 EUR 2.3018013309849 12 CIB2 137651 chr15:78017965
NA19098 AFR 2.35067403266944 12 CIB2 137651 chr15:78017965
NA12761 EUR 2.36528079810802 11.5 CIB2 137651 chr15:78017965
NA12249 EUR 2.53567311905807 11.5 CIB2 137651 chr15:78017965
NA19210 AFR 2.60284815098628 12 CIB2 137651 chr15:78017965
NA18508 AFR 2.66351485849094 12 CIB2 137651 chr15:78017965
NA19096 AFR 2.85744578954668 12 CIB2 137651 chr15:78017965
NA19143 AFR 2.92756658931987 12 CIB2 137651 chr15:78017965
NA12489 EUR 2.94609373968647 12.5 CIB2 137651 chr15:78017965
NA12716 EUR 3.97856207580383 11.5 CIB2 137651 chr15:78017965
NA12058 EUR 5.01814096385513 12 CIB2 137651 chr15:78017965
NA06985 EUR 5.63054013814352 18 WASHC4 79237 chr12:105120706
NA19222 AFR 6.51853256742935 19 WASHC4 79237 chr12:105120706
NA12249 EUR 6.7198554570988 18 WASHC4 79237 chr12:105120706
NA20529 EUR 7.88921277345912 18 WASHC4 79237 chr12:105120706
NA12716 EUR 8.27159450426537 18 WASHC4 79237 chr12:105120706
HG00266 EUR 8.84033409769499 18 WASHC4 79237 chr12:105120706
HG00267 EUR 8.84066356925652 18 WASHC4 79237 chr12:105120706
NA19210 AFR 8.84778878101826 18 WASHC4 79237 chr12:105120706
NA12489 EUR 8.95304740119912 18 WASHC4 79237 chr12:105120706
NA12286 EUR 8.95635829707599 18 WASHC4 79237 chr12:105120706
NA12400 EUR 9.36883506050605 18 WASHC4 79237 chr12:105120706
NA19152 AFR 9.39839492758583 19 WASHC4 79237 chr12:105120706
HG00188 EUR 9.47797027256185 18 WASHC4 79237 chr12:105120706
NA20809 EUR 9.58875889137267 17 WASHC4 79237 chr12:105120706
NA19093 AFR 9.76682217189821 18 WASHC4 79237 chr12:105120706
HG00265 EUR 9.96696295152967 17 WASHC4 79237 chr12:105120706
HG00264 EUR 10.1374818860749 18 WASHC4 79237 chr12:105120706
HG00145 EUR 10.3099456820161 19 WASHC4 79237 chr12:105120706
NA20803 EUR 10.3111113393671 20 WASHC4 79237 chr12:105120706
HG00356 EUR 10.6872787131935 18 WASHC4 79237 chr12:105120706
NA06994 EUR 10.9327256694306 19 WASHC4 79237 chr12:105120706
NA20521 EUR 11.0459977191891 18 WASHC4 79237 chr12:105120706
NA12760 EUR 11.1360484426636 19 WASHC4 79237 chr12:105120706
NA20520 EUR 11.1908066655291 18 WASHC4 79237 chr12:105120706
HG00116 EUR 11.2066102238865 18 WASHC4 79237 chr12:105120706
NA07357 EUR 11.4802404044066 18 WASHC4 79237 chr12:105120706
NA12005 EUR 11.5324951207399 18 WASHC4 79237 chr12:105120706
HG00179 EUR 11.5838684693755 18 WASHC4 79237 chr12:105120706
NA19096 AFR 11.7376387944987 19 WASHC4 79237 chr12:105120706
HG00269 EUR 11.8296811680943 18 WASHC4 79237 chr12:105120706
NA20802 EUR 12.0186109884746 18 WASHC4 79237 chr12:105120706
NA12273 EUR 12.0245037880003 18 WASHC4 79237 chr12:105120706
NA20785 EUR 12.3317769681231 18 WASHC4 79237 chr12:105120706
HG00159 EUR 12.4035389649434 18 WASHC4 79237 chr12:105120706
HG00235 EUR 12.425193178634 20 WASHC4 79237 chr12:105120706
NA19185 AFR 12.430193451688 18 WASHC4 79237 chr12:105120706
NA19206 AFR 12.4509491757661 18 WASHC4 79237 chr12:105120706
NA20810 EUR 12.6418731404299 18 WASHC4 79237 chr12:105120706
NA20515 EUR 12.6868027255151 19 WASHC4 79237 chr12:105120706
HG00351 EUR 12.7080832319222 19 WASHC4 79237 chr12:105120706
NA20509 EUR 12.7199038702142 18 WASHC4 79237 chr12:105120706
NA11995 EUR 12.8855950850205 18 WASHC4 79237 chr12:105120706
NA12283 EUR 12.9440909959867 18 WASHC4 79237 chr12:105120706
HG00128 EUR 13.0242272434452 18 WASHC4 79237 chr12:105120706
HG00187 EUR 13.4223985002389 18 WASHC4 79237 chr12:105120706
NA18508 AFR 13.5282020630825 17 WASHC4 79237 chr12:105120706
NA12044 EUR 13.5377407389942 18 WASHC4 79237 chr12:105120706
NA11840 EUR 13.6023345543026 18 WASHC4 79237 chr12:105120706
HG00186 EUR 13.610607959164 18 WASHC4 79237 chr12:105120706
NA12282 EUR 13.6838352490898 18 WASHC4 79237 chr12:105120706
NA18502 AFR 13.8693215260589 18 WASHC4 79237 chr12:105120706
HG00151 EUR 13.9855265231296 18 WASHC4 79237 chr12:105120706
NA12234 EUR 14.1579131416951 18 WASHC4 79237 chr12:105120706
HG00349 EUR 14.1932836592027 18 WASHC4 79237 chr12:105120706
NA20512 EUR 14.2399929504852 18 WASHC4 79237 chr12:105120706
NA18933 AFR 14.2407863390614 19 WASHC4 79237 chr12:105120706
HG00173 EUR 14.2558617226603 18 WASHC4 79237 chr12:105120706
NA19116 AFR 14.2859242820453 18 WASHC4 79237 chr12:105120706
NA20804 EUR 14.3147916329507 18 WASHC4 79237 chr12:105120706
HG00360 EUR 14.3324730083763 17 WASHC4 79237 chr12:105120706
NA20815 EUR 14.4772935470578 18 WASHC4 79237 chr12:105120706
NA12004 EUR 14.5851100320765 18 WASHC4 79237 chr12:105120706
NA19172 AFR 14.6648957583074 18 WASHC4 79237 chr12:105120706
NA12889 EUR 14.6846600466218 18 WASHC4 79237 chr12:105120706
HG01790 EUR 14.7013619006788 18 WASHC4 79237 chr12:105120706
HG00350 EUR 14.7048178273088 18 WASHC4 79237 chr12:105120706
NA20516 EUR 14.7279256271306 18 WASHC4 79237 chr12:105120706
NA12043 EUR 14.794286586982 18 WASHC4 79237 chr12:105120706
NA19184 AFR 14.8422734789705 18 WASHC4 79237 chr12:105120706
NA12842 EUR 14.8856315772802 19 WASHC4 79237 chr12:105120706
NA12154 EUR 14.8859186778059 18 WASHC4 79237 chr12:105120706
NA20541 EUR 15.058829183127 19 WASHC4 79237 chr12:105120706
HG00105 EUR 15.1159330911108 19 WASHC4 79237 chr12:105120706
NA20539 EUR 15.1973945947519 18 WASHC4 79237 chr12:105120706
NA20799 EUR 15.2103782339049 18 WASHC4 79237 chr12:105120706
NA12873 EUR 15.2254508749424 18 WASHC4 79237 chr12:105120706
NA19099 AFR 15.3160649082177 18 WASHC4 79237 chr12:105120706
NA12272 EUR 15.3639825771323 18 WASHC4 79237 chr12:105120706
NA20528 EUR 15.3847912921371 18 WASHC4 79237 chr12:105120706
HG01789 EUR 15.3905996095634 18 WASHC4 79237 chr12:105120706
NA12750 EUR 15.4567116894583 18 WASHC4 79237 chr12:105120706
HG00365 EUR 15.6106371597769 20 WASHC4 79237 chr12:105120706
NA18870 AFR 15.7126482514763 18 WASHC4 79237 chr12:105120706
NA12717 EUR 15.7328556333133 18 WASHC4 79237 chr12:105120706
NA19095 AFR 15.7942286272235 19 WASHC4 79237 chr12:105120706
NA19204 AFR 15.8987895181737 19 WASHC4 79237 chr12:105120706
NA12144 EUR 15.9407641495604 18 WASHC4 79237 chr12:105120706
HG00189 EUR 15.9434112005307 18 WASHC4 79237 chr12:105120706
NA11830 EUR 16.1332467654826 18 WASHC4 79237 chr12:105120706
NA12890 EUR 16.1446342825831 18 WASHC4 79237 chr12:105120706
HG00148 EUR 16.3020453396339 19 WASHC4 79237 chr12:105120706
NA12763 EUR 16.355823701363 17 WASHC4 79237 chr12:105120706
HG00112 EUR 16.5250189455738 18 WASHC4 79237 chr12:105120706
NA19117 AFR 16.5389642438554 19 WASHC4 79237 chr12:105120706
NA20534 EUR 16.5730275426078 18 WASHC4 79237 chr12:105120706
NA19143 AFR 16.5834322150064 19 WASHC4 79237 chr12:105120706
NA18499 AFR 16.7163212628147 18 WASHC4 79237 chr12:105120706
NA20812 EUR 16.7558257346979 19 WASHC4 79237 chr12:105120706
HG00150 EUR 16.8283912061153 18 WASHC4 79237 chr12:105120706
NA18917 AFR 16.8382447519691 19 WASHC4 79237 chr12:105120706
HG00308 EUR 16.8476087899903 18 WASHC4 79237 chr12:105120706
NA19198 AFR 16.8975922757883 19 WASHC4 79237 chr12:105120706
NA12829 EUR 16.9268927516771 19 WASHC4 79237 chr12:105120706
NA20540 EUR 16.991107460987 18 WASHC4 79237 chr12:105120706
NA19141 AFR 17.0142850081418 18 WASHC4 79237 chr12:105120706
HG00231 EUR 17.0251357764759 19 WASHC4 79237 chr12:105120706
NA20535 EUR 17.0860361061616 17 WASHC4 79237 chr12:105120706
HG00103 EUR 17.0965799646597 19 WASHC4 79237 chr12:105120706
NA11881 EUR 17.1280944333455 19 WASHC4 79237 chr12:105120706
NA20530 EUR 17.1368145763394 18 WASHC4 79237 chr12:105120706
NA12761 EUR 17.2044761819239 19 WASHC4 79237 chr12:105120706
NA12751 EUR 17.2570060010137 18 WASHC4 79237 chr12:105120706
NA20519 EUR 17.3468289939188 19 WASHC4 79237 chr12:105120706
HG00234 EUR 17.3978457030013 18 WASHC4 79237 chr12:105120706
NA20532 EUR 17.4304380625785 18 WASHC4 79237 chr12:105120706
NA19118 AFR 17.4688802624346 18 WASHC4 79237 chr12:105120706
HG00178 EUR 17.5119522086972 18 WASHC4 79237 chr12:105120706
HG00182 EUR 17.6498876089888 18 WASHC4 79237 chr12:105120706
NA20828 EUR 17.7096258056872 19 WASHC4 79237 chr12:105120706
HG00185 EUR 17.7905365775399 18 WASHC4 79237 chr12:105120706
NA18867 AFR 17.8880701615309 19 WASHC4 79237 chr12:105120706
HG00143 EUR 17.9423113494037 18 WASHC4 79237 chr12:105120706
NA20808 EUR 17.9433646209989 18 WASHC4 79237 chr12:105120706
NA19209 AFR 18.0830744109494 18 WASHC4 79237 chr12:105120706
NA19200 AFR 18.1129427410248 18 WASHC4 79237 chr12:105120706
HG00130 EUR 18.1558713082719 18 WASHC4 79237 chr12:105120706
NA19131 AFR 18.2300043314243 19 WASHC4 79237 chr12:105120706
NA18505 AFR 18.2718048492615 19 WASHC4 79237 chr12:105120706
NA20797 EUR 18.2731685143495 18 WASHC4 79237 chr12:105120706
NA19149 AFR 18.3308000390092 19 WASHC4 79237 chr12:105120706
HG00146 EUR 18.342331862744 18 WASHC4 79237 chr12:105120706
HG00240 EUR 18.3701104734713 18 WASHC4 79237 chr12:105120706
NA20524 EUR 18.4425773448706 18 WASHC4 79237 chr12:105120706
HG00097 EUR 18.4609293729375 18 WASHC4 79237 chr12:105120706
HG00180 EUR 18.4671887511613 19 WASHC4 79237 chr12:105120706
NA19153 AFR 18.5487293870649 18 WASHC4 79237 chr12:105120706
NA18923 AFR 18.6643120371581 18 WASHC4 79237 chr12:105120706
NA19137 AFR 18.6772554089306 19 WASHC4 79237 chr12:105120706
HG00115 EUR 18.7798200457614 19 WASHC4 79237 chr12:105120706
NA06989 EUR 18.8009208379181 18 WASHC4 79237 chr12:105120706
NA19144 AFR 18.8767444643181 18 WASHC4 79237 chr12:105120706
NA20502 EUR 18.8883955035537 18 WASHC4 79237 chr12:105120706
HG00122 EUR 18.9091718881702 18 WASHC4 79237 chr12:105120706
NA12399 EUR 18.9830139663051 18 WASHC4 79237 chr12:105120706
HG00183 EUR 19.0195259468471 18 WASHC4 79237 chr12:105120706
HG00158 EUR 19.133306314551 18 WASHC4 79237 chr12:105120706
NA12872 EUR 19.2141820758725 18 WASHC4 79237 chr12:105120706
HG00129 EUR 19.2660046587441 18 WASHC4 79237 chr12:105120706
NA19171 AFR 19.2749557040063 20 WASHC4 79237 chr12:105120706
NA20826 EUR 19.3366598770203 18 WASHC4 79237 chr12:105120706
HG00364 EUR 19.5807439912539 18 WASHC4 79237 chr12:105120706
NA11994 EUR 19.6142164479117 18 WASHC4 79237 chr12:105120706
NA12813 EUR 19.6282256987684 18 WASHC4 79237 chr12:105120706
HG00114 EUR 19.6590014855226 18 WASHC4 79237 chr12:105120706
NA20811 EUR 19.7795578113771 18 WASHC4 79237 chr12:105120706
NA19159 AFR 19.9801182148213 18 WASHC4 79237 chr12:105120706
HG00141 EUR 20.0661853407787 18 WASHC4 79237 chr12:105120706
HG00233 EUR 20.0980327428555 18 WASHC4 79237 chr12:105120706
NA19119 AFR 20.1370252183613 18 WASHC4 79237 chr12:105120706
NA20503 EUR 20.1489190697738 19 WASHC4 79237 chr12:105120706
NA20814 EUR 20.2079401647471 18 WASHC4 79237 chr12:105120706
NA20813 EUR 20.3279559112404 18 WASHC4 79237 chr12:105120706
NA19175 AFR 20.3674129742732 19 WASHC4 79237 chr12:105120706
NA20508 EUR 20.5442997544015 18 WASHC4 79237 chr12:105120706
HG00124 EUR 20.7030562683805 19 WASHC4 79237 chr12:105120706
NA12718 EUR 20.8734505859202 18 WASHC4 79237 chr12:105120706
HG00149 EUR 20.9052640974485 18 WASHC4 79237 chr12:105120706
NA19223 AFR 20.9624187542458 19 WASHC4 79237 chr12:105120706
NA12275 EUR 21.1421698898571 18 WASHC4 79237 chr12:105120706
NA18489 AFR 21.1558419129435 17 WASHC4 79237 chr12:105120706
NA19201 AFR 21.2221070717466 18 WASHC4 79237 chr12:105120706
NA19102 AFR 21.3028184545457 19 WASHC4 79237 chr12:105120706
NA20518 EUR 21.3897866846064 18 WASHC4 79237 chr12:105120706
NA20527 EUR 21.3914103299127 18 WASHC4 79237 chr12:105120706
NA20510 EUR 21.5504518271368 18 WASHC4 79237 chr12:105120706
HG00101 EUR 21.8151069389244 18 WASHC4 79237 chr12:105120706
HG00255 EUR 21.8167418741502 18 WASHC4 79237 chr12:105120706
HG00126 EUR 21.875676141012 18 WASHC4 79237 chr12:105120706
HG00117 EUR 21.8927323595175 18 WASHC4 79237 chr12:105120706
NA20801 EUR 21.9559979743244 18 WASHC4 79237 chr12:105120706
NA19197 AFR 22.0107713685021 18 WASHC4 79237 chr12:105120706
HG00106 EUR 22.0775717264178 18 WASHC4 79237 chr12:105120706
NA20819 EUR 22.0855281176423 18 WASHC4 79237 chr12:105120706
NA11918 EUR 22.1214499060374 18 WASHC4 79237 chr12:105120706
NA20531 EUR 22.1448391430808 19 WASHC4 79237 chr12:105120706
HG00118 EUR 22.1624078179212 18 WASHC4 79237 chr12:105120706
HG00102 EUR 22.2621572781616 18 WASHC4 79237 chr12:105120706
HG00119 EUR 22.396537020016 18 WASHC4 79237 chr12:105120706
NA19138 AFR 22.6032692310001 18 WASHC4 79237 chr12:105120706
NA20538 EUR 22.6302941687182 18 WASHC4 79237 chr12:105120706
NA20517 EUR 22.6336310381658 18 WASHC4 79237 chr12:105120706
NA18908 AFR 22.6388294781036 20 WASHC4 79237 chr12:105120706
NA18934 AFR 23.1574955014254 19 WASHC4 79237 chr12:105120706
HG00142 EUR 23.435430021056 18 WASHC4 79237 chr12:105120706
NA18510 AFR 23.4903995786234 19 WASHC4 79237 chr12:105120706
NA12155 EUR 23.7415740813349 18 WASHC4 79237 chr12:105120706
NA07347 EUR 23.7466090827359 19 WASHC4 79237 chr12:105120706
NA19113 AFR 24.0356389299089 18 WASHC4 79237 chr12:105120706
NA19207 AFR 24.0728351554222 19 WASHC4 79237 chr12:105120706
NA18910 AFR 24.5397655010725 18 WASHC4 79237 chr12:105120706
NA19121 AFR 24.6660301676624 18 WASHC4 79237 chr12:105120706
NA18486 AFR 24.8596995683557 19 WASHC4 79237 chr12:105120706
HG00358 EUR 24.920793302556 18 WASHC4 79237 chr12:105120706
NA12812 EUR 24.9515880981441 18 WASHC4 79237 chr12:105120706
HG00238 EUR 25.3089616639584 18 WASHC4 79237 chr12:105120706
NA19092 AFR 25.6654479262874 19 WASHC4 79237 chr12:105120706
HG00096 EUR 25.6933191021378 18 WASHC4 79237 chr12:105120706
NA19160 AFR 25.9461642393646 18 WASHC4 79237 chr12:105120706
NA20514 EUR 26.3660609042241 19 WASHC4 79237 chr12:105120706
HG00099 EUR 27.3791581256518 18 WASHC4 79237 chr12:105120706
HG00155 EUR 27.3873892330577 18 WASHC4 79237 chr12:105120706
NA19146 AFR 27.8251483611318 18 WASHC4 79237 chr12:105120706
NA20807 EUR 28.0429119515034 18 WASHC4 79237 chr12:105120706
NA19098 AFR 28.104550331388 18 WASHC4 79237 chr12:105120706
HG00181 EUR 30.5196833294106 18 WASHC4 79237 chr12:105120706
HG00245 EUR 33.1916451086329 18 WASHC4 79237 chr12:105120706
HG00245 EUR 0 23 VSIG10 82620 chr12:118068523
HG00379 EUR 0.227685107107309 26 VSIG10 82620 chr12:118068523
NA20787 EUR 0.246548294290481 23 VSIG10 82620 chr12:118068523
NA19175 AFR 0.288879119843987 26 VSIG10 82620 chr12:118068523
NA20768 EUR 0.305975965147884 26 VSIG10 82620 chr12:118068523
HG00266 EUR 0.317798054113428 26 VSIG10 82620 chr12:118068523
HG00231 EUR 0.344740451044293 24.5 VSIG10 82620 chr12:118068523
NA20539 EUR 0.346552977735714 26 VSIG10 82620 chr12:118068523
HG00132 EUR 0.358973142220428 26 VSIG10 82620 chr12:118068523
HG00173 EUR 0.367636783735865 23 VSIG10 82620 chr12:118068523
NA12399 EUR 0.371805887930465 23 VSIG10 82620 chr12:118068523
NA20828 EUR 0.377323887739347 26 VSIG10 82620 chr12:118068523
NA20778 EUR 0.381590414990792 26 VSIG10 82620 chr12:118068523
NA20538 EUR 0.38760624218186 26 VSIG10 82620 chr12:118068523
HG00100 EUR 0.390506267854913 23 VSIG10 82620 chr12:118068523
NA19213 AFR 0.391763743174361 26 VSIG10 82620 chr12:118068523
NA20795 EUR 0.391812418911167 26 VSIG10 82620 chr12:118068523
NA20797 EUR 0.395009496317379 20 VSIG10 82620 chr12:118068523
HG00159 EUR 0.404945252570696 26 VSIG10 82620 chr12:118068523
NA11830 EUR 0.405423229841664 26 VSIG10 82620 chr12:118068523
HG00176 EUR 0.41491515762778 26 VSIG10 82620 chr12:118068523
HG00181 EUR 0.421844055563515 26 VSIG10 82620 chr12:118068523
HG00350 EUR 0.424099257568304 23 VSIG10 82620 chr12:118068523
NA18923 AFR 0.425487542964668 23 VSIG10 82620 chr12:118068523
NA20525 EUR 0.430292821382403 26 VSIG10 82620 chr12:118068523
HG00373 EUR 0.441439815793658 23 VSIG10 82620 chr12:118068523
NA07347 EUR 0.444945930397672 26 VSIG10 82620 chr12:118068523
HG00185 EUR 0.446626559445534 26 VSIG10 82620 chr12:118068523
NA20801 EUR 0.449233481460707 23 VSIG10 82620 chr12:118068523
NA19214 AFR 0.44951912988425 23 VSIG10 82620 chr12:118068523
NA11920 EUR 0.455163054648657 26 VSIG10 82620 chr12:118068523
HG00349 EUR 0.455263719805361 23 VSIG10 82620 chr12:118068523
HG00272 EUR 0.460738657105407 26 VSIG10 82620 chr12:118068523
HG00099 EUR 0.466688442683796 26 VSIG10 82620 chr12:118068523
NA20812 EUR 0.469247510934179 26 VSIG10 82620 chr12:118068523
HG00367 EUR 0.469293972945637 23 VSIG10 82620 chr12:118068523
NA20819 EUR 0.470997243457362 26 VSIG10 82620 chr12:118068523
NA20532 EUR 0.47469413301403 26 VSIG10 82620 chr12:118068523
NA20770 EUR 0.474898339568922 23 VSIG10 82620 chr12:118068523
NA12043 EUR 0.476029675745011 23 VSIG10 82620 chr12:118068523
NA20512 EUR 0.476539457661077 23 VSIG10 82620 chr12:118068523
NA20502 EUR 0.477253571465368 26 VSIG10 82620 chr12:118068523
HG00178 EUR 0.479722586220793 23 VSIG10 82620 chr12:118068523
NA18934 AFR 0.479832711756796 23 VSIG10 82620 chr12:118068523
HG00362 EUR 0.48242405384242 26 VSIG10 82620 chr12:118068523
NA19131 AFR 0.483300484150916 23 VSIG10 82620 chr12:118068523
NA20796 EUR 0.484265806581177 26 VSIG10 82620 chr12:118068523
HG00358 EUR 0.494797590019937 23 VSIG10 82620 chr12:118068523
HG00133 EUR 0.50081955982723 26 VSIG10 82620 chr12:118068523
HG00124 EUR 0.501060942078034 26 VSIG10 82620 chr12:118068523
NA20807 EUR 0.501310512518371 26 VSIG10 82620 chr12:118068523
NA19200 AFR 0.50303304587883 29 VSIG10 82620 chr12:118068523
NA20799 EUR 0.505373748377862 26 VSIG10 82620 chr12:118068523
HG00155 EUR 0.506784441915483 26 VSIG10 82620 chr12:118068523
NA11995 EUR 0.507434264423931 26 VSIG10 82620 chr12:118068523
NA20534 EUR 0.509094648850713 26 VSIG10 82620 chr12:118068523
HG00180 EUR 0.509584274875331 26 VSIG10 82620 chr12:118068523
NA20773 EUR 0.510461942895679 26 VSIG10 82620 chr12:118068523
NA18867 AFR 0.514988278975514 26 VSIG10 82620 chr12:118068523
NA12275 EUR 0.51613795329035 23 VSIG10 82620 chr12:118068523
HG00143 EUR 0.521559258175506 26 VSIG10 82620 chr12:118068523
HG01789 EUR 0.524462309394314 23 VSIG10 82620 chr12:118068523
NA07051 EUR 0.526201044818219 26 VSIG10 82620 chr12:118068523
NA12006 EUR 0.529463893134858 26 VSIG10 82620 chr12:118068523
HG00351 EUR 0.53016634822249 23 VSIG10 82620 chr12:118068523
HG00239 EUR 0.532875299089783 24.5 VSIG10 82620 chr12:118068523
NA19137 AFR 0.533456688347706 26 VSIG10 82620 chr12:118068523
NA10851 EUR 0.533727873523573 24.5 VSIG10 82620 chr12:118068523
NA06986 EUR 0.534689597319024 26 VSIG10 82620 chr12:118068523
NA12874 EUR 0.534888044700767 26 VSIG10 82620 chr12:118068523
NA19247 AFR 0.538301780785893 23 VSIG10 82620 chr12:118068523
NA19222 AFR 0.541547374580887 26 VSIG10 82620 chr12:118068523
NA20810 EUR 0.542160708627074 23 VSIG10 82620 chr12:118068523
NA20771 EUR 0.542795960331914 26 VSIG10 82620 chr12:118068523
HG00366 EUR 0.547082309654754 26 VSIG10 82620 chr12:118068523
HG00371 EUR 0.547128401188601 26 VSIG10 82620 chr12:118068523
NA18488 AFR 0.547179539630883 23 VSIG10 82620 chr12:118068523
NA19143 AFR 0.547862105253091 23 VSIG10 82620 chr12:118068523
HG00130 EUR 0.549085031571152 26 VSIG10 82620 chr12:118068523
NA20520 EUR 0.549868397497189 23 VSIG10 82620 chr12:118068523
NA19152 AFR 0.550105684223342 23 VSIG10 82620 chr12:118068523
HG00103 EUR 0.553348245159098 26 VSIG10 82620 chr12:118068523
NA20809 EUR 0.553380612487306 23 VSIG10 82620 chr12:118068523
NA20540 EUR 0.554024158025449 23 VSIG10 82620 chr12:118068523
NA20514 EUR 0.554520359869181 26 VSIG10 82620 chr12:118068523
NA20518 EUR 0.559507289052242 26 VSIG10 82620 chr12:118068523
NA19116 AFR 0.561014451127938 23 VSIG10 82620 chr12:118068523
HG00150 EUR 0.56245845153296 26 VSIG10 82620 chr12:118068523
NA12843 EUR 0.564487198573617 23 VSIG10 82620 chr12:118068523
NA20774 EUR 0.566828044693806 26 VSIG10 82620 chr12:118068523
NA20766 EUR 0.570701785731101 26 VSIG10 82620 chr12:118068523
NA20790 EUR 0.571202311437902 26 VSIG10 82620 chr12:118068523
HG00146 EUR 0.572334417231212 26 VSIG10 82620 chr12:118068523
HG00187 EUR 0.572707643916443 26 VSIG10 82620 chr12:118068523
HG00115 EUR 0.57437519623757 26 VSIG10 82620 chr12:118068523
HG00119 EUR 0.578364508898548 23 VSIG10 82620 chr12:118068523
NA20516 EUR 0.58152523019409 23 VSIG10 82620 chr12:118068523
HG00131 EUR 0.583909712832476 21.5 VSIG10 82620 chr12:118068523
HG00233 EUR 0.585374097194343 26 VSIG10 82620 chr12:118068523
NA12872 EUR 0.588749536725763 20 VSIG10 82620 chr12:118068523
HG00240 EUR 0.589478676384715 23 VSIG10 82620 chr12:118068523
NA19197 AFR 0.591292357897524 23 VSIG10 82620 chr12:118068523
NA20504 EUR 0.592658392985012 23 VSIG10 82620 chr12:118068523
NA12144 EUR 0.594707410177562 26 VSIG10 82620 chr12:118068523
NA20805 EUR 0.594936229149865 26 VSIG10 82620 chr12:118068523
HG00123 EUR 0.595095515115247 26 VSIG10 82620 chr12:118068523
HG00384 EUR 0.596093840512491 24.5 VSIG10 82620 chr12:118068523
HG00364 EUR 0.599871440716344 21.5 VSIG10 82620 chr12:118068523
NA12718 EUR 0.600178382595194 26 VSIG10 82620 chr12:118068523
NA12342 EUR 0.600752800938502 23 VSIG10 82620 chr12:118068523
NA20813 EUR 0.601562079498289 23 VSIG10 82620 chr12:118068523
NA12400 EUR 0.602727032404165 23 VSIG10 82620 chr12:118068523
NA11881 EUR 0.602965459189443 26 VSIG10 82620 chr12:118068523
HG00177 EUR 0.602977764491078 26 VSIG10 82620 chr12:118068523
NA20815 EUR 0.602985311045194 26 VSIG10 82620 chr12:118068523
NA12873 EUR 0.603376194282094 26 VSIG10 82620 chr12:118068523
NA19210 AFR 0.60672027127883 26 VSIG10 82620 chr12:118068523
HG00141 EUR 0.60828540738417 26 VSIG10 82620 chr12:118068523
NA19248 AFR 0.608670388141986 23 VSIG10 82620 chr12:118068523
NA18873 AFR 0.609209163446502 26 VSIG10 82620 chr12:118068523
NA19209 AFR 0.615004791052217 23 VSIG10 82620 chr12:118068523
NA19223 AFR 0.618329095583836 26 VSIG10 82620 chr12:118068523
NA20802 EUR 0.620094493979589 26 VSIG10 82620 chr12:118068523
NA12842 EUR 0.620884066659062 26 VSIG10 82620 chr12:118068523
NA12155 EUR 0.624256755688388 26 VSIG10 82620 chr12:118068523
HG00118 EUR 0.627328934070296 26 VSIG10 82620 chr12:118068523
NA18489 AFR 0.628328898140642 23 VSIG10 82620 chr12:118068523
NA20814 EUR 0.630167791191919 24.5 VSIG10 82620 chr12:118068523
NA20541 EUR 0.632007812358389 26 VSIG10 82620 chr12:118068523
NA12889 EUR 0.63622453833194 26 VSIG10 82620 chr12:118068523
HG00365 EUR 0.638963145472711 23 VSIG10 82620 chr12:118068523
HG00369 EUR 0.640585031965079 26 VSIG10 82620 chr12:118068523
NA19096 AFR 0.643880139739583 23 VSIG10 82620 chr12:118068523
HG00127 EUR 0.644199671088122 26 VSIG10 82620 chr12:118068523
HG00158 EUR 0.645049558114606 26 VSIG10 82620 chr12:118068523
NA19207 AFR 0.647391923321118 26 VSIG10 82620 chr12:118068523
NA20508 EUR 0.651816077078572 26 VSIG10 82620 chr12:118068523
HG00255 EUR 0.653714909639491 23 VSIG10 82620 chr12:118068523
NA20769 EUR 0.654543024637437 26 VSIG10 82620 chr12:118068523
HG00269 EUR 0.658664601655495 23 VSIG10 82620 chr12:118068523
HG00114 EUR 0.661603313645613 26 VSIG10 82620 chr12:118068523
HG00126 EUR 0.662540697695242 26 VSIG10 82620 chr12:118068523
NA12273 EUR 0.663409436994483 26 VSIG10 82620 chr12:118068523
HG00182 EUR 0.663691078058768 26 VSIG10 82620 chr12:118068523
NA12044 EUR 0.663885711783287 23 VSIG10 82620 chr12:118068523
HG00120 EUR 0.665454707274566 26 VSIG10 82620 chr12:118068523
NA20531 EUR 0.665544565714702 26 VSIG10 82620 chr12:118068523
NA20804 EUR 0.668239657233491 26 VSIG10 82620 chr12:118068523
NA12058 EUR 0.669064060062945 26 VSIG10 82620 chr12:118068523
HG00117 EUR 0.673590190261402 26 VSIG10 82620 chr12:118068523
NA12751 EUR 0.674929051548188 23 VSIG10 82620 chr12:118068523
NA20535 EUR 0.677618193408802 26 VSIG10 82620 chr12:118068523
NA19099 AFR 0.679489173423989 23 VSIG10 82620 chr12:118068523
HG00151 EUR 0.680694836581357 26 VSIG10 82620 chr12:118068523
HG00306 EUR 0.683310001340523 20 VSIG10 82620 chr12:118068523
HG00122 EUR 0.685931420038856 26 VSIG10 82620 chr12:118068523
NA20798 EUR 0.686725481304132 26 VSIG10 82620 chr12:118068523
NA20521 EUR 0.687441113794758 26 VSIG10 82620 chr12:118068523
NA20524 EUR 0.688450350213098 26 VSIG10 82620 chr12:118068523
NA11918 EUR 0.689819135673228 23 VSIG10 82620 chr12:118068523
HG00112 EUR 0.690479027552318 23 VSIG10 82620 chr12:118068523
HG00129 EUR 0.694413756631864 23 VSIG10 82620 chr12:118068523
NA06984 EUR 0.695998744663535 26 VSIG10 82620 chr12:118068523
HG00262 EUR 0.701859878441716 26 VSIG10 82620 chr12:118068523
NA19118 AFR 0.702344331266982 26 VSIG10 82620 chr12:118068523
NA20786 EUR 0.702620649366963 26 VSIG10 82620 chr12:118068523
NA19092 AFR 0.702986096908808 26 VSIG10 82620 chr12:118068523
NA20510 EUR 0.703148363622252 26 VSIG10 82620 chr12:118068523
NA19159 AFR 0.704973047804431 23 VSIG10 82620 chr12:118068523
NA18499 AFR 0.70769542961314 23 VSIG10 82620 chr12:118068523
NA11832 EUR 0.709268761481977 26 VSIG10 82620 chr12:118068523
NA20800 EUR 0.710422668924936 26 VSIG10 82620 chr12:118068523
NA11994 EUR 0.711043550217304 23 VSIG10 82620 chr12:118068523
NA20803 EUR 0.71133761509971 23 VSIG10 82620 chr12:118068523
NA20505 EUR 0.711549614510362 21.5 VSIG10 82620 chr12:118068523
NA12154 EUR 0.711947622471022 26 VSIG10 82620 chr12:118068523
HG00160 EUR 0.715419396406755 26 VSIG10 82620 chr12:118068523
NA19119 AFR 0.717875014873113 20 VSIG10 82620 chr12:118068523
NA19144 AFR 0.718300197464887 27.5 VSIG10 82620 chr12:118068523
NA12750 EUR 0.718664613341703 23 VSIG10 82620 chr12:118068523
NA20808 EUR 0.719109867687808 26 VSIG10 82620 chr12:118068523
NA12815 EUR 0.725784476995792 26 VSIG10 82620 chr12:118068523
NA12716 EUR 0.726413339254659 24.5 VSIG10 82620 chr12:118068523
NA20792 EUR 0.726639072263019 23 VSIG10 82620 chr12:118068523
NA19098 AFR 0.727595508392539 23 VSIG10 82620 chr12:118068523
NA19149 AFR 0.728121283906356 23 VSIG10 82620 chr12:118068523
NA12286 EUR 0.731503962383358 23 VSIG10 82620 chr12:118068523
HG00355 EUR 0.731942895298085 26 VSIG10 82620 chr12:118068523
NA20507 EUR 0.733073333854264 26 VSIG10 82620 chr12:118068523
NA12813 EUR 0.738318940364236 26 VSIG10 82620 chr12:118068523
NA20517 EUR 0.739472181026322 26 VSIG10 82620 chr12:118068523
NA12829 EUR 0.740011447162538 23 VSIG10 82620 chr12:118068523
HG00102 EUR 0.740305468486051 26 VSIG10 82620 chr12:118068523
NA20509 EUR 0.740965077135313 23 VSIG10 82620 chr12:118068523
NA18910 AFR 0.741791476157997 23 VSIG10 82620 chr12:118068523
NA20806 EUR 0.745192481736271 26 VSIG10 82620 chr12:118068523
HG00243 EUR 0.746066762794487 26 VSIG10 82620 chr12:118068523
HG00096 EUR 0.750345469363841 26 VSIG10 82620 chr12:118068523
HG00097 EUR 0.750838758813933 26 VSIG10 82620 chr12:118068523
NA06994 EUR 0.753681047171738 26 VSIG10 82620 chr12:118068523
NA19235 AFR 0.754786075509044 23 VSIG10 82620 chr12:118068523
NA19184 AFR 0.760917985526575 23 VSIG10 82620 chr12:118068523
HG00311 EUR 0.764953936071236 26 VSIG10 82620 chr12:118068523
NA20527 EUR 0.766951318516355 24.5 VSIG10 82620 chr12:118068523
NA20783 EUR 0.769280882596572 26 VSIG10 82620 chr12:118068523
HG00235 EUR 0.769837749187154 26 VSIG10 82620 chr12:118068523
HG00116 EUR 0.77104623396005 23 VSIG10 82620 chr12:118068523
HG00238 EUR 0.771125903297452 26 VSIG10 82620 chr12:118068523
NA07056 EUR 0.773477773805965 26 VSIG10 82620 chr12:118068523
NA12763 EUR 0.773976847829597 23 VSIG10 82620 chr12:118068523
NA20515 EUR 0.779935667440494 26 VSIG10 82620 chr12:118068523
HG00189 EUR 0.780722037323111 26 VSIG10 82620 chr12:118068523
NA20536 EUR 0.783645629472673 26 VSIG10 82620 chr12:118068523
NA12283 EUR 0.784280216739703 23 VSIG10 82620 chr12:118068523
NA18510 AFR 0.785026223512254 26 VSIG10 82620 chr12:118068523
NA12045 EUR 0.785775746602102 23 VSIG10 82620 chr12:118068523
NA11840 EUR 0.786475744136387 26 VSIG10 82620 chr12:118068523
NA19204 AFR 0.790324087575125 20 VSIG10 82620 chr12:118068523
HG00242 EUR 0.792652171304567 23 VSIG10 82620 chr12:118068523
NA19117 AFR 0.798185379722984 26 VSIG10 82620 chr12:118068523
NA11831 EUR 0.79853664123197 26 VSIG10 82620 chr12:118068523
HG00244 EUR 0.800854652986005 24.5 VSIG10 82620 chr12:118068523
NA19236 AFR 0.801434337031559 23 VSIG10 82620 chr12:118068523
NA19198 AFR 0.803713105973217 20 VSIG10 82620 chr12:118068523
NA12004 EUR 0.806840594326909 26 VSIG10 82620 chr12:118068523
NA20826 EUR 0.810541197772534 26 VSIG10 82620 chr12:118068523
HG00157 EUR 0.817946573857565 26 VSIG10 82620 chr12:118068523
HG00234 EUR 0.823515163218125 26 VSIG10 82620 chr12:118068523
NA19146 AFR 0.825596933012077 23 VSIG10 82620 chr12:118068523
HG00186 EUR 0.828396329627462 23 VSIG10 82620 chr12:118068523
HG00149 EUR 0.828809050298378 26 VSIG10 82620 chr12:118068523
NA19185 AFR 0.831024147611709 23 VSIG10 82620 chr12:118068523
HG00106 EUR 0.831175854879899 26 VSIG10 82620 chr12:118068523
HG00380 EUR 0.836266963943 23 VSIG10 82620 chr12:118068523
NA12341 EUR 0.8416066914339 26 VSIG10 82620 chr12:118068523
NA20530 EUR 0.846184033082656 26 VSIG10 82620 chr12:118068523
HG00145 EUR 0.848566027154159 23 VSIG10 82620 chr12:118068523
NA19113 AFR 0.855990687841836 23 VSIG10 82620 chr12:118068523
NA11843 EUR 0.857577612448955 26 VSIG10 82620 chr12:118068523
NA18933 AFR 0.858951881863124 20 VSIG10 82620 chr12:118068523
NA18520 AFR 0.864051297517861 26 VSIG10 82620 chr12:118068523
NA20519 EUR 0.873175267595482 23 VSIG10 82620 chr12:118068523
HG00179 EUR 0.874710419348018 26 VSIG10 82620 chr12:118068523
NA19206 AFR 0.874831724622625 23 VSIG10 82620 chr12:118068523
NA19201 AFR 0.88210416015308 23 VSIG10 82620 chr12:118068523
NA19130 AFR 0.883146191084675 26 VSIG10 82620 chr12:118068523
NA20513 EUR 0.911582168536412 26 VSIG10 82620 chr12:118068523
NA20811 EUR 0.918686083276651 26 VSIG10 82620 chr12:118068523
NA12812 EUR 0.928435589484578 26 VSIG10 82620 chr12:118068523
NA19172 AFR 0.928710225794735 26 VSIG10 82620 chr12:118068523
HG01790 EUR 0.930028398289566 26 VSIG10 82620 chr12:118068523
NA19093 AFR 0.930404536567539 20 VSIG10 82620 chr12:118068523
HG00148 EUR 0.932464937595602 26 VSIG10 82620 chr12:118068523
NA12249 EUR 0.933632323231211 26 VSIG10 82620 chr12:118068523
NA11992 EUR 0.942626063746125 23 VSIG10 82620 chr12:118068523
HG00142 EUR 0.949489154018667 26 VSIG10 82620 chr12:118068523
NA19121 AFR 0.949700198345422 23 VSIG10 82620 chr12:118068523
HG00188 EUR 0.970253325257053 26 VSIG10 82620 chr12:118068523
HG00128 EUR 0.977619118996215 26 VSIG10 82620 chr12:118068523
NA18508 AFR 0.985587349460416 26 VSIG10 82620 chr12:118068523
NA19160 AFR 0.991774077310537 23 VSIG10 82620 chr12:118068523
HG00101 EUR 0.992106305647149 26 VSIG10 82620 chr12:118068523
HG00265 EUR 0.992460840457767 26 VSIG10 82620 chr12:118068523
NA06989 EUR 1.00200615780234 23 VSIG10 82620 chr12:118068523
HG00360 EUR 1.00768044648047 26 VSIG10 82620 chr12:118068523
NA18486 AFR 1.01754701255931 20 VSIG10 82620 chr12:118068523
NA19153 AFR 1.01867670983284 23 VSIG10 82620 chr12:118068523
NA19095 AFR 1.02256541133134 23 VSIG10 82620 chr12:118068523
NA12234 EUR 1.02383252062642 23 VSIG10 82620 chr12:118068523
NA12340 EUR 1.025605919025 26 VSIG10 82620 chr12:118068523
NA12814 EUR 1.02616504863011 26 VSIG10 82620 chr12:118068523
HG00105 EUR 1.03295966856334 26 VSIG10 82620 chr12:118068523
NA20528 EUR 1.03683462630141 23 VSIG10 82620 chr12:118068523
NA18917 AFR 1.04895880472394 26 VSIG10 82620 chr12:118068523
NA12717 EUR 1.04993356117558 26 VSIG10 82620 chr12:118068523
NA18502 AFR 1.05154846198518 26 VSIG10 82620 chr12:118068523
NA12762 EUR 1.05186655561147 26 VSIG10 82620 chr12:118068523
HG00258 EUR 1.06384512492754 26 VSIG10 82620 chr12:118068523
NA20785 EUR 1.07560420764836 24.5 VSIG10 82620 chr12:118068523
HG00361 EUR 1.08477690186045 26 VSIG10 82620 chr12:118068523
NA12282 EUR 1.09932811407317 26 VSIG10 82620 chr12:118068523
NA12272 EUR 1.1056577846855 26 VSIG10 82620 chr12:118068523
NA19171 AFR 1.11340879805799 23 VSIG10 82620 chr12:118068523
NA20506 EUR 1.12540971270073 26 VSIG10 82620 chr12:118068523
HG00356 EUR 1.12934913542384 26 VSIG10 82620 chr12:118068523
HG00264 EUR 1.16941174940511 26 VSIG10 82620 chr12:118068523
NA12761 EUR 1.18067849477091 26 VSIG10 82620 chr12:118068523
NA18912 AFR 1.18884678324929 26 VSIG10 82620 chr12:118068523
NA12760 EUR 1.19177894909652 26 VSIG10 82620 chr12:118068523
NA12005 EUR 1.19902788619801 23 VSIG10 82620 chr12:118068523
NA06985 EUR 1.2077268694731 26 VSIG10 82620 chr12:118068523
NA19102 AFR 1.21658735022163 24.5 VSIG10 82620 chr12:118068523
NA18505 AFR 1.26081030816674 26 VSIG10 82620 chr12:118068523
NA19138 AFR 1.27581810531906 20 VSIG10 82620 chr12:118068523
NA12489 EUR 1.29888362751139 23 VSIG10 82620 chr12:118068523
NA20529 EUR 1.3305588625747 26 VSIG10 82620 chr12:118068523
NA20503 EUR 1.33724246548898 24.5 VSIG10 82620 chr12:118068523
HG00308 EUR 1.36973683751918 26 VSIG10 82620 chr12:118068523
HG00183 EUR 1.40504268923084 26 VSIG10 82620 chr12:118068523
NA11930 EUR 1.42438654700806 24.5 VSIG10 82620 chr12:118068523
NA18868 AFR 1.54549773340178 26 VSIG10 82620 chr12:118068523
NA18870 AFR 1.58349046886131 26 VSIG10 82620 chr12:118068523
NA12156 EUR 1.60401712002233 26 VSIG10 82620 chr12:118068523
NA12830 EUR 1.64314458917862 26 VSIG10 82620 chr12:118068523
NA20772 EUR 1.67702394650007 26 VSIG10 82620 chr12:118068523
NA18908 AFR 1.74634985083274 26 VSIG10 82620 chr12:118068523
NA07357 EUR 1.75181017833648 26 VSIG10 82620 chr12:118068523
NA11829 EUR 1.93611475203004 23 VSIG10 82620 chr12:118068523
NA18519 AFR 1.96752070025432 26 VSIG10 82620 chr12:118068523
HG00267 EUR 2.05405555238585 26 VSIG10 82620 chr12:118068523
NA19141 AFR 2.17840011176306 26 VSIG10 82620 chr12:118068523
NA12890 EUR 2.22117926348992 26 VSIG10 82620 chr12:118068523
HG00267 EUR 1.51349871460735 11 TUBGCP4 130160 chr15:43492238
HG00236 EUR 1.86835641361506 11.5 TUBGCP4 130160 chr15:43492238
HG00265 EUR 1.95007800327663 11 TUBGCP4 130160 chr15:43492238
NA12340 EUR 2.18540757288867 11 TUBGCP4 130160 chr15:43492238
HG00266 EUR 2.24304967758209 11 TUBGCP4 130160 chr15:43492238
NA11892 EUR 2.41621396889859 11 TUBGCP4 130160 chr15:43492238
NA20504 EUR 2.42519504668825 11 TUBGCP4 130160 chr15:43492238
HG00278 EUR 2.44744175348612 11 TUBGCP4 130160 chr15:43492238
HG00103 EUR 2.53372586811423 11 TUBGCP4 130160 chr15:43492238
NA20785 EUR 2.59625873852609 11.5 TUBGCP4 130160 chr15:43492238
NA11843 EUR 2.60566970737883 11 TUBGCP4 130160 chr15:43492238
HG00137 EUR 2.6236884915953 11.5 TUBGCP4 130160 chr15:43492238
NA20778 EUR 2.67110483856198 11.5 TUBGCP4 130160 chr15:43492238
NA12342 EUR 2.67146360974572 11 TUBGCP4 130160 chr15:43492238
NA11829 EUR 2.68858454326501 11 TUBGCP4 130160 chr15:43492238
NA12777 EUR 2.704468301293 11 TUBGCP4 130160 chr15:43492238
NA20540 EUR 2.71516452909936 11.5 TUBGCP4 130160 chr15:43492238
NA20543 EUR 2.8095329328202 11 TUBGCP4 130160 chr15:43492238
NA12004 EUR 2.81549956086656 11 TUBGCP4 130160 chr15:43492238
NA18508 AFR 2.85749668397978 12 TUBGCP4 130160 chr15:43492238
NA11931 EUR 2.88721549085322 11 TUBGCP4 130160 chr15:43492238
HG00117 EUR 2.8976586223861 11 TUBGCP4 130160 chr15:43492238
NA20510 EUR 2.90379149464449 11 TUBGCP4 130160 chr15:43492238
HG00233 EUR 2.91451619677295 11 TUBGCP4 130160 chr15:43492238
NA20772 EUR 2.92567512207533 11.5 TUBGCP4 130160 chr15:43492238
NA12716 EUR 2.93512786375271 11 TUBGCP4 130160 chr15:43492238
HG00334 EUR 2.94224921728792 11 TUBGCP4 130160 chr15:43492238
NA20512 EUR 2.9511694918281 11 TUBGCP4 130160 chr15:43492238
NA20539 EUR 2.97910833047645 11 TUBGCP4 130160 chr15:43492238
HG00341 EUR 2.98657859455062 11 TUBGCP4 130160 chr15:43492238
HG00246 EUR 2.99452684749446 11 TUBGCP4 130160 chr15:43492238
NA12249 EUR 3.00866811192634 11 TUBGCP4 130160 chr15:43492238
HG00344 EUR 3.01314251779897 11 TUBGCP4 130160 chr15:43492238
HG00111 EUR 3.01812117946962 11 TUBGCP4 130160 chr15:43492238
HG00274 EUR 3.03024897595481 11 TUBGCP4 130160 chr15:43492238
NA06985 EUR 3.03276099652282 11 TUBGCP4 130160 chr15:43492238
NA20802 EUR 3.03622025449048 11.5 TUBGCP4 130160 chr15:43492238
HG00120 EUR 3.0373212963316 11 TUBGCP4 130160 chr15:43492238
HG00189 EUR 3.05040682250863 11 TUBGCP4 130160 chr15:43492238
HG00349 EUR 3.07013291768879 11 TUBGCP4 130160 chr15:43492238
NA20525 EUR 3.08407595050117 11 TUBGCP4 130160 chr15:43492238
NA20774 EUR 3.1178683811062 11 TUBGCP4 130160 chr15:43492238
HG00179 EUR 3.12342705889058 11 TUBGCP4 130160 chr15:43492238
HG00257 EUR 3.13087642390722 11.5 TUBGCP4 130160 chr15:43492238
NA20507 EUR 3.1328910135041 11 TUBGCP4 130160 chr15:43492238
HG00380 EUR 3.14156005421904 11 TUBGCP4 130160 chr15:43492238
NA20761 EUR 3.14595483732542 11.5 TUBGCP4 130160 chr15:43492238
HG00331 EUR 3.15445645833998 11 TUBGCP4 130160 chr15:43492238
HG00186 EUR 3.15810934544285 11 TUBGCP4 130160 chr15:43492238
HG00350 EUR 3.16240797195285 11 TUBGCP4 130160 chr15:43492238
HG00115 EUR 3.1670917076624 11 TUBGCP4 130160 chr15:43492238
NA10851 EUR 3.16974844409317 11 TUBGCP4 130160 chr15:43492238
NA12413 EUR 3.18296006492899 11 TUBGCP4 130160 chr15:43492238
NA20771 EUR 3.20650142756411 11 TUBGCP4 130160 chr15:43492238
NA07357 EUR 3.21161824785139 11 TUBGCP4 130160 chr15:43492238
HG00133 EUR 3.2126539460208 11 TUBGCP4 130160 chr15:43492238
NA20806 EUR 3.21762888590166 11 TUBGCP4 130160 chr15:43492238
HG00259 EUR 3.22552706776638 11 TUBGCP4 130160 chr15:43492238
NA12044 EUR 3.22590293408509 11 TUBGCP4 130160 chr15:43492238
NA06986 EUR 3.23442957184332 11 TUBGCP4 130160 chr15:43492238
NA12383 EUR 3.24050415861882 11.5 TUBGCP4 130160 chr15:43492238
HG00311 EUR 3.24456809569856 11 TUBGCP4 130160 chr15:43492238
HG00272 EUR 3.25229575792359 11 TUBGCP4 130160 chr15:43492238
NA07347 EUR 3.25550739276995 11 TUBGCP4 130160 chr15:43492238
HG00232 EUR 3.2563088576489 11.5 TUBGCP4 130160 chr15:43492238
NA20790 EUR 3.25991846004114 11 TUBGCP4 130160 chr15:43492238
NA20810 EUR 3.26048331511804 11.5 TUBGCP4 130160 chr15:43492238
HG00121 EUR 3.26147480803736 11.5 TUBGCP4 130160 chr15:43492238
NA12830 EUR 3.26999337929185 11 TUBGCP4 130160 chr15:43492238
NA12400 EUR 3.27104088061725 11 TUBGCP4 130160 chr15:43492238
NA06984 EUR 3.27282477979859 11 TUBGCP4 130160 chr15:43492238
HG00174 EUR 3.27599245591379 11 TUBGCP4 130160 chr15:43492238
HG00284 EUR 3.28274749362894 11 TUBGCP4 130160 chr15:43492238
HG00306 EUR 3.29702312223272 11 TUBGCP4 130160 chr15:43492238
NA12275 EUR 3.29818990636134 11 TUBGCP4 130160 chr15:43492238
HG00112 EUR 3.30341350602996 11 TUBGCP4 130160 chr15:43492238
NA20514 EUR 3.30586176348713 11 TUBGCP4 130160 chr15:43492238
NA20530 EUR 3.30676338378981 11 TUBGCP4 130160 chr15:43492238
HG00381 EUR 3.32312314572643 11 TUBGCP4 130160 chr15:43492238
HG00356 EUR 3.33938005864109 11 TUBGCP4 130160 chr15:43492238
HG00182 EUR 3.34170768387396 11 TUBGCP4 130160 chr15:43492238
NA20516 EUR 3.34756072333108 11 TUBGCP4 130160 chr15:43492238
HG00123 EUR 3.35129216122087 11 TUBGCP4 130160 chr15:43492238
NA12282 EUR 3.35580845581437 11 TUBGCP4 130160 chr15:43492238
NA20519 EUR 3.35802103128182 11 TUBGCP4 130160 chr15:43492238
HG00143 EUR 3.37637445757929 11 TUBGCP4 130160 chr15:43492238
NA20792 EUR 3.38380787201261 11.5 TUBGCP4 130160 chr15:43492238
NA20783 EUR 3.38880558664469 11 TUBGCP4 130160 chr15:43492238
HG00142 EUR 3.39099706235292 11 TUBGCP4 130160 chr15:43492238
HG00375 EUR 3.40269212479917 11 TUBGCP4 130160 chr15:43492238
HG00281 EUR 3.40396365703291 11 TUBGCP4 130160 chr15:43492238
HG00256 EUR 3.40666699056369 11.5 TUBGCP4 130160 chr15:43492238
HG00105 EUR 3.40927796352753 11 TUBGCP4 130160 chr15:43492238
HG00366 EUR 3.42322760580249 11 TUBGCP4 130160 chr15:43492238
HG00339 EUR 3.43061437334436 11 TUBGCP4 130160 chr15:43492238
NA20819 EUR 3.4339382804993 11 TUBGCP4 130160 chr15:43492238
NA18488 AFR 3.43764586232636 12 TUBGCP4 130160 chr15:43492238
HG00253 EUR 3.43925626125617 11 TUBGCP4 130160 chr15:43492238
HG00122 EUR 3.44315904166883 11 TUBGCP4 130160 chr15:43492238
HG00367 EUR 3.44511214801948 11 TUBGCP4 130160 chr15:43492238
NA18858 AFR 3.45651801442225 10.5 TUBGCP4 130160 chr15:43492238
NA07051 EUR 3.46576896167112 11 TUBGCP4 130160 chr15:43492238
HG00188 EUR 3.46606592022001 11 TUBGCP4 130160 chr15:43492238
HG00131 EUR 3.47359357340449 11 TUBGCP4 130160 chr15:43492238
NA19096 AFR 3.4740739958143 12 TUBGCP4 130160 chr15:43492238
HG00108 EUR 3.47444950797541 11 TUBGCP4 130160 chr15:43492238
NA20804 EUR 3.47480970639008 11 TUBGCP4 130160 chr15:43492238
HG00118 EUR 3.47627939782088 11 TUBGCP4 130160 chr15:43492238
HG00273 EUR 3.47901918498362 11 TUBGCP4 130160 chr15:43492238
HG00130 EUR 3.48071298360822 11 TUBGCP4 130160 chr15:43492238
HG00325 EUR 3.48180610272323 11 TUBGCP4 130160 chr15:43492238
NA20787 EUR 3.48570208768215 11.5 TUBGCP4 130160 chr15:43492238
HG00351 EUR 3.48575345278689 11 TUBGCP4 130160 chr15:43492238
NA20506 EUR 3.4885292054052 11 TUBGCP4 130160 chr15:43492238
NA11893 EUR 3.49019974209203 11 TUBGCP4 130160 chr15:43492238
NA19141 AFR 3.49850657717125 11 TUBGCP4 130160 chr15:43492238
HG00337 EUR 3.49888324225515 11 TUBGCP4 130160 chr15:43492238
NA11830 EUR 3.4994058458098 11 TUBGCP4 130160 chr15:43492238
HG00235 EUR 3.50095232017457 11 TUBGCP4 130160 chr15:43492238
HG00128 EUR 3.50957986274144 11 TUBGCP4 130160 chr15:43492238
NA12760 EUR 3.51257473140597 11 TUBGCP4 130160 chr15:43492238
HG00159 EUR 3.51836893170683 11 TUBGCP4 130160 chr15:43492238
HG00138 EUR 3.52440264034795 11 TUBGCP4 130160 chr15:43492238
HG00258 EUR 3.52744940253445 11 TUBGCP4 130160 chr15:43492238
HG00096 EUR 3.53268987512254 11 TUBGCP4 130160 chr15:43492238
NA12842 EUR 3.53565353185654 11 TUBGCP4 130160 chr15:43492238
NA20758 EUR 3.53593094443088 11 TUBGCP4 130160 chr15:43492238
HG00310 EUR 3.53871828646401 11 TUBGCP4 130160 chr15:43492238
HG00187 EUR 3.53909510265652 11 TUBGCP4 130160 chr15:43492238
HG00116 EUR 3.53990786270144 11 TUBGCP4 130160 chr15:43492238
NA20809 EUR 3.5413829662538 11 TUBGCP4 130160 chr15:43492238
NA20586 EUR 3.55808214081073 11 TUBGCP4 130160 chr15:43492238
HG00332 EUR 3.56505855631707 11.5 TUBGCP4 130160 chr15:43492238
NA12286 EUR 3.56731078767721 11 TUBGCP4 130160 chr15:43492238
HG00178 EUR 3.56749012982325 11 TUBGCP4 130160 chr15:43492238
NA20801 EUR 3.56755940207509 11.5 TUBGCP4 130160 chr15:43492238
NA20813 EUR 3.56874374532848 11 TUBGCP4 130160 chr15:43492238
HG00126 EUR 3.57419515574366 11.5 TUBGCP4 130160 chr15:43492238
NA12776 EUR 3.57436859210992 11.5 TUBGCP4 130160 chr15:43492238
HG00106 EUR 3.58041221557358 11.5 TUBGCP4 130160 chr15:43492238
NA12874 EUR 3.58429652469028 11 TUBGCP4 130160 chr15:43492238
HG00269 EUR 3.58648214456364 11 TUBGCP4 130160 chr15:43492238
NA18517 AFR 3.60078128212625 11.5 TUBGCP4 130160 chr15:43492238
NA12489 EUR 3.61236969440667 11 TUBGCP4 130160 chr15:43492238
HG00271 EUR 3.63667815350835 11 TUBGCP4 130160 chr15:43492238
HG00136 EUR 3.63828564524668 11 TUBGCP4 130160 chr15:43492238
HG01789 EUR 3.64660583681143 11 TUBGCP4 130160 chr15:43492238
HG00097 EUR 3.65419853530649 11 TUBGCP4 130160 chr15:43492238
NA12546 EUR 3.6565847733418 11 TUBGCP4 130160 chr15:43492238
HG00244 EUR 3.65860281438699 11 TUBGCP4 130160 chr15:43492238
NA12272 EUR 3.67138009592376 11 TUBGCP4 130160 chr15:43492238
NA06994 EUR 3.67842757534174 11 TUBGCP4 130160 chr15:43492238
NA12006 EUR 3.68306517090486 11 TUBGCP4 130160 chr15:43492238
NA20535 EUR 3.68708211640675 11 TUBGCP4 130160 chr15:43492238
NA12348 EUR 3.68886897045483 11 TUBGCP4 130160 chr15:43492238
HG00264 EUR 3.69905730952855 11 TUBGCP4 130160 chr15:43492238
NA12156 EUR 3.70369214282623 11.5 TUBGCP4 130160 chr15:43492238
HG00382 EUR 3.70419631289855 11 TUBGCP4 130160 chr15:43492238
HG00129 EUR 3.70762445240094 11 TUBGCP4 130160 chr15:43492238
NA11831 EUR 3.70833552991142 11 TUBGCP4 130160 chr15:43492238
HG00114 EUR 3.71243950491136 11 TUBGCP4 130160 chr15:43492238
NA12827 EUR 3.71537609233393 11 TUBGCP4 130160 chr15:43492238
HG00146 EUR 3.7175857921042 11 TUBGCP4 130160 chr15:43492238
NA20527 EUR 3.71866567481571 11 TUBGCP4 130160 chr15:43492238
HG00353 EUR 3.71951901112274 11 TUBGCP4 130160 chr15:43492238
NA20542 EUR 3.73657973001728 11.5 TUBGCP4 130160 chr15:43492238
HG00319 EUR 3.73878491943947 11 TUBGCP4 130160 chr15:43492238
NA12751 EUR 3.74349427135217 11 TUBGCP4 130160 chr15:43492238
NA20757 EUR 3.745988210609 11 TUBGCP4 130160 chr15:43492238
NA12399 EUR 3.74981866623428 11 TUBGCP4 130160 chr15:43492238
HG00323 EUR 3.76298557607855 11 TUBGCP4 130160 chr15:43492238
HG00369 EUR 3.77604051204835 11 TUBGCP4 130160 chr15:43492238
HG00234 EUR 3.78188057118705 11 TUBGCP4 130160 chr15:43492238
NA19185 AFR 3.78922447178857 11 TUBGCP4 130160 chr15:43492238
NA18907 AFR 3.78944806266177 11.5 TUBGCP4 130160 chr15:43492238
HG00360 EUR 3.79017071619675 11 TUBGCP4 130160 chr15:43492238
NA12775 EUR 3.79355726317718 11 TUBGCP4 130160 chr15:43492238
HG00358 EUR 3.79464841246534 11 TUBGCP4 130160 chr15:43492238
NA11881 EUR 3.79546900995627 11 TUBGCP4 130160 chr15:43492238
NA12045 EUR 3.80164767863472 11.5 TUBGCP4 130160 chr15:43492238
NA12778 EUR 3.80503948517227 11 TUBGCP4 130160 chr15:43492238
HG00101 EUR 3.80941611496633 11 TUBGCP4 130160 chr15:43492238
HG00251 EUR 3.81121787366151 11.5 TUBGCP4 130160 chr15:43492238
HG00361 EUR 3.8138071396502 11.5 TUBGCP4 130160 chr15:43492238
NA12144 EUR 3.81599911906748 11 TUBGCP4 130160 chr15:43492238
HG00151 EUR 3.82768974840295 11 TUBGCP4 130160 chr15:43492238
HG00338 EUR 3.83426847755725 11 TUBGCP4 130160 chr15:43492238
HG00315 EUR 3.84057153977477 11 TUBGCP4 130160 chr15:43492238
HG00173 EUR 3.84402141820717 11 TUBGCP4 130160 chr15:43492238
HG00157 EUR 3.85342683399641 11 TUBGCP4 130160 chr15:43492238
NA12749 EUR 3.85745831002359 11 TUBGCP4 130160 chr15:43492238
NA20505 EUR 3.86071188779687 11 TUBGCP4 130160 chr15:43492238
NA20515 EUR 3.86282038433462 11 TUBGCP4 130160 chr15:43492238
NA19206 AFR 3.86763645951874 11.5 TUBGCP4 130160 chr15:43492238
HG00263 EUR 3.86864884888482 11.5 TUBGCP4 130160 chr15:43492238
NA12829 EUR 3.87138762955925 11 TUBGCP4 130160 chr15:43492238
HG00282 EUR 3.87848546708927 11 TUBGCP4 130160 chr15:43492238
NA20808 EUR 3.87888251042678 11 TUBGCP4 130160 chr15:43492238
NA12717 EUR 3.88315751991452 11 TUBGCP4 130160 chr15:43492238
HG00171 EUR 3.88855585998619 11 TUBGCP4 130160 chr15:43492238
HG00378 EUR 3.90084763482615 11 TUBGCP4 130160 chr15:43492238
NA20759 EUR 3.9037416487187 12 TUBGCP4 130160 chr15:43492238
HG00320 EUR 3.90411645477485 11 TUBGCP4 130160 chr15:43492238
HG00308 EUR 3.9137215600628 11 TUBGCP4 130160 chr15:43492238
NA20529 EUR 3.92160596801217 11.5 TUBGCP4 130160 chr15:43492238
NA20814 EUR 3.92622735529373 11 TUBGCP4 130160 chr15:43492238
NA20536 EUR 3.92806231892525 11 TUBGCP4 130160 chr15:43492238
NA20797 EUR 3.93465363982118 11 TUBGCP4 130160 chr15:43492238
NA11840 EUR 3.94214101328182 11 TUBGCP4 130160 chr15:43492238
NA20503 EUR 3.95732636542952 11 TUBGCP4 130160 chr15:43492238
NA11832 EUR 3.95777037942655 11 TUBGCP4 130160 chr15:43492238
NA19118 AFR 3.95917287096952 11.5 TUBGCP4 130160 chr15:43492238
NA20805 EUR 3.96571439422929 11.5 TUBGCP4 130160 chr15:43492238
HG00125 EUR 3.96654945457703 12 TUBGCP4 130160 chr15:43492238
NA20798 EUR 3.96812826095916 11 TUBGCP4 130160 chr15:43492238
NA12154 EUR 3.9686182734473 11 TUBGCP4 130160 chr15:43492238
NA19121 AFR 3.97341655083652 11 TUBGCP4 130160 chr15:43492238
HG00141 EUR 3.98565616677375 11 TUBGCP4 130160 chr15:43492238
HG00268 EUR 3.99261258419418 11 TUBGCP4 130160 chr15:43492238
HG00376 EUR 3.99395525627863 11 TUBGCP4 130160 chr15:43492238
NA11995 EUR 3.99600284472831 11 TUBGCP4 130160 chr15:43492238
NA20544 EUR 4.00027635743557 11 TUBGCP4 130160 chr15:43492238
HG00260 EUR 4.00085138278477 11 TUBGCP4 130160 chr15:43492238
HG00280 EUR 4.00190482542218 11 TUBGCP4 130160 chr15:43492238
NA19113 AFR 4.01140052667585 11 TUBGCP4 130160 chr15:43492238
NA12812 EUR 4.0157748998238 11 TUBGCP4 130160 chr15:43492238
HG00109 EUR 4.02515253226484 11 TUBGCP4 130160 chr15:43492238
NA12890 EUR 4.03315154786413 11 TUBGCP4 130160 chr15:43492238
NA18511 AFR 4.03688654455557 11.5 TUBGCP4 130160 chr15:43492238
NA19092 AFR 4.03689948242678 11.5 TUBGCP4 130160 chr15:43492238
HG00243 EUR 4.03788031485939 11.5 TUBGCP4 130160 chr15:43492238
HG00154 EUR 4.03908633557172 11 TUBGCP4 130160 chr15:43492238
HG00150 EUR 4.04391715727713 11.5 TUBGCP4 130160 chr15:43492238
HG00185 EUR 4.04586867399495 11 TUBGCP4 130160 chr15:43492238
NA07037 EUR 4.04788108084506 11 TUBGCP4 130160 chr15:43492238
NA12761 EUR 4.04940304221824 11 TUBGCP4 130160 chr15:43492238
NA20520 EUR 4.05161930430041 11 TUBGCP4 130160 chr15:43492238
HG00177 EUR 4.05250654079666 11.5 TUBGCP4 130160 chr15:43492238
NA20811 EUR 4.06151685007303 11 TUBGCP4 130160 chr15:43492238
HG00250 EUR 4.07893289586437 11 TUBGCP4 130160 chr15:43492238
NA19102 AFR 4.08370644188923 12 TUBGCP4 130160 chr15:43492238
HG00148 EUR 4.08372495671823 11 TUBGCP4 130160 chr15:43492238
NA20582 EUR 4.08766128555422 11 TUBGCP4 130160 chr15:43492238
NA19144 AFR 4.08885681920876 11.5 TUBGCP4 130160 chr15:43492238
NA20826 EUR 4.09532302069613 11 TUBGCP4 130160 chr15:43492238
NA20531 EUR 4.0992084771191 11 TUBGCP4 130160 chr15:43492238
NA20534 EUR 4.10356829410456 11 TUBGCP4 130160 chr15:43492238
HG00384 EUR 4.12302341160102 11 TUBGCP4 130160 chr15:43492238
HG00238 EUR 4.12303471926733 11 TUBGCP4 130160 chr15:43492238
HG02215 EUR 4.12554599862197 11 TUBGCP4 130160 chr15:43492238
NA07056 EUR 4.12593593572044 11 TUBGCP4 130160 chr15:43492238
HG00371 EUR 4.13594862732163 11 TUBGCP4 130160 chr15:43492238
NA20521 EUR 4.14510575818375 11.5 TUBGCP4 130160 chr15:43492238
NA20538 EUR 4.14743190969022 11 TUBGCP4 130160 chr15:43492238
NA20799 EUR 4.14934086157121 11 TUBGCP4 130160 chr15:43492238
NA20518 EUR 4.15901822216698 11.5 TUBGCP4 130160 chr15:43492238
NA19207 AFR 4.16137721120756 11.5 TUBGCP4 130160 chr15:43492238
HG00145 EUR 4.16183767281385 11.5 TUBGCP4 130160 chr15:43492238
NA20786 EUR 4.17217413492757 11.5 TUBGCP4 130160 chr15:43492238
HG00100 EUR 4.17220733854608 11 TUBGCP4 130160 chr15:43492238
HG00176 EUR 4.17312913139314 11.5 TUBGCP4 130160 chr15:43492238
NA12813 EUR 4.18657920036807 11 TUBGCP4 130160 chr15:43492238
HG00127 EUR 4.18855789912638 11 TUBGCP4 130160 chr15:43492238
HG00181 EUR 4.18879345067803 11.5 TUBGCP4 130160 chr15:43492238
NA12750 EUR 4.19792203030951 11 TUBGCP4 130160 chr15:43492238
NA20800 EUR 4.19861617457441 11 TUBGCP4 130160 chr15:43492238
NA12347 EUR 4.20179914441248 11 TUBGCP4 130160 chr15:43492238
NA11992 EUR 4.21305034079935 11 TUBGCP4 130160 chr15:43492238
HG00180 EUR 4.21788306497317 11 TUBGCP4 130160 chr15:43492238
NA19209 AFR 4.22151207563648 11 TUBGCP4 130160 chr15:43492238
NA12234 EUR 4.222178373736 11 TUBGCP4 130160 chr15:43492238
HG00155 EUR 4.22597836190472 11 TUBGCP4 130160 chr15:43492238
NA20509 EUR 4.22864798262778 11.5 TUBGCP4 130160 chr15:43492238
HG00158 EUR 4.23144291756169 11 TUBGCP4 130160 chr15:43492238
HG00355 EUR 4.23270424216128 11 TUBGCP4 130160 chr15:43492238
HG00183 EUR 4.23582552541432 11 TUBGCP4 130160 chr15:43492238
NA12341 EUR 4.23751899120056 11 TUBGCP4 130160 chr15:43492238
HG00364 EUR 4.24914996481559 11 TUBGCP4 130160 chr15:43492238
NA19236 AFR 4.26021144888517 11.5 TUBGCP4 130160 chr15:43492238
HG00239 EUR 4.27431791349842 11 TUBGCP4 130160 chr15:43492238
HG00262 EUR 4.27444006070632 11 TUBGCP4 130160 chr15:43492238
NA19222 AFR 4.28292967228971 12 TUBGCP4 130160 chr15:43492238
NA18520 AFR 4.28636855851169 11.5 TUBGCP4 130160 chr15:43492238
HG00099 EUR 4.29399240115617 11 TUBGCP4 130160 chr15:43492238
NA20585 EUR 4.30639329702256 11 TUBGCP4 130160 chr15:43492238
NA12155 EUR 4.30702767113379 11 TUBGCP4 130160 chr15:43492238
HG00383 EUR 4.31668947097706 11.5 TUBGCP4 130160 chr15:43492238
NA12718 EUR 4.324046772268 11 TUBGCP4 130160 chr15:43492238
NA18912 AFR 4.32813355558617 11.5 TUBGCP4 130160 chr15:43492238
NA18486 AFR 4.32928017005862 12 TUBGCP4 130160 chr15:43492238
NA20828 EUR 4.32990075673672 12 TUBGCP4 130160 chr15:43492238
HG00329 EUR 4.33326324714946 11 TUBGCP4 130160 chr15:43492238
NA20581 EUR 4.33326728737584 11 TUBGCP4 130160 chr15:43492238
NA20760 EUR 4.3425987429435 11 TUBGCP4 130160 chr15:43492238
HG00345 EUR 4.34511035209761 11 TUBGCP4 130160 chr15:43492238
HG00326 EUR 4.34788882603917 11 TUBGCP4 130160 chr15:43492238
NA19130 AFR 4.3480759906526 12 TUBGCP4 130160 chr15:43492238
HG00231 EUR 4.35457046849291 11 TUBGCP4 130160 chr15:43492238
NA20752 EUR 4.35782077841998 11 TUBGCP4 130160 chr15:43492238
NA18910 AFR 4.36190239389523 12 TUBGCP4 130160 chr15:43492238
HG00285 EUR 4.36714995241042 11 TUBGCP4 130160 chr15:43492238
NA20589 EUR 4.37100968815525 11 TUBGCP4 130160 chr15:43492238
HG00245 EUR 4.37101823810476 11 TUBGCP4 130160 chr15:43492238
NA12762 EUR 4.37630046207192 11 TUBGCP4 130160 chr15:43492238
NA18916 AFR 4.38704729045925 11.5 TUBGCP4 130160 chr15:43492238
NA19129 AFR 4.39809551971506 12 TUBGCP4 130160 chr15:43492238
HG00102 EUR 4.39962941147141 11.5 TUBGCP4 130160 chr15:43492238
HG00365 EUR 4.40403522989939 11 TUBGCP4 130160 chr15:43492238
HG00110 EUR 4.40417722314756 11 TUBGCP4 130160 chr15:43492238
HG00328 EUR 4.40738629226824 11 TUBGCP4 130160 chr15:43492238
NA12843 EUR 4.41062884986553 11 TUBGCP4 130160 chr15:43492238
HG00379 EUR 4.4197719001856 11 TUBGCP4 130160 chr15:43492238
HG00240 EUR 4.41978585430197 11 TUBGCP4 130160 chr15:43492238
NA20513 EUR 4.42407952467105 11 TUBGCP4 130160 chr15:43492238
NA20807 EUR 4.42708056986741 11 TUBGCP4 130160 chr15:43492238
HG01790 EUR 4.43872526145472 11 TUBGCP4 130160 chr15:43492238
NA20770 EUR 4.44400197746974 11 TUBGCP4 130160 chr15:43492238
NA12005 EUR 4.44663085802728 11.5 TUBGCP4 130160 chr15:43492238
HG00149 EUR 4.45298429234886 11 TUBGCP4 130160 chr15:43492238
NA06989 EUR 4.46725832921533 11 TUBGCP4 130160 chr15:43492238
HG00324 EUR 4.46785845819862 11 TUBGCP4 130160 chr15:43492238
HG00327 EUR 4.47050650291869 11 TUBGCP4 130160 chr15:43492238
HG00276 EUR 4.47754189288778 11 TUBGCP4 130160 chr15:43492238
NA11894 EUR 4.48500099562877 11.5 TUBGCP4 130160 chr15:43492238
HG00275 EUR 4.48638294635064 11 TUBGCP4 130160 chr15:43492238
NA18908 AFR 4.4871999712724 11.5 TUBGCP4 130160 chr15:43492238
NA11994 EUR 4.48938086430971 11 TUBGCP4 130160 chr15:43492238
NA19200 AFR 4.49677844964651 12 TUBGCP4 130160 chr15:43492238
NA18917 AFR 4.50147864384177 11.5 TUBGCP4 130160 chr15:43492238
NA20796 EUR 4.50295979094987 11 TUBGCP4 130160 chr15:43492238
HG00277 EUR 4.50553307908047 11 TUBGCP4 130160 chr15:43492238
NA20524 EUR 4.51045927666969 11 TUBGCP4 130160 chr15:43492238
NA12763 EUR 4.51220627618414 11.5 TUBGCP4 130160 chr15:43492238
NA19247 AFR 4.51928357317062 12 TUBGCP4 130160 chr15:43492238
NA19149 AFR 4.5198690576166 11 TUBGCP4 130160 chr15:43492238
NA20803 EUR 4.52212492165871 11.5 TUBGCP4 130160 chr15:43492238
NA12889 EUR 4.53790755178661 11 TUBGCP4 130160 chr15:43492238
NA19152 AFR 4.54114586312422 12 TUBGCP4 130160 chr15:43492238
HG00124 EUR 4.5449660164561 11.5 TUBGCP4 130160 chr15:43492238
NA20815 EUR 4.55107602127263 11 TUBGCP4 130160 chr15:43492238
HG01791 EUR 4.55365546750724 11.5 TUBGCP4 130160 chr15:43492238
HG00373 EUR 4.55375235692057 11 TUBGCP4 130160 chr15:43492238
HG00132 EUR 4.55594208428203 11.5 TUBGCP4 130160 chr15:43492238
NA12273 EUR 4.55775690007697 11.5 TUBGCP4 130160 chr15:43492238
NA18510 AFR 4.56320390153435 11.5 TUBGCP4 130160 chr15:43492238
NA18498 AFR 4.56474569321186 12 TUBGCP4 130160 chr15:43492238
NA20532 EUR 4.57700270591524 11 TUBGCP4 130160 chr15:43492238
HG00160 EUR 4.59202385207336 11.5 TUBGCP4 130160 chr15:43492238
NA19189 AFR 4.5936380167039 11.5 TUBGCP4 130160 chr15:43492238
NA18489 AFR 4.59938426243158 12 TUBGCP4 130160 chr15:43492238
NA18934 AFR 4.60401448556282 12 TUBGCP4 130160 chr15:43492238
NA20766 EUR 4.60425755355189 11 TUBGCP4 130160 chr15:43492238
HG00119 EUR 4.61572044280008 11.5 TUBGCP4 130160 chr15:43492238
HG00330 EUR 4.62813823434437 11 TUBGCP4 130160 chr15:43492238
NA20754 EUR 4.62879788488953 11.5 TUBGCP4 130160 chr15:43492238
NA19159 AFR 4.6290664178006 12 TUBGCP4 130160 chr15:43492238
NA19190 AFR 4.62948108453664 12 TUBGCP4 130160 chr15:43492238
NA12872 EUR 4.63360327315268 11 TUBGCP4 130160 chr15:43492238
NA20768 EUR 4.63588976078509 11 TUBGCP4 130160 chr15:43492238
NA19172 AFR 4.64297675748192 11.5 TUBGCP4 130160 chr15:43492238
HG00372 EUR 4.64936688547132 11 TUBGCP4 130160 chr15:43492238
NA11930 EUR 4.66254469873964 11 TUBGCP4 130160 chr15:43492238
HG00321 EUR 4.69051265829059 11 TUBGCP4 130160 chr15:43492238
HG00255 EUR 4.69963078027997 11 TUBGCP4 130160 chr15:43492238
NA12815 EUR 4.71469559932022 11 TUBGCP4 130160 chr15:43492238
NA20773 EUR 4.72158045375995 11.5 TUBGCP4 130160 chr15:43492238
NA19256 AFR 4.72240458805668 11 TUBGCP4 130160 chr15:43492238
NA20765 EUR 4.72819808573525 11 TUBGCP4 130160 chr15:43492238
NA18519 AFR 4.7445933664 11.5 TUBGCP4 130160 chr15:43492238
NA19201 AFR 4.75535366388413 11.5 TUBGCP4 130160 chr15:43492238
NA19117 AFR 4.75905530386595 11.5 TUBGCP4 130160 chr15:43492238
NA18861 AFR 4.76701356927769 11.5 TUBGCP4 130160 chr15:43492238
NA19210 AFR 4.7685583427842 11.5 TUBGCP4 130160 chr15:43492238
NA19153 AFR 4.77406107456643 12 TUBGCP4 130160 chr15:43492238
HG00252 EUR 4.77753502436832 11 TUBGCP4 130160 chr15:43492238
HG00309 EUR 4.78155579603922 11 TUBGCP4 130160 chr15:43492238
NA12058 EUR 4.78815945556885 11.5 TUBGCP4 130160 chr15:43492238
NA19175 AFR 4.81586840881573 12 TUBGCP4 130160 chr15:43492238
NA18873 AFR 4.81851329595176 12 TUBGCP4 130160 chr15:43492238
NA19160 AFR 4.8191531300646 11.5 TUBGCP4 130160 chr15:43492238
NA11918 EUR 4.84160564779773 11 TUBGCP4 130160 chr15:43492238
HG00335 EUR 4.85052697826902 11 TUBGCP4 130160 chr15:43492238
NA12043 EUR 4.85211115038641 11 TUBGCP4 130160 chr15:43492238
NA20812 EUR 4.89000162746734 11 TUBGCP4 130160 chr15:43492238
HG00343 EUR 4.8993472314537 11 TUBGCP4 130160 chr15:43492238
NA12814 EUR 4.91700266831455 11 TUBGCP4 130160 chr15:43492238
NA19197 AFR 4.93775798294085 12 TUBGCP4 130160 chr15:43492238
HG00336 EUR 4.94449087918882 11.5 TUBGCP4 130160 chr15:43492238
NA20588 EUR 4.95371841995296 11 TUBGCP4 130160 chr15:43492238
NA20795 EUR 4.9676457312835 11 TUBGCP4 130160 chr15:43492238
NA19116 AFR 4.98665966641705 11.5 TUBGCP4 130160 chr15:43492238
NA19146 AFR 4.99267550753372 11.5 TUBGCP4 130160 chr15:43492238
NA20517 EUR 5.00207159932785 11 TUBGCP4 130160 chr15:43492238
NA19093 AFR 5.00222053679437 12 TUBGCP4 130160 chr15:43492238
NA19107 AFR 5.00870921890768 11.5 TUBGCP4 130160 chr15:43492238
NA19223 AFR 5.01166737828387 12 TUBGCP4 130160 chr15:43492238
NA20528 EUR 5.0221988190853 11 TUBGCP4 130160 chr15:43492238
HG00313 EUR 5.03988045316619 11 TUBGCP4 130160 chr15:43492238
NA19131 AFR 5.03997972338487 12 TUBGCP4 130160 chr15:43492238
NA20769 EUR 5.0513509861366 11 TUBGCP4 130160 chr15:43492238
HG00362 EUR 5.08471817922285 11.5 TUBGCP4 130160 chr15:43492238
NA19108 AFR 5.12488577032632 12 TUBGCP4 130160 chr15:43492238
NA19137 AFR 5.1339653116389 11 TUBGCP4 130160 chr15:43492238
NA18923 AFR 5.15698280041632 11.5 TUBGCP4 130160 chr15:43492238
NA19098 AFR 5.16126555685299 12 TUBGCP4 130160 chr15:43492238
NA18909 AFR 5.16620476345963 12 TUBGCP4 130160 chr15:43492238
NA18868 AFR 5.17274448439809 11.5 TUBGCP4 130160 chr15:43492238
HG00261 EUR 5.17690173291448 11 TUBGCP4 130160 chr15:43492238
NA19204 AFR 5.17722365396915 11.5 TUBGCP4 130160 chr15:43492238
NA18505 AFR 5.17953976245658 11.5 TUBGCP4 130160 chr15:43492238
NA19213 AFR 5.19062413907991 12 TUBGCP4 130160 chr15:43492238
NA18870 AFR 5.21050797631772 11.5 TUBGCP4 130160 chr15:43492238
HG01334 EUR 5.21477356938439 11.5 TUBGCP4 130160 chr15:43492238
NA20508 EUR 5.23382578694636 11 TUBGCP4 130160 chr15:43492238
NA19143 AFR 5.23583687223605 11 TUBGCP4 130160 chr15:43492238
NA19184 AFR 5.23666264930192 12 TUBGCP4 130160 chr15:43492238
NA19119 AFR 5.24355370816141 11.5 TUBGCP4 130160 chr15:43492238
HG00342 EUR 5.25457469390875 11 TUBGCP4 130160 chr15:43492238
HG00242 EUR 5.26459207204715 11 TUBGCP4 130160 chr15:43492238
NA18867 AFR 5.29840073387275 11.5 TUBGCP4 130160 chr15:43492238
NA12873 EUR 5.34141102713136 11 TUBGCP4 130160 chr15:43492238
NA19235 AFR 5.34717279960327 11.5 TUBGCP4 130160 chr15:43492238
NA19214 AFR 5.34953391197528 12 TUBGCP4 130160 chr15:43492238
NA19138 AFR 5.36221674630389 11.5 TUBGCP4 130160 chr15:43492238
NA19198 AFR 5.37170388073471 11.5 TUBGCP4 130160 chr15:43492238
HG00139 EUR 5.37562548822576 11.5 TUBGCP4 130160 chr15:43492238
HG00346 EUR 5.38737671227567 11 TUBGCP4 130160 chr15:43492238
NA20502 EUR 5.42670428368019 11.5 TUBGCP4 130160 chr15:43492238
NA19248 AFR 5.43386984755508 12 TUBGCP4 130160 chr15:43492238
NA12287 EUR 5.43465302240403 11 TUBGCP4 130160 chr15:43492238
NA19147 AFR 5.46890887130646 11.5 TUBGCP4 130160 chr15:43492238
NA18933 AFR 5.47939898719509 12 TUBGCP4 130160 chr15:43492238
NA19171 AFR 5.52059394993504 11.5 TUBGCP4 130160 chr15:43492238
NA18499 AFR 5.53114037142683 11.5 TUBGCP4 130160 chr15:43492238
NA19225 AFR 5.71184119740433 12 TUBGCP4 130160 chr15:43492238
NA11920 EUR 5.76853220662609 11 TUBGCP4 130160 chr15:43492238
NA12283 EUR 5.77114101133908 12 TUBGCP4 130160 chr15:43492238
NA20756 EUR 5.8002899178762 11.5 TUBGCP4 130160 chr15:43492238
NA18502 AFR 5.84234081777559 11.5 TUBGCP4 130160 chr15:43492238
NA19095 AFR 5.8618343998778 12 TUBGCP4 130160 chr15:43492238
NA19257 AFR 5.90509743985322 11 TUBGCP4 130160 chr15:43492238
NA20541 EUR 6.04148769154925 11.5 TUBGCP4 130160 chr15:43492238
NA19099 AFR 6.14741369079108 12 TUBGCP4 130160 chr15:43492238
NA19114 AFR 6.15765709008281 11.5 TUBGCP4 130160 chr15:43492238
HG00261 EUR 0 11 GPX7 226795 chr1:52525366
HG01334 EUR 0.585548212022006 11 GPX7 226795 chr1:52525366
NA20758 EUR 1.07246570704037 11 GPX7 226795 chr1:52525366
HG00361 EUR 1.10529851534154 11 GPX7 226795 chr1:52525366
NA11893 EUR 1.11992846625872 10.5 GPX7 226795 chr1:52525366
NA20765 EUR 1.16401581229884 10.5 GPX7 226795 chr1:52525366
NA12750 EUR 1.18859623530855 10.5 GPX7 226795 chr1:52525366
NA20756 EUR 1.35563222802424 11.5 GPX7 226795 chr1:52525366
HG00259 EUR 1.37241866474782 11 GPX7 226795 chr1:52525366
HG00189 EUR 1.46537925542055 10.5 GPX7 226795 chr1:52525366
HG00116 EUR 1.5309766358351 11 GPX7 226795 chr1:52525366
HG00280 EUR 1.5564263440105 11 GPX7 226795 chr1:52525366
HG00243 EUR 1.62895868367325 11 GPX7 226795 chr1:52525366
HG00257 EUR 1.66354202675717 11 GPX7 226795 chr1:52525366
NA19147 AFR 1.71137264968249 10 GPX7 226795 chr1:52525366
HG00324 EUR 1.73239765763584 10.5 GPX7 226795 chr1:52525366
NA19257 AFR 1.74155387653824 10.5 GPX7 226795 chr1:52525366
HG00187 EUR 1.83621223449168 11 GPX7 226795 chr1:52525366
HG01791 EUR 1.94000673923909 10.5 GPX7 226795 chr1:52525366
HG00323 EUR 1.94393244094123 11 GPX7 226795 chr1:52525366
HG00139 EUR 2.01339038852196 10.5 GPX7 226795 chr1:52525366
HG00232 EUR 2.05848077315329 10.5 GPX7 226795 chr1:52525366
HG00382 EUR 2.2110559443325 10.5 GPX7 226795 chr1:52525366
NA11931 EUR 2.23685872890824 10.5 GPX7 226795 chr1:52525366
HG00096 EUR 2.30355020395128 11 GPX7 226795 chr1:52525366
HG00145 EUR 2.34167658285011 11 GPX7 226795 chr1:52525366
NA20585 EUR 2.34996170983557 11 GPX7 226795 chr1:52525366
HG00284 EUR 2.3975542313111 11 GPX7 226795 chr1:52525366
HG00182 EUR 2.41809413898693 11 GPX7 226795 chr1:52525366
HG00332 EUR 2.45057890022511 10.5 GPX7 226795 chr1:52525366
NA20589 EUR 2.50111869981869 11.5 GPX7 226795 chr1:52525366
NA20544 EUR 2.58625329536867 10.5 GPX7 226795 chr1:52525366
NA12286 EUR 2.58908420346199 10.5 GPX7 226795 chr1:52525366
HG01789 EUR 2.60390745498425 11 GPX7 226795 chr1:52525366
NA20812 EUR 2.62968557821016 10.5 GPX7 226795 chr1:52525366
NA19198 AFR 2.64700640107821 10 GPX7 226795 chr1:52525366
NA12399 EUR 2.65187751190112 11 GPX7 226795 chr1:52525366
NA18923 AFR 2.65430718027352 10 GPX7 226795 chr1:52525366
NA18858 AFR 2.81755584316384 10.5 GPX7 226795 chr1:52525366
NA20754 EUR 2.8313387006011 10.5 GPX7 226795 chr1:52525366
HG00131 EUR 2.9397826440978 11 GPX7 226795 chr1:52525366
NA20811 EUR 3.07564418214731 11 GPX7 226795 chr1:52525366
NA20828 EUR 3.07569626311861 11 GPX7 226795 chr1:52525366
NA12347 EUR 3.1015549339068 10.5 GPX7 226795 chr1:52525366
NA19137 AFR 3.10599157495485 10 GPX7 226795 chr1:52525366
HG00320 EUR 3.18731315716075 11 GPX7 226795 chr1:52525366
NA20808 EUR 3.23145599031261 11 GPX7 226795 chr1:52525366
HG00127 EUR 3.28914565923127 10.5 GPX7 226795 chr1:52525366
HG00271 EUR 3.29529935401146 10.5 GPX7 226795 chr1:52525366
HG00276 EUR 3.34292921609125 11 GPX7 226795 chr1:52525366
NA20581 EUR 3.37132218093161 11 GPX7 226795 chr1:52525366
HG00238 EUR 3.38461382578939 11 GPX7 226795 chr1:52525366
HG00119 EUR 3.38643392839052 10.5 GPX7 226795 chr1:52525366
HG00101 EUR 3.41451041369658 10.5 GPX7 226795 chr1:52525366
HG00329 EUR 3.46026904307579 10 GPX7 226795 chr1:52525366
NA19207 AFR 3.50650293922598 10.5 GPX7 226795 chr1:52525366
NA20815 EUR 3.52030284829118 11 GPX7 226795 chr1:52525366
NA19206 AFR 3.53531020610847 10.5 GPX7 226795 chr1:52525366
HG00242 EUR 3.5446747961204 10.5 GPX7 226795 chr1:52525366
HG00351 EUR 3.5459015511417 11 GPX7 226795 chr1:52525366
HG00125 EUR 3.55130905740912 10 GPX7 226795 chr1:52525366
NA12749 EUR 3.55614342168977 10 GPX7 226795 chr1:52525366
NA18861 AFR 3.61776038756736 10 GPX7 226795 chr1:52525366
NA12413 EUR 3.62769939879382 11 GPX7 226795 chr1:52525366
HG00102 EUR 3.70972344400348 11 GPX7 226795 chr1:52525366
HG00256 EUR 3.76867733146493 10.5 GPX7 226795 chr1:52525366
NA12283 EUR 3.87838160145457 11 GPX7 226795 chr1:52525366
NA11894 EUR 3.88600899935459 11 GPX7 226795 chr1:52525366
HG00110 EUR 3.91515126796778 11 GPX7 226795 chr1:52525366
NA19225 AFR 3.92532227447331 10 GPX7 226795 chr1:52525366
HG00114 EUR 3.94100575595961 11 GPX7 226795 chr1:52525366
HG00252 EUR 3.96187355332003 11 GPX7 226795 chr1:52525366
HG00117 EUR 3.99688069017036 10 GPX7 226795 chr1:52525366
HG00309 EUR 4.01363578463942 10.5 GPX7 226795 chr1:52525366
HG00108 EUR 4.03013154860697 10.5 GPX7 226795 chr1:52525366
NA19160 AFR 4.04214512062529 10 GPX7 226795 chr1:52525366
NA12778 EUR 4.09473052657424 11 GPX7 226795 chr1:52525366
NA20826 EUR 4.1293743487008 11 GPX7 226795 chr1:52525366
NA12546 EUR 4.15037342623499 11 GPX7 226795 chr1:52525366
HG00109 EUR 4.19843574647495 10 GPX7 226795 chr1:52525366
HG00181 EUR 4.29824425207007 11 GPX7 226795 chr1:52525366
HG00121 EUR 4.32544756849127 11 GPX7 226795 chr1:52525366
HG00308 EUR 4.34201995605597 11 GPX7 226795 chr1:52525366
NA20582 EUR 4.35481284645176 11 GPX7 226795 chr1:52525366
HG00233 EUR 4.36259180709459 11 GPX7 226795 chr1:52525366
NA12751 EUR 4.47381059954328 11 GPX7 226795 chr1:52525366
HG00335 EUR 4.48340870260443 11 GPX7 226795 chr1:52525366
HG00150 EUR 4.55005824233112 10 GPX7 226795 chr1:52525366
HG00345 EUR 4.55059738590172 11 GPX7 226795 chr1:52525366
NA12340 EUR 4.59427004965833 11 GPX7 226795 chr1:52525366
NA19190 AFR 4.63639575356056 10 GPX7 226795 chr1:52525366
NA19144 AFR 4.7070499929216 10.5 GPX7 226795 chr1:52525366
HG00138 EUR 4.75852952353328 10.5 GPX7 226795 chr1:52525366
HG00273 EUR 4.75916748163931 11 GPX7 226795 chr1:52525366
NA20810 EUR 4.77678408388471 10 GPX7 226795 chr1:52525366
HG00334 EUR 4.98293512932876 10.5 GPX7 226795 chr1:52525366
NA18933 AFR 4.98744895092623 10.5 GPX7 226795 chr1:52525366
HG00313 EUR 4.98938938068481 11 GPX7 226795 chr1:52525366
NA20809 EUR 5.01199437292996 10.5 GPX7 226795 chr1:52525366
HG00341 EUR 5.15946055368542 10.5 GPX7 226795 chr1:52525366
NA19171 AFR 5.19966362932236 11 GPX7 226795 chr1:52525366
HG00268 EUR 5.21995923538096 10.5 GPX7 226795 chr1:52525366
NA19146 AFR 5.45653249725001 10.5 GPX7 226795 chr1:52525366
NA20528 EUR 5.47275362894474 11 GPX7 226795 chr1:52525366
HG00336 EUR 5.61341941727755 11 GPX7 226795 chr1:52525366
NA18488 AFR 5.63399730514892 10.5 GPX7 226795 chr1:52525366
HG00240 EUR 5.64917172895917 10.5 GPX7 226795 chr1:52525366
HG00183 EUR 5.65665686220145 11 GPX7 226795 chr1:52525366
NA18511 AFR 5.7372601750432 10.5 GPX7 226795 chr1:52525366
NA18909 AFR 5.83810020961156 10 GPX7 226795 chr1:52525366
NA07037 EUR 5.99600654085364 11 GPX7 226795 chr1:52525366
HG00174 EUR 6.02652879166262 10.5 GPX7 226795 chr1:52525366
HG00281 EUR 6.02807559145836 11 GPX7 226795 chr1:52525366
NA12761 EUR 6.05834568406092 11 GPX7 226795 chr1:52525366
HG00326 EUR 6.06656368030553 10.5 GPX7 226795 chr1:52525366
NA12827 EUR 6.08917257045742 11 GPX7 226795 chr1:52525366
NA19204 AFR 6.08920497724628 9.5 GPX7 226795 chr1:52525366
NA12763 EUR 6.1356276026054 10.5 GPX7 226795 chr1:52525366
HG00137 EUR 6.20037721646723 10.5 GPX7 226795 chr1:52525366
NA12489 EUR 6.2092957907701 10.5 GPX7 226795 chr1:52525366
NA19141 AFR 6.23302920738359 10 GPX7 226795 chr1:52525366
NA18917 AFR 6.25447574927093 10.5 GPX7 226795 chr1:52525366
HG00321 EUR 6.30277490074927 11 GPX7 226795 chr1:52525366
NA19201 AFR 6.30988421789381 10 GPX7 226795 chr1:52525366
NA19153 AFR 6.32119592640616 10 GPX7 226795 chr1:52525366
HG00375 EUR 6.32196749736038 11.5 GPX7 226795 chr1:52525366
HG00328 EUR 6.38910155070908 10.5 GPX7 226795 chr1:52525366
NA12777 EUR 6.41744972163717 11.5 GPX7 226795 chr1:52525366
HG00282 EUR 6.43202861032773 10.5 GPX7 226795 chr1:52525366
NA19256 AFR 6.43614442289339 10.5 GPX7 226795 chr1:52525366
NA11840 EUR 6.45300973581444 11 GPX7 226795 chr1:52525366
HG00236 EUR 6.45905558368347 10.5 GPX7 226795 chr1:52525366
HG00258 EUR 6.50382452900167 10 GPX7 226795 chr1:52525366
HG00285 EUR 6.80164106771259 10 GPX7 226795 chr1:52525366
NA12282 EUR 6.89854764835359 10.5 GPX7 226795 chr1:52525366
NA20819 EUR 6.97128766566644 10.5 GPX7 226795 chr1:52525366
HG00185 EUR 6.99567442855638 11 GPX7 226795 chr1:52525366
NA19143 AFR 7.09864097434284 10 GPX7 226795 chr1:52525366
NA19223 AFR 7.11029945201021 10 GPX7 226795 chr1:52525366
NA19095 AFR 7.28681793967443 10.5 GPX7 226795 chr1:52525366
HG00186 EUR 7.33971984134142 10.5 GPX7 226795 chr1:52525366
NA12776 EUR 7.35075601370442 11.5 GPX7 226795 chr1:52525366
NA18870 AFR 7.47047903513795 10.5 GPX7 226795 chr1:52525366
NA12760 EUR 7.60272923256377 11 GPX7 226795 chr1:52525366
NA06994 EUR 7.78583748771446 11 GPX7 226795 chr1:52525366
HG00130 EUR 7.88589841963472 11 GPX7 226795 chr1:52525366
NA19114 AFR 7.89589284394626 11 GPX7 226795 chr1:52525366
NA12872 EUR 7.96372250735476 11 GPX7 226795 chr1:52525366
HG00103 EUR 8.17533761595359 10.5 GPX7 226795 chr1:52525366
HG00331 EUR 8.37914052269123 11 GPX7 226795 chr1:52525366
NA19098 AFR 8.41883422525759 11 GPX7 226795 chr1:52525366
HG00339 EUR 8.48513503641485 11 GPX7 226795 chr1:52525366
NA12829 EUR 8.49975867327108 11 GPX7 226795 chr1:52525366
NA18907 AFR 8.59498523156454 10 GPX7 226795 chr1:52525366
NA18867 AFR 8.90098800997396 10.5 GPX7 226795 chr1:52525366
HG00159 EUR 9.24924968070348 10 GPX7 226795 chr1:52525366
NA19096 AFR 9.31183280913181 10 GPX7 226795 chr1:52525366
HG00330 EUR 9.40167539807549 10.5 GPX7 226795 chr1:52525366
NA20814 EUR 9.49316678266219 10.5 GPX7 226795 chr1:52525366
NA19209 AFR 9.63045723445594 10 GPX7 226795 chr1:52525366
NA12275 EUR 9.68385352745958 10.5 GPX7 226795 chr1:52525366
NA19197 AFR 9.80031400397237 10 GPX7 226795 chr1:52525366
NA19200 AFR 9.82547402872397 11 GPX7 226795 chr1:52525366
NA19108 AFR 10.0946464550213 10 GPX7 226795 chr1:52525366
NA19138 AFR 10.2404523976838 10.5 GPX7 226795 chr1:52525366
NA12718 EUR 10.5659217546832 11 GPX7 226795 chr1:52525366
NA19131 AFR 10.7243245755795 10.5 GPX7 226795 chr1:52525366
HG00327 EUR 10.8151443799082 9.5 GPX7 226795 chr1:52525366
HG00246 EUR 10.8984378170156 11 GPX7 226795 chr1:52525366
NA12775 EUR 10.9751298330335 11 GPX7 226795 chr1:52525366
NA12383 EUR 11.1917491936622 10.5 GPX7 226795 chr1:52525366
NA20807 EUR 11.4356913635852 10.5 GPX7 226795 chr1:52525366
NA12287 EUR 11.566619157498 10 GPX7 226795 chr1:52525366
HG00178 EUR 11.6225276412013 10.5 GPX7 226795 chr1:52525366
NA19107 AFR 11.6671812294909 9.5 GPX7 226795 chr1:52525366
NA18916 AFR 12.1720247045545 10.5 GPX7 226795 chr1:52525366
NA20813 EUR 12.6989075995452 11 GPX7 226795 chr1:52525366
NA19152 AFR 14.1363148554867 10 GPX7 226795 chr1:52525366
NA19210 AFR 15.4185878005351 10.5 GPX7 226795 chr1:52525366
NA12717 EUR 16.9090088526223 10.5 GPX7 226795 chr1:52525366
NA12249 EUR 17.0086891872241 10 GPX7 226795 chr1:52525366
NA18934 AFR 17.0849903189932 10 GPX7 226795 chr1:52525366
NA12058 EUR 19.3949707885543 10.5 GPX7 226795 chr1:52525366
NA19119 AFR 19.7811048270832 10 GPX7 226795 chr1:52525366
NA11892 EUR 19.8132865465206 10.5 GPX7 226795 chr1:52525366
NA12348 EUR 22.3220388144748 10.5 GPX7 226795 chr1:52525366
NA12716 EUR 28.7856126437554 10.5 GPX7 226795 chr1:52525366
HG00096 EUR 0 21 HBG1 31036 chr11:5268667
HG00099 EUR 0 23 HBG1 31036 chr11:5268667
HG00100 EUR 0 21 HBG1 31036 chr11:5268667
HG00101 EUR 0 21 HBG1 31036 chr11:5268667
HG00102 EUR 0 23 HBG1 31036 chr11:5268667
HG00103 EUR 0 23 HBG1 31036 chr11:5268667
HG00108 EUR 0 23 HBG1 31036 chr11:5268667
HG00109 EUR 0 19 HBG1 31036 chr11:5268667
HG00110 EUR 0 23 HBG1 31036 chr11:5268667
HG00111 EUR 0 23 HBG1 31036 chr11:5268667
HG00114 EUR 0 23 HBG1 31036 chr11:5268667
HG00115 EUR 0 21 HBG1 31036 chr11:5268667
HG00116 EUR 0 23 HBG1 31036 chr11:5268667
HG00117 EUR 0 23 HBG1 31036 chr11:5268667
HG00118 EUR 0 23 HBG1 31036 chr11:5268667
HG00119 EUR 0 21 HBG1 31036 chr11:5268667
HG00120 EUR 0 21 HBG1 31036 chr11:5268667
HG00121 EUR 0 23 HBG1 31036 chr11:5268667
HG00123 EUR 0 23 HBG1 31036 chr11:5268667
HG00124 EUR 0 23 HBG1 31036 chr11:5268667
HG00125 EUR 0 23 HBG1 31036 chr11:5268667
HG00127 EUR 0 19 HBG1 31036 chr11:5268667
HG00129 EUR 0 21 HBG1 31036 chr11:5268667
HG00131 EUR 0 23 HBG1 31036 chr11:5268667
HG00133 EUR 0 21 HBG1 31036 chr11:5268667
HG00136 EUR 0 23 HBG1 31036 chr11:5268667
HG00137 EUR 0 23 HBG1 31036 chr11:5268667
HG00138 EUR 0 23 HBG1 31036 chr11:5268667
HG00139 EUR 0 23 HBG1 31036 chr11:5268667
HG00142 EUR 0 21 HBG1 31036 chr11:5268667
HG00145 EUR 0 21 HBG1 31036 chr11:5268667
HG00146 EUR 0 21 HBG1 31036 chr11:5268667
HG00151 EUR 0 19 HBG1 31036 chr11:5268667
HG00154 EUR 0 23 HBG1 31036 chr11:5268667
HG00155 EUR 0 23 HBG1 31036 chr11:5268667
HG00157 EUR 0 23 HBG1 31036 chr11:5268667
HG00158 EUR 0 23 HBG1 31036 chr11:5268667
HG00159 EUR 0 23 HBG1 31036 chr11:5268667
HG00160 EUR 0 23 HBG1 31036 chr11:5268667
HG00171 EUR 0 23 HBG1 31036 chr11:5268667
HG00174 EUR 0 21 HBG1 31036 chr11:5268667
HG00176 EUR 0 21 HBG1 31036 chr11:5268667
HG00177 EUR 0 19 HBG1 31036 chr11:5268667
HG00178 EUR 0 21 HBG1 31036 chr11:5268667
HG00181 EUR 0 21 HBG1 31036 chr11:5268667
HG00182 EUR 0 23 HBG1 31036 chr11:5268667
HG00183 EUR 0 23 HBG1 31036 chr11:5268667
HG00185 EUR 0 21 HBG1 31036 chr11:5268667
HG00186 EUR 0 23 HBG1 31036 chr11:5268667
HG00187 EUR 0 19 HBG1 31036 chr11:5268667
HG00188 EUR 0 23 HBG1 31036 chr11:5268667
HG00189 EUR 0 19 HBG1 31036 chr11:5268667
HG00232 EUR 0 23 HBG1 31036 chr11:5268667
HG00233 EUR 0 23 HBG1 31036 chr11:5268667
HG00235 EUR 0 23 HBG1 31036 chr11:5268667
HG00236 EUR 0 19 HBG1 31036 chr11:5268667
HG00238 EUR 0 23 HBG1 31036 chr11:5268667
HG00239 EUR 0 21 HBG1 31036 chr11:5268667
HG00240 EUR 0 23 HBG1 31036 chr11:5268667
HG00242 EUR 0 21 HBG1 31036 chr11:5268667
HG00243 EUR 0 23 HBG1 31036 chr11:5268667
HG00244 EUR 0 23 HBG1 31036 chr11:5268667
HG00245 EUR 0 21 HBG1 31036 chr11:5268667
HG00246 EUR 0 21 HBG1 31036 chr11:5268667
HG00250 EUR 0 23 HBG1 31036 chr11:5268667
HG00251 EUR 0 21 HBG1 31036 chr11:5268667
HG00252 EUR 0 21 HBG1 31036 chr11:5268667
HG00253 EUR 0 23 HBG1 31036 chr11:5268667
HG00255 EUR 0 23 HBG1 31036 chr11:5268667
HG00256 EUR 0 23 HBG1 31036 chr11:5268667
HG00257 EUR 0 23 HBG1 31036 chr11:5268667
HG00258 EUR 0 21 HBG1 31036 chr11:5268667
HG00259 EUR 0 23 HBG1 31036 chr11:5268667
HG00260 EUR 0 21 HBG1 31036 chr11:5268667
HG00261 EUR 0 21 HBG1 31036 chr11:5268667
HG00262 EUR 0 23 HBG1 31036 chr11:5268667
HG00263 EUR 0 21 HBG1 31036 chr11:5268667
HG00264 EUR 0 23 HBG1 31036 chr11:5268667
HG00265 EUR 0 21 HBG1 31036 chr11:5268667
HG00268 EUR 0 21 HBG1 31036 chr11:5268667
HG00271 EUR 0 21 HBG1 31036 chr11:5268667
HG00272 EUR 0 19 HBG1 31036 chr11:5268667
HG00273 EUR 0 21 HBG1 31036 chr11:5268667
HG00274 EUR 0 21 HBG1 31036 chr11:5268667
HG00275 EUR 0 23 HBG1 31036 chr11:5268667
HG00276 EUR 0 19 HBG1 31036 chr11:5268667
HG00277 EUR 0 23 HBG1 31036 chr11:5268667
HG00278 EUR 0 23 HBG1 31036 chr11:5268667
HG00280 EUR 0 23 HBG1 31036 chr11:5268667
HG00281 EUR 0 23 HBG1 31036 chr11:5268667
HG00282 EUR 0 23 HBG1 31036 chr11:5268667
HG00284 EUR 0 21 HBG1 31036 chr11:5268667
HG00285 EUR 0 23 HBG1 31036 chr11:5268667
HG00306 EUR 0 23 HBG1 31036 chr11:5268667
HG00308 EUR 0 23 HBG1 31036 chr11:5268667
HG00309 EUR 0 19 HBG1 31036 chr11:5268667
HG00310 EUR 0 21 HBG1 31036 chr11:5268667
HG00311 EUR 0 23 HBG1 31036 chr11:5268667
HG00313 EUR 0 23 HBG1 31036 chr11:5268667
HG00315 EUR 0 23 HBG1 31036 chr11:5268667
HG00319 EUR 0 23 HBG1 31036 chr11:5268667
HG00320 EUR 0 23 HBG1 31036 chr11:5268667
HG00321 EUR 0 21 HBG1 31036 chr11:5268667
HG00323 EUR 0 23 HBG1 31036 chr11:5268667
HG00324 EUR 0 21 HBG1 31036 chr11:5268667
HG00325 EUR 0 19 HBG1 31036 chr11:5268667
HG00326 EUR 0 23 HBG1 31036 chr11:5268667
HG00327 EUR 0 21 HBG1 31036 chr11:5268667
HG00328 EUR 0 23 HBG1 31036 chr11:5268667
HG00329 EUR 0 23 HBG1 31036 chr11:5268667
HG00330 EUR 0 23 HBG1 31036 chr11:5268667
HG00331 EUR 0 23 HBG1 31036 chr11:5268667
HG00332 EUR 0 23 HBG1 31036 chr11:5268667
HG00334 EUR 0 21 HBG1 31036 chr11:5268667
HG00335 EUR 0 21 HBG1 31036 chr11:5268667
HG00336 EUR 0 23 HBG1 31036 chr11:5268667
HG00337 EUR 0 23 HBG1 31036 chr11:5268667
HG00338 EUR 0 23 HBG1 31036 chr11:5268667
HG00339 EUR 0 23 HBG1 31036 chr11:5268667
HG00341 EUR 0 23 HBG1 31036 chr11:5268667
HG00342 EUR 0 23 HBG1 31036 chr11:5268667
HG00343 EUR 0 21 HBG1 31036 chr11:5268667
HG00344 EUR 0 23 HBG1 31036 chr11:5268667
HG00345 EUR 0 19 HBG1 31036 chr11:5268667
HG00346 EUR 0 21 HBG1 31036 chr11:5268667
HG00353 EUR 0 23 HBG1 31036 chr11:5268667
HG00361 EUR 0 23 HBG1 31036 chr11:5268667
HG00365 EUR 0 23 HBG1 31036 chr11:5268667
HG00366 EUR 0 21 HBG1 31036 chr11:5268667
HG00367 EUR 0 21 HBG1 31036 chr11:5268667
HG00369 EUR 0 23 HBG1 31036 chr11:5268667
HG00371 EUR 0 23 HBG1 31036 chr11:5268667
HG00372 EUR 0 23 HBG1 31036 chr11:5268667
HG00373 EUR 0 23 HBG1 31036 chr11:5268667
HG00375 EUR 0 21 HBG1 31036 chr11:5268667
HG00376 EUR 0 21 HBG1 31036 chr11:5268667
HG00378 EUR 0 21 HBG1 31036 chr11:5268667
HG00379 EUR 0 23 HBG1 31036 chr11:5268667
HG00380 EUR 0 23 HBG1 31036 chr11:5268667
HG00381 EUR 0 23 HBG1 31036 chr11:5268667
HG00382 EUR 0 19 HBG1 31036 chr11:5268667
HG00383 EUR 0 23 HBG1 31036 chr11:5268667
HG00384 EUR 0 21 HBG1 31036 chr11:5268667
HG01334 EUR 0 21 HBG1 31036 chr11:5268667
HG01791 EUR 0 23 HBG1 31036 chr11:5268667
HG02215 EUR 0 23 HBG1 31036 chr11:5268667
NA06984 EUR 0 21 HBG1 31036 chr11:5268667
NA06986 EUR 0 21 HBG1 31036 chr11:5268667
NA06989 EUR 0 23 HBG1 31036 chr11:5268667
NA06994 EUR 0 19 HBG1 31036 chr11:5268667
NA07037 EUR 0 23 HBG1 31036 chr11:5268667
NA07051 EUR 0 21 HBG1 31036 chr11:5268667
NA07347 EUR 0 21 HBG1 31036 chr11:5268667
NA11840 EUR 0 23 HBG1 31036 chr11:5268667
NA11843 EUR 0 23 HBG1 31036 chr11:5268667
NA11892 EUR 0 21 HBG1 31036 chr11:5268667
NA11893 EUR 0 23 HBG1 31036 chr11:5268667
NA11894 EUR 0 23 HBG1 31036 chr11:5268667
NA11918 EUR 0 21 HBG1 31036 chr11:5268667
NA11920 EUR 0 23 HBG1 31036 chr11:5268667
NA11930 EUR 0 23 HBG1 31036 chr11:5268667
NA11931 EUR 0 23 HBG1 31036 chr11:5268667
NA11992 EUR 0 23 HBG1 31036 chr11:5268667
NA12005 EUR 0 23 HBG1 31036 chr11:5268667
NA12043 EUR 0 21 HBG1 31036 chr11:5268667
NA12045 EUR 0 23 HBG1 31036 chr11:5268667
NA12058 EUR 0 23 HBG1 31036 chr11:5268667
NA12249 EUR 0 21 HBG1 31036 chr11:5268667
NA12272 EUR 0 21 HBG1 31036 chr11:5268667
NA12273 EUR 0 23 HBG1 31036 chr11:5268667
NA12275 EUR 0 23 HBG1 31036 chr11:5268667
NA12282 EUR 0 21 HBG1 31036 chr11:5268667
NA12283 EUR 0 23 HBG1 31036 chr11:5268667
NA12286 EUR 0 23 HBG1 31036 chr11:5268667
NA12287 EUR 0 23 HBG1 31036 chr11:5268667
NA12340 EUR 0 19 HBG1 31036 chr11:5268667
NA12341 EUR 0 23 HBG1 31036 chr11:5268667
NA12342 EUR 0 23 HBG1 31036 chr11:5268667
NA12347 EUR 0 23 HBG1 31036 chr11:5268667
NA12348 EUR 0 23 HBG1 31036 chr11:5268667
NA12383 EUR 0 21 HBG1 31036 chr11:5268667
NA12399 EUR 0 23 HBG1 31036 chr11:5268667
NA12400 EUR 0 23 HBG1 31036 chr11:5268667
NA12413 EUR 0 23 HBG1 31036 chr11:5268667
NA12546 EUR 0 21 HBG1 31036 chr11:5268667
NA12716 EUR 0 23 HBG1 31036 chr11:5268667
NA12717 EUR 0 23 HBG1 31036 chr11:5268667
NA12718 EUR 0 21 HBG1 31036 chr11:5268667
NA12749 EUR 0 21 HBG1 31036 chr11:5268667
NA12750 EUR 0 21 HBG1 31036 chr11:5268667
NA12751 EUR 0 21 HBG1 31036 chr11:5268667
NA12760 EUR 0 21 HBG1 31036 chr11:5268667
NA12761 EUR 0 23 HBG1 31036 chr11:5268667
NA12763 EUR 0 21 HBG1 31036 chr11:5268667
NA12775 EUR 0 21 HBG1 31036 chr11:5268667
NA12776 EUR 0 23 HBG1 31036 chr11:5268667
NA12777 EUR 0 23 HBG1 31036 chr11:5268667
NA12778 EUR 0 23 HBG1 31036 chr11:5268667
NA12813 EUR 0 19 HBG1 31036 chr11:5268667
NA12827 EUR 0 23 HBG1 31036 chr11:5268667
NA12829 EUR 0 23 HBG1 31036 chr11:5268667
NA12830 EUR 0 23 HBG1 31036 chr11:5268667
NA12842 EUR 0 19 HBG1 31036 chr11:5268667
NA12843 EUR 0 23 HBG1 31036 chr11:5268667
NA12872 EUR 0 23 HBG1 31036 chr11:5268667
NA12889 EUR 0 23 HBG1 31036 chr11:5268667
NA12890 EUR 0 23 HBG1 31036 chr11:5268667
NA18486 AFR 0 21 HBG1 31036 chr11:5268667
NA18488 AFR 0 23 HBG1 31036 chr11:5268667
NA18489 AFR 0 23 HBG1 31036 chr11:5268667
NA18498 AFR 0 23 HBG1 31036 chr11:5268667
NA18499 AFR 0 23 HBG1 31036 chr11:5268667
NA18505 AFR 0 23 HBG1 31036 chr11:5268667
NA18508 AFR 0 23 HBG1 31036 chr11:5268667
NA18510 AFR 0 23 HBG1 31036 chr11:5268667
NA18511 AFR 0 23 HBG1 31036 chr11:5268667
NA18517 AFR 0 23 HBG1 31036 chr11:5268667
NA18519 AFR 0 23 HBG1 31036 chr11:5268667
NA18520 AFR 0 23 HBG1 31036 chr11:5268667
NA18858 AFR 0 23 HBG1 31036 chr11:5268667
NA18861 AFR 0 23 HBG1 31036 chr11:5268667
NA18867 AFR 0 23 HBG1 31036 chr11:5268667
NA18868 AFR 0 23 HBG1 31036 chr11:5268667
NA18870 AFR 0 23 HBG1 31036 chr11:5268667
NA18873 AFR 0 23 HBG1 31036 chr11:5268667
NA18907 AFR 0 21 HBG1 31036 chr11:5268667
NA18908 AFR 0 23 HBG1 31036 chr11:5268667
NA18909 AFR 0 23 HBG1 31036 chr11:5268667
NA18910 AFR 0 23 HBG1 31036 chr11:5268667
NA18912 AFR 0 23 HBG1 31036 chr11:5268667
NA18916 AFR 0 23 HBG1 31036 chr11:5268667
NA18917 AFR 0 23 HBG1 31036 chr11:5268667
NA18923 AFR 0 23 HBG1 31036 chr11:5268667
NA18933 AFR 0 23 HBG1 31036 chr11:5268667
NA18934 AFR 0 23 HBG1 31036 chr11:5268667
NA19092 AFR 0 21 HBG1 31036 chr11:5268667
NA19093 AFR 0 23 HBG1 31036 chr11:5268667
NA19098 AFR 0 23 HBG1 31036 chr11:5268667
NA19102 AFR 0 23 HBG1 31036 chr11:5268667
NA19107 AFR 0 23 HBG1 31036 chr11:5268667
NA19108 AFR 0 23 HBG1 31036 chr11:5268667
NA19114 AFR 0 23 HBG1 31036 chr11:5268667
NA19116 AFR 0 23 HBG1 31036 chr11:5268667
NA19119 AFR 0 23 HBG1 31036 chr11:5268667
NA19121 AFR 0 23 HBG1 31036 chr11:5268667
NA19129 AFR 0 23 HBG1 31036 chr11:5268667
NA19130 AFR 0 23 HBG1 31036 chr11:5268667
NA19131 AFR 0 23 HBG1 31036 chr11:5268667
NA19137 AFR 0 23 HBG1 31036 chr11:5268667
NA19138 AFR 0 23 HBG1 31036 chr11:5268667
NA19141 AFR 0 23 HBG1 31036 chr11:5268667
NA19143 AFR 0 21 HBG1 31036 chr11:5268667
NA19144 AFR 0 23 HBG1 31036 chr11:5268667
NA19146 AFR 0 23 HBG1 31036 chr11:5268667
NA19147 AFR 0 23 HBG1 31036 chr11:5268667
NA19152 AFR 0 21 HBG1 31036 chr11:5268667
NA19153 AFR 0 23 HBG1 31036 chr11:5268667
NA19159 AFR 0 23 HBG1 31036 chr11:5268667
NA19160 AFR 0 23 HBG1 31036 chr11:5268667
NA19171 AFR 0 23 HBG1 31036 chr11:5268667
NA19172 AFR 0 23 HBG1 31036 chr11:5268667
NA19189 AFR 0 23 HBG1 31036 chr11:5268667
NA19190 AFR 0 23 HBG1 31036 chr11:5268667
NA19197 AFR 0 23 HBG1 31036 chr11:5268667
NA19198 AFR 0 23 HBG1 31036 chr11:5268667
NA19200 AFR 0 23 HBG1 31036 chr11:5268667
NA19201 AFR 0 21 HBG1 31036 chr11:5268667
NA19204 AFR 0 23 HBG1 31036 chr11:5268667
NA19206 AFR 0 23 HBG1 31036 chr11:5268667
NA19207 AFR 0 23 HBG1 31036 chr11:5268667
NA19209 AFR 0 23 HBG1 31036 chr11:5268667
NA19210 AFR 0 23 HBG1 31036 chr11:5268667
NA19213 AFR 0 23 HBG1 31036 chr11:5268667
NA19223 AFR 0 23 HBG1 31036 chr11:5268667
NA19225 AFR 0 23 HBG1 31036 chr11:5268667
NA19235 AFR 0 23 HBG1 31036 chr11:5268667
NA19236 AFR 0 21 HBG1 31036 chr11:5268667
NA19247 AFR 0 23 HBG1 31036 chr11:5268667
NA19248 AFR 0 23 HBG1 31036 chr11:5268667
NA19256 AFR 0 23 HBG1 31036 chr11:5268667
NA19257 AFR 0 23 HBG1 31036 chr11:5268667
NA20502 EUR 0 21 HBG1 31036 chr11:5268667
NA20506 EUR 0 23 HBG1 31036 chr11:5268667
NA20507 EUR 0 23 HBG1 31036 chr11:5268667
NA20508 EUR 0 19 HBG1 31036 chr11:5268667
NA20509 EUR 0 23 HBG1 31036 chr11:5268667
NA20510 EUR 0 23 HBG1 31036 chr11:5268667
NA20514 EUR 0 21 HBG1 31036 chr11:5268667
NA20516 EUR 0 19 HBG1 31036 chr11:5268667
NA20517 EUR 0 19 HBG1 31036 chr11:5268667
NA20520 EUR 0 21 HBG1 31036 chr11:5268667
NA20527 EUR 0 23 HBG1 31036 chr11:5268667
NA20528 EUR 0 21 HBG1 31036 chr11:5268667
NA20535 EUR 0 21 HBG1 31036 chr11:5268667
NA20536 EUR 0 23 HBG1 31036 chr11:5268667
NA20542 EUR 0 23 HBG1 31036 chr11:5268667
NA20543 EUR 0 21 HBG1 31036 chr11:5268667
NA20544 EUR 0 23 HBG1 31036 chr11:5268667
NA20581 EUR 0 23 HBG1 31036 chr11:5268667
NA20582 EUR 0 23 HBG1 31036 chr11:5268667
NA20585 EUR 0 21 HBG1 31036 chr11:5268667
NA20586 EUR 0 23 HBG1 31036 chr11:5268667
NA20588 EUR 0 23 HBG1 31036 chr11:5268667
NA20589 EUR 0 21 HBG1 31036 chr11:5268667
NA20752 EUR 0 23 HBG1 31036 chr11:5268667
NA20754 EUR 0 23 HBG1 31036 chr11:5268667
NA20756 EUR 0 23 HBG1 31036 chr11:5268667
NA20757 EUR 0 23 HBG1 31036 chr11:5268667
NA20758 EUR 0 21 HBG1 31036 chr11:5268667
NA20759 EUR 0 23 HBG1 31036 chr11:5268667
NA20760 EUR 0 23 HBG1 31036 chr11:5268667
NA20761 EUR 0 21 HBG1 31036 chr11:5268667
NA20765 EUR 0 21 HBG1 31036 chr11:5268667
NA20766 EUR 0 23 HBG1 31036 chr11:5268667
NA20768 EUR 0 21 HBG1 31036 chr11:5268667
NA20769 EUR 0 23 HBG1 31036 chr11:5268667
NA20770 EUR 0 21 HBG1 31036 chr11:5268667
NA20771 EUR 0 21 HBG1 31036 chr11:5268667
NA20772 EUR 0 23 HBG1 31036 chr11:5268667
NA20773 EUR 0 23 HBG1 31036 chr11:5268667
NA20774 EUR 0 23 HBG1 31036 chr11:5268667
NA20778 EUR 0 23 HBG1 31036 chr11:5268667
NA20783 EUR 0 23 HBG1 31036 chr11:5268667
NA20785 EUR 0 21 HBG1 31036 chr11:5268667
NA20786 EUR 0 23 HBG1 31036 chr11:5268667
NA20787 EUR 0 21 HBG1 31036 chr11:5268667
NA20790 EUR 0 23 HBG1 31036 chr11:5268667
NA20792 EUR 0 23 HBG1 31036 chr11:5268667
NA20795 EUR 0 23 HBG1 31036 chr11:5268667
NA20796 EUR 0 23 HBG1 31036 chr11:5268667
NA20797 EUR 0 19 HBG1 31036 chr11:5268667
NA20798 EUR 0 23 HBG1 31036 chr11:5268667
NA20799 EUR 0 19 HBG1 31036 chr11:5268667
NA20800 EUR 0 21 HBG1 31036 chr11:5268667
NA20801 EUR 0 21 HBG1 31036 chr11:5268667
NA20802 EUR 0 23 HBG1 31036 chr11:5268667
NA20803 EUR 0 23 HBG1 31036 chr11:5268667
NA20804 EUR 0 23 HBG1 31036 chr11:5268667
NA20805 EUR 0 23 HBG1 31036 chr11:5268667
NA20806 EUR 0 23 HBG1 31036 chr11:5268667
NA20807 EUR 0 23 HBG1 31036 chr11:5268667
NA20808 EUR 0 23 HBG1 31036 chr11:5268667
NA20809 EUR 0 21 HBG1 31036 chr11:5268667
NA20810 EUR 0 21 HBG1 31036 chr11:5268667
NA20811 EUR 0 21 HBG1 31036 chr11:5268667
NA20812 EUR 0 21 HBG1 31036 chr11:5268667
NA20813 EUR 0 21 HBG1 31036 chr11:5268667
NA20814 EUR 0 23 HBG1 31036 chr11:5268667
NA20815 EUR 0 23 HBG1 31036 chr11:5268667
NA20819 EUR 0 19 HBG1 31036 chr11:5268667
NA20826 EUR 0 23 HBG1 31036 chr11:5268667
NA20828 EUR 0 23 HBG1 31036 chr11:5268667
NA12717 EUR 0.0430699201756539 11.5 GPRC5C 179974 chr17:74440981
NA19138 AFR 0.302534458830662 10.5 GPRC5C 179974 chr17:74440981
NA19201 AFR 0.399330578255719 11 GPRC5C 179974 chr17:74440981
HG00383 EUR 0.503394982314562 11.5 GPRC5C 179974 chr17:74440981
NA19172 AFR 0.506323399246903 11 GPRC5C 179974 chr17:74440981
NA12775 EUR 0.568892221206167 12 GPRC5C 179974 chr17:74440981
NA11920 EUR 0.634644347906023 11.5 GPRC5C 179974 chr17:74440981
NA12273 EUR 0.690893041188348 12 GPRC5C 179974 chr17:74440981
NA11892 EUR 0.97040801412104 12.5 GPRC5C 179974 chr17:74440981
HG00102 EUR 1.10247577587658 12 GPRC5C 179974 chr17:74440981
NA19160 AFR 1.13255812993685 11 GPRC5C 179974 chr17:74440981
NA20586 EUR 1.17786817488938 12 GPRC5C 179974 chr17:74440981
NA20585 EUR 1.30114679503501 11.5 GPRC5C 179974 chr17:74440981
HG00186 EUR 1.33158181769423 11.5 GPRC5C 179974 chr17:74440981
NA18868 AFR 1.38348943566141 11.5 GPRC5C 179974 chr17:74440981
NA12776 EUR 1.40772415364473 12 GPRC5C 179974 chr17:74440981
HG00341 EUR 1.59481930486947 12 GPRC5C 179974 chr17:74440981
NA19207 AFR 1.60163359235764 11 GPRC5C 179974 chr17:74440981
NA12413 EUR 2.01841742016785 12 GPRC5C 179974 chr17:74440981
NA20765 EUR 2.04116670313386 11.5 GPRC5C 179974 chr17:74440981
NA19141 AFR 2.08503823193546 10.5 GPRC5C 179974 chr17:74440981
NA18858 AFR 2.35761705628165 11 GPRC5C 179974 chr17:74440981
NA19147 AFR 2.43635841749579 11 GPRC5C 179974 chr17:74440981
HG00337 EUR 2.64697278499273 11.5 GPRC5C 179974 chr17:74440981
NA11893 EUR 2.66758723876977 12 GPRC5C 179974 chr17:74440981
NA11931 EUR 2.66947356531927 12 GPRC5C 179974 chr17:74440981
NA20814 EUR 2.83111734247417 11.5 GPRC5C 179974 chr17:74440981
HG00376 EUR 2.84102487544234 12 GPRC5C 179974 chr17:74440981
HG00259 EUR 2.84555468405747 12 GPRC5C 179974 chr17:74440981
HG00182 EUR 2.84673027452624 12 GPRC5C 179974 chr17:74440981
HG00319 EUR 2.85581069174357 11.5 GPRC5C 179974 chr17:74440981
NA12287 EUR 2.88554378105055 12 GPRC5C 179974 chr17:74440981
HG00261 EUR 2.96858523663877 11.5 GPRC5C 179974 chr17:74440981
HG00263 EUR 2.99719348967517 12 GPRC5C 179974 chr17:74440981
NA11918 EUR 3.03814022705306 11.5 GPRC5C 179974 chr17:74440981
HG00171 EUR 3.07002886318093 12 GPRC5C 179974 chr17:74440981
NA20758 EUR 3.07212895214155 11.5 GPRC5C 179974 chr17:74440981
NA20759 EUR 3.07337568324791 12 GPRC5C 179974 chr17:74440981
NA19223 AFR 3.07910901104782 11 GPRC5C 179974 chr17:74440981
HG00353 EUR 3.08307272211888 11.5 GPRC5C 179974 chr17:74440981
HG00101 EUR 3.09732529407757 12 GPRC5C 179974 chr17:74440981
NA19190 AFR 3.10575188667279 11 GPRC5C 179974 chr17:74440981
NA20588 EUR 3.11773770838241 12 GPRC5C 179974 chr17:74440981
HG00127 EUR 3.12568256482128 12 GPRC5C 179974 chr17:74440981
NA19129 AFR 3.25776184062428 11 GPRC5C 179974 chr17:74440981
HG00111 EUR 3.4109479175482 12 GPRC5C 179974 chr17:74440981
NA19153 AFR 3.45106292566856 10.5 GPRC5C 179974 chr17:74440981
HG00181 EUR 3.47989362925121 12 GPRC5C 179974 chr17:74440981
NA20760 EUR 3.50644711307226 12 GPRC5C 179974 chr17:74440981
HG00136 EUR 3.50930020759346 12 GPRC5C 179974 chr17:74440981
HG00285 EUR 3.69654670422619 12 GPRC5C 179974 chr17:74440981
HG00378 EUR 3.69676960535353 12 GPRC5C 179974 chr17:74440981
NA18861 AFR 3.75050823814448 11.5 GPRC5C 179974 chr17:74440981
HG00125 EUR 3.7824848467693 12 GPRC5C 179974 chr17:74440981
NA19209 AFR 3.80662058891099 11 GPRC5C 179974 chr17:74440981
HG00327 EUR 3.83711259116 11.5 GPRC5C 179974 chr17:74440981
NA12718 EUR 3.85666081197475 11.5 GPRC5C 179974 chr17:74440981
NA12827 EUR 3.9095109788306 12 GPRC5C 179974 chr17:74440981
NA19143 AFR 3.99050552940155 11 GPRC5C 179974 chr17:74440981
HG00275 EUR 4.00750354153005 12 GPRC5C 179974 chr17:74440981
NA18933 AFR 4.1015631002562 10.5 GPRC5C 179974 chr17:74440981
NA12383 EUR 4.12429499047733 12 GPRC5C 179974 chr17:74440981
NA18923 AFR 4.2009327548059 10.5 GPRC5C 179974 chr17:74440981
HG00174 EUR 4.20760943377824 11.5 GPRC5C 179974 chr17:74440981
HG00139 EUR 4.21271870806979 12 GPRC5C 179974 chr17:74440981
NA20544 EUR 4.21323833223944 12 GPRC5C 179974 chr17:74440981
HG00238 EUR 4.21892239141021 12 GPRC5C 179974 chr17:74440981
NA07347 EUR 4.2382345186946 11.5 GPRC5C 179974 chr17:74440981
HG00274 EUR 4.24432140100902 12 GPRC5C 179974 chr17:74440981
HG00154 EUR 4.262919932654 11.5 GPRC5C 179974 chr17:74440981
NA20752 EUR 4.30687482857509 12 GPRC5C 179974 chr17:74440981
NA20826 EUR 4.3420506873927 11.5 GPRC5C 179974 chr17:74440981
HG00268 EUR 4.35190332209164 11.5 GPRC5C 179974 chr17:74440981
HG00185 EUR 4.36622236797572 12 GPRC5C 179974 chr17:74440981
NA19236 AFR 4.37792138066268 11 GPRC5C 179974 chr17:74440981
HG00109 EUR 4.45141077717107 11.5 GPRC5C 179974 chr17:74440981
HG00329 EUR 4.46217410274449 11.5 GPRC5C 179974 chr17:74440981
NA19108 AFR 4.49570139839913 11 GPRC5C 179974 chr17:74440981
NA12763 EUR 4.52800185277307 12 GPRC5C 179974 chr17:74440981
HG00310 EUR 4.58488408597989 12 GPRC5C 179974 chr17:74440981
NA18916 AFR 4.61428517303599 10.5 GPRC5C 179974 chr17:74440981
HG00344 EUR 4.61952703492374 12 GPRC5C 179974 chr17:74440981
NA19171 AFR 4.62272512026309 11 GPRC5C 179974 chr17:74440981
HG00253 EUR 4.63735554118474 12 GPRC5C 179974 chr17:74440981
HG00328 EUR 4.63952981197481 12 GPRC5C 179974 chr17:74440981
HG00381 EUR 4.66769623913296 12 GPRC5C 179974 chr17:74440981
HG00236 EUR 4.68724210767009 11.5 GPRC5C 179974 chr17:74440981
NA12778 EUR 4.6907029253155 12 GPRC5C 179974 chr17:74440981
NA12399 EUR 4.71288661149819 11.5 GPRC5C 179974 chr17:74440981
NA06994 EUR 4.91858625874686 12 GPRC5C 179974 chr17:74440981
HG00271 EUR 5.02035076836069 12 GPRC5C 179974 chr17:74440981
NA19107 AFR 5.02328799461502 11 GPRC5C 179974 chr17:74440981
HG00256 EUR 5.03526675660913 12 GPRC5C 179974 chr17:74440981
NA20808 EUR 5.04452045419163 12 GPRC5C 179974 chr17:74440981
NA12283 EUR 5.0590032317934 11.5 GPRC5C 179974 chr17:74440981
NA19206 AFR 5.12164823368369 11 GPRC5C 179974 chr17:74440981
NA20807 EUR 5.13729905570085 12 GPRC5C 179974 chr17:74440981
NA20757 EUR 5.16360101541868 11.5 GPRC5C 179974 chr17:74440981
HG00382 EUR 5.17652243612708 11.5 GPRC5C 179974 chr17:74440981
NA19152 AFR 5.18047219515652 10.5 GPRC5C 179974 chr17:74440981
HG02215 EUR 5.25098613970613 12 GPRC5C 179974 chr17:74440981
NA19159 AFR 5.33787710858426 11 GPRC5C 179974 chr17:74440981
HG00273 EUR 5.36282327667166 11.5 GPRC5C 179974 chr17:74440981
NA19189 AFR 5.39368441370843 11 GPRC5C 179974 chr17:74440981
NA19114 AFR 5.46948233911991 11 GPRC5C 179974 chr17:74440981
NA07037 EUR 5.48819511822669 12 GPRC5C 179974 chr17:74440981
HG00159 EUR 5.48940493813262 12 GPRC5C 179974 chr17:74440981
NA12760 EUR 5.50989146730537 12 GPRC5C 179974 chr17:74440981
HG00189 EUR 5.57744693573957 12 GPRC5C 179974 chr17:74440981
NA20812 EUR 5.59397486893037 12 GPRC5C 179974 chr17:74440981
NA20815 EUR 5.62914250646493 12 GPRC5C 179974 chr17:74440981
NA18510 AFR 5.65980609627021 11 GPRC5C 179974 chr17:74440981
NA18517 AFR 5.76804289946402 11.5 GPRC5C 179974 chr17:74440981
HG00338 EUR 5.87177022757195 12.5 GPRC5C 179974 chr17:74440981
NA20756 EUR 5.94090321561622 11.5 GPRC5C 179974 chr17:74440981
HG00131 EUR 5.96832085164562 12 GPRC5C 179974 chr17:74440981
NA12546 EUR 5.96918968846586 11.5 GPRC5C 179974 chr17:74440981
HG00346 EUR 6.01893713652367 11.5 GPRC5C 179974 chr17:74440981
HG00108 EUR 6.06435133764823 12 GPRC5C 179974 chr17:74440981
HG00277 EUR 6.07469041589335 12.5 GPRC5C 179974 chr17:74440981
HG00276 EUR 6.19286326702289 12 GPRC5C 179974 chr17:74440981
NA20543 EUR 6.22457886803226 12 GPRC5C 179974 chr17:74440981
NA12829 EUR 6.23921211513941 11.5 GPRC5C 179974 chr17:74440981
NA12282 EUR 6.26693491445393 11.5 GPRC5C 179974 chr17:74440981
HG00252 EUR 6.41492869988384 12 GPRC5C 179974 chr17:74440981
HG00280 EUR 6.47655777323204 12 GPRC5C 179974 chr17:74440981
NA20589 EUR 6.48223298624457 12 GPRC5C 179974 chr17:74440981
NA20801 EUR 6.56806639597245 12 GPRC5C 179974 chr17:74440981
HG00339 EUR 6.57737047229596 12 GPRC5C 179974 chr17:74440981
NA20803 EUR 6.59248510294619 12 GPRC5C 179974 chr17:74440981
HG00114 EUR 6.6391236780859 11.5 GPRC5C 179974 chr17:74440981
HG00138 EUR 6.66371199977384 11.5 GPRC5C 179974 chr17:74440981
NA19137 AFR 6.66991900481809 11 GPRC5C 179974 chr17:74440981
NA20802 EUR 6.7402552971365 12 GPRC5C 179974 chr17:74440981
NA18909 AFR 6.78895086113426 11.5 GPRC5C 179974 chr17:74440981
HG00284 EUR 6.83520363835823 11.5 GPRC5C 179974 chr17:74440981
HG00325 EUR 6.87268591382163 11.5 GPRC5C 179974 chr17:74440981
HG00110 EUR 6.8999793708689 12 GPRC5C 179974 chr17:74440981
HG00251 EUR 6.93980228644708 12 GPRC5C 179974 chr17:74440981
HG00315 EUR 6.99589386473992 11.5 GPRC5C 179974 chr17:74440981
HG01791 EUR 7.02241255713419 11.5 GPRC5C 179974 chr17:74440981
HG00332 EUR 7.04591497043517 12 GPRC5C 179974 chr17:74440981
HG00096 EUR 7.1642257292015 12 GPRC5C 179974 chr17:74440981
NA19225 AFR 7.27025118078724 10.5 GPRC5C 179974 chr17:74440981
HG00121 EUR 7.4918330584973 12 GPRC5C 179974 chr17:74440981
NA12751 EUR 7.59937623256457 12 GPRC5C 179974 chr17:74440981
HG00282 EUR 7.62352302153253 12 GPRC5C 179974 chr17:74440981
HG00324 EUR 7.64201510388938 11.5 GPRC5C 179974 chr17:74440981
NA20581 EUR 7.80396524834313 12 GPRC5C 179974 chr17:74440981
NA11840 EUR 7.82661994079636 12 GPRC5C 179974 chr17:74440981
HG00323 EUR 7.83986027716461 12 GPRC5C 179974 chr17:74440981
HG00321 EUR 8.00334083903753 11.5 GPRC5C 179974 chr17:74440981
HG00334 EUR 8.0567146334002 12 GPRC5C 179974 chr17:74440981
NA19256 AFR 8.21616687573642 11 GPRC5C 179974 chr17:74440981
HG00260 EUR 8.28462533629086 12 GPRC5C 179974 chr17:74440981
NA12347 EUR 8.2889513026301 12 GPRC5C 179974 chr17:74440981
HG00375 EUR 8.29541781776313 12 GPRC5C 179974 chr17:74440981
NA20754 EUR 8.30250794820357 12 GPRC5C 179974 chr17:74440981
HG00330 EUR 8.33749974400176 11.5 GPRC5C 179974 chr17:74440981
HG00336 EUR 8.40093075195042 12 GPRC5C 179974 chr17:74440981
HG00137 EUR 8.43078326533732 11.5 GPRC5C 179974 chr17:74440981
HG00281 EUR 8.44808188198244 12 GPRC5C 179974 chr17:74440981
HG00343 EUR 8.49746526816881 11.5 GPRC5C 179974 chr17:74440981
HG00246 EUR 8.58574167408997 11.5 GPRC5C 179974 chr17:74440981
HG00257 EUR 8.66713509551035 11.5 GPRC5C 179974 chr17:74440981
NA19131 AFR 8.97651831854736 11 GPRC5C 179974 chr17:74440981
NA20540 EUR 9.63569370859625 11 GPRC5C 179974 chr17:74440981
NA19257 AFR 9.70893913201107 11 GPRC5C 179974 chr17:74440981
NA20828 EUR 9.73554382183874 11 GPRC5C 179974 chr17:74440981
NA18908 AFR 9.74368750057405 11 GPRC5C 179974 chr17:74440981
NA12749 EUR 9.82323653253759 11.5 GPRC5C 179974 chr17:74440981
HG00178 EUR 9.92822375140194 12 GPRC5C 179974 chr17:74440981
NA20809 EUR 10.002110153806 12.5 GPRC5C 179974 chr17:74440981
HG00331 EUR 10.0662358864234 11.5 GPRC5C 179974 chr17:74440981
NA18907 AFR 10.2038042519298 11 GPRC5C 179974 chr17:74440981
NA18511 AFR 10.320537481954 10.5 GPRC5C 179974 chr17:74440981
NA20542 EUR 10.4237655928924 12 GPRC5C 179974 chr17:74440981
HG00345 EUR 10.4427855576754 12 GPRC5C 179974 chr17:74440981
HG00232 EUR 10.5515106353756 12 GPRC5C 179974 chr17:74440981
HG00240 EUR 10.8546436961091 11.5 GPRC5C 179974 chr17:74440981
HG00250 EUR 11.4507384835678 11.5 GPRC5C 179974 chr17:74440981
NA12275 EUR 11.6183847566383 11.5 GPRC5C 179974 chr17:74440981
HG00342 EUR 11.8783505480967 12 GPRC5C 179974 chr17:74440981
HG00313 EUR 12.0896151723521 11.5 GPRC5C 179974 chr17:74440981
NA12777 EUR 12.2735044247946 12 GPRC5C 179974 chr17:74440981
NA19197 AFR 13.0468926166464 10.5 GPRC5C 179974 chr17:74440981
NA20582 EUR 13.0923563610618 12 GPRC5C 179974 chr17:74440981
NA11894 EUR 13.7404028815373 12.5 GPRC5C 179974 chr17:74440981
NA18910 AFR 13.7660440273053 11 GPRC5C 179974 chr17:74440981
HG01334 EUR 14.8723318752329 12 GPRC5C 179974 chr17:74440981
HG00278 EUR 15.7141248960903 11.5 GPRC5C 179974 chr17:74440981
HG00326 EUR 18.1000711471786 11.5 GPRC5C 179974 chr17:74440981
NA20761 EUR 18.7030437564411 11 GPRC5C 179974 chr17:74440981
HG00187 EUR 19.1004190897732 11.5 GPRC5C 179974 chr17:74440981
NA12348 EUR 27.196768253343 12 GPRC5C 179974 chr17:74440981
NA12716 EUR 36.2055584950253 12 GPRC5C 179974 chr17:74440981
HG00233 EUR 0 17.5 AMACR 432032 chr5:34042762
HG00236 EUR 0 16 AMACR 432032 chr5:34042762
HG00245 EUR 0 17.5 AMACR 432032 chr5:34042762
HG00258 EUR 0 16 AMACR 432032 chr5:34042762
HG00259 EUR 0 16 AMACR 432032 chr5:34042762
HG00260 EUR 0 17.5 AMACR 432032 chr5:34042762
HG00261 EUR 0 17.5 AMACR 432032 chr5:34042762
HG00267 EUR 0 17.5 AMACR 432032 chr5:34042762
NA20529 EUR 0.0121073721145429 16 AMACR 432032 chr5:34042762
HG00102 EUR 0.014797955575074 17.5 AMACR 432032 chr5:34042762
HG00269 EUR 0.0272246875851367 16 AMACR 432032 chr5:34042762
HG00381 EUR 0.0277735868232572 19 AMACR 432032 chr5:34042762
HG00111 EUR 0.0290938653132904 17.5 AMACR 432032 chr5:34042762
HG00119 EUR 0.0297978642676553 17.5 AMACR 432032 chr5:34042762
HG00131 EUR 0.0314107740088694 16 AMACR 432032 chr5:34042762
NA19160 AFR 0.0326837308432359 20.5 AMACR 432032 chr5:34042762
NA19222 AFR 0.0330161976542802 17.5 AMACR 432032 chr5:34042762
NA20766 EUR 0.0353833600175815 16 AMACR 432032 chr5:34042762
NA19213 AFR 0.0353843375087521 19 AMACR 432032 chr5:34042762
NA18858 AFR 0.0361257768595948 17.5 AMACR 432032 chr5:34042762
NA19102 AFR 0.0380363895167663 17.5 AMACR 432032 chr5:34042762
NA19119 AFR 0.0380576176865863 17.5 AMACR 432032 chr5:34042762
HG00154 EUR 0.0398447707852463 16 AMACR 432032 chr5:34042762
NA20510 EUR 0.0398776086748925 17.5 AMACR 432032 chr5:34042762
HG00321 EUR 0.0399072160297412 17.5 AMACR 432032 chr5:34042762
NA20524 EUR 0.0404552715737428 16 AMACR 432032 chr5:34042762
[truncated: 381,656 more chars]
