# Supplementary material for: Ethnically biased microsatellites contribute to differential gene expression and glutathione metabolism in Africans and Europeans
Source: PLoS One. 2021 Mar 25;16(3):e0249148. doi: 10.1371/journal.pone.0249148 (PMC7993785; doi:10.1371/journal.pone.0249148)
Supplement: S1 Code — (ZIP) [file pone.0249148.s008.zip]

Archive with 20 entries (15 files):
- DockerizedEBML/data/
- DockerizedEBML/data/fig5.png
- DockerizedEBML/data/fig6.png
- DockerizedEBML/docker/
- DockerizedEBML/docker/jupyter/
- DockerizedEBML/docker/jupyter/Dockerfile
- DockerizedEBML/docker-compose.yml
- DockerizedEBML/ipynb/
- DockerizedEBML/ipynb/figure_1.ipynb
- DockerizedEBML/ipynb/figure_2.ipynb
- DockerizedEBML/ipynb/figure_3.ipynb
- DockerizedEBML/ipynb/figure_4.ipynb
- DockerizedEBML/ipynb/figure_5.ipynb
- DockerizedEBML/ipynb/figure_6.ipynb
- DockerizedEBML/ipynb/figure_7.ipynb
- DockerizedEBML/lib/
- DockerizedEBML/lib/__init__.py
- DockerizedEBML/lib/pcaFunctions.R
- DockerizedEBML/lib/ReedModel.py
- DockerizedEBML/README
