# Supplementary material for: Ethnically biased microsatellites contribute to differential gene expression and glutathione metabolism in Africans and Europeans
Source: PLoS One. 2021 Mar 25;16(3):e0249148. doi: 10.1371/journal.pone.0249148 (PMC7993785; doi:10.1371/journal.pone.0249148)
Supplement: S1 Code — (ZIP) [file pone.0249148.s008.zip › DockerizedEBML/docker-compose.yml]

version: '3'
services:
  this_jupyter:
    build: docker/jupyter
    ports:
      - "8888:8888"
    volumes:
      - .:/home/jovyan
