# Supplementary material for: Ethnically biased microsatellites contribute to differential gene expression and glutathione metabolism in Africans and Europeans
Source: PLoS One. 2021 Mar 25;16(3):e0249148. doi: 10.1371/journal.pone.0249148 (PMC7993785; doi:10.1371/journal.pone.0249148)
Supplement: S1 Code — (ZIP) [file pone.0249148.s008.zip › DockerizedEBML/ipynb/figure_2.ipynb]

# %% [code]
suppressMessages(suppressWarnings(library(VennDiagram)))
suppressMessages(suppressWarnings(library(vcd)))
suppressMessages(suppressWarnings(library(plyr)))
suppressMessages(suppressWarnings(library(ggplot2)))
suppressMessages(suppressWarnings(library(ggbeeswarm)))
suppressMessages(suppressWarnings(library(vcdExtra)))
suppressMessages(suppressWarnings(library(dplyr)))
source("../lib/pcaFunctions.R")
suppressMessages(suppressWarnings(library(org.Hs.eg.db)))
suppressMessages(suppressWarnings(library(ggpubr)))

# %% [markdown]
### The following block of code preforms RNA seq analysis from the raw HTseq reads. The first 89 samples (columns) are African; the remaining 373 are European. Ethnicities were taken the from metadata of the 1000 Genomes Project. Note that this takes up to 10 minutes.

# %% [code]
suppressMessages(suppressWarnings(library(DESeq2)))
count.table <- read.table("../data/S5_Dataset.txt")
grp <- c(rep("AFR",89),rep("EUR",373))
cData <- data.frame(ethnicity = as.factor(grp))
rownames(cData) <- colnames(count.table)
d.deseq <- DESeqDataSetFromMatrix(countData = count.table,colData = cData, design = ~ethnicity)
d.deseq <- DESeq(d.deseq)
res <- results(d.deseq,contrast=c("ethnicity","EUR","AFR"))
res$ensembl_id <- rownames(res)
labels <- data.frame(ensembl_id=c("ENSG00000134202","ENSG00000116157","ENSG00000143194","ENSG00000166394"))
geneNames <- mapIds(org.Hs.eg.db,keys = rownames(d.deseq),column = "SYMBOL",keytype="ENSEMBL")

# %% [markdown]
# figure 2a
Labels are the top 2 upregulated and top 2 downregulated genes assocaited with overlapping EBML/eSTRs. The published version had a little different color scheme.

# %% [code]
options(repr.plot.width=12, repr.plot.height=8)
font.label = data.frame(size=12,face="plain",color="black")#c(12, "plain","black")
res$name <- mapIds(org.Hs.eg.db,keys = rownames(res),column = "SYMBOL",keytype="ENSEMBL")
res$significant <- "NO"
res[which(res$padj < .05),c("significant")] <- "YES"
volcano <- ggplot(data.frame(res), aes(x=log2FoldChange, y=-log10(pvalue)))
volcano <- volcano + geom_point(aes(color = significant),size = .4, alpha = 1)
volcano <- volcano + xlim(c(-5,5)) + ylim(c(0,50))
volcano <- volcano + ggrepel::geom_label_repel(data = data.frame(res[which(res$ensembl_id %in% labels$ensembl_id),]), 
                                   mapping = aes(label = name), box.padding = unit(0.35,"lines"), point.padding = unit(.1, "lines"), 
                                   force = .5, fontface = font.label$face, size = 10, 
                                   color = font.label$color)
volcano <- volcano + theme_bw()
volcano <- volcano + scale_color_manual(values = c("#ee6677", "#4477aa"))
volcano <- volcano + theme(text = element_text(size = 30))
plot(volcano)

# %% [markdown]
# figure 2b
MAplot just emphasizes that there are 8640 upregulated genes and 5484 downregulated genes.

# %% [code]
options(repr.plot.width=12, repr.plot.height=8)
maplot <- ggmaplot(res, main = expression("AFR" %->% "EUR"),
   fdr = 0.05, fc = 1.00, size = 0.6,
   palette = c("#ee6677", "#4477aa", "#bbbbbb"),
   genenames = geneNames,
   legend = "top", 
   top = 0,
   label.select = geneNames[res[which(res$ensembl_id %in% labels$ensembl_id),c("ensembl_id")]],
   font.label = c(30,"plain","black"), label.rectangle = TRUE,
   font.legend = "bold",
   font.main = "bold",
   ggtheme = ggplot2::theme_minimal())
maplot <- maplot + ylim(-5,5)
maplot <- maplot + xlim(0,20)
maplot <- maplot + theme(text = element_text(size = 26)) 
plot(maplot)
