# Supplementary material for: Ethnically biased microsatellites contribute to differential gene expression and glutathione metabolism in Africans and Europeans
Source: PLoS One. 2021 Mar 25;16(3):e0249148. doi: 10.1371/journal.pone.0249148 (PMC7993785; doi:10.1371/journal.pone.0249148)
Supplement: S1 Code — (ZIP) [file pone.0249148.s008.zip › DockerizedEBML/ipynb/figure_3.ipynb]

# %% [code]
suppressMessages(suppressWarnings(library(VennDiagram)))
suppressMessages(suppressWarnings(library(vcd)))
suppressMessages(suppressWarnings(library(plyr)))
suppressMessages(suppressWarnings(library(ggplot2)))
suppressMessages(suppressWarnings(library(ggbeeswarm)))
suppressMessages(suppressWarnings(library(vcdExtra)))
suppressMessages(suppressWarnings(library(dplyr)))
source("../lib/pcaFunctions.R")

# %% [markdown]
### The following block of code preforms RNA seq analysis from the raw HTseq reads. The first 89 samples (columns) are African; the remaining 373 are European. Ethnicities were taken the from metadata of the 1000 Genomes Project. Note that this takes up to 10 minutes.

# %% [code]
suppressMessages(suppressWarnings(library(DESeq2)))
count.table <- read.table("../data/S5_Dataset.txt")
grp <- c(rep("AFR",89),rep("EUR",373))
cData <- data.frame(ethnicity = as.factor(grp))
rownames(cData) <- colnames(count.table)
d.deseq <- DESeqDataSetFromMatrix(countData = count.table,colData = cData, design = ~ethnicity)
d.deseq <- DESeq(d.deseq)
res <- results(d.deseq,contrast=c("ethnicity","EUR","AFR"))
res$ensembl_id <- rownames(res)

# %% [markdown]
### This code saves the significant genes from the DEseq2 result and adds a few columns of annotations: abs(fold change); EBML (yes/no); and eSTR (yes/no).

# %% [code]
overlap <- read.table("../data/S1_Dataset.txt",header = TRUE)
EBML <- data.frame(overlap[which(overlap$EBML=="YES" & overlap$tissueSig=="True" & overlap$tissue=="WholeBlood"),c("ensembl")])
names(EBML) <- c("ensembl_id")
eSTR <- data.frame(overlap[which(overlap$tissueSig=="True" & overlap$tissue=="WholeBlood"),c("ensembl")])
names(eSTR) <- c("ensembl_id")
res$abs <- 2^(abs(res$log2FoldChange))
sig <- as.data.frame(res[which(res$padj<.05 & res$abs > 0),])
sig$EBML <- "NO"
sig[which(sig$ensembl_id %in% EBML$ensembl_id),c("EBML")] <- "YES"
sig$eSTR <- "NO"
sig[which(sig$ensembl_id %in% eSTR$ensembl_id),c("eSTR")] <- "YES"

# %% [markdown]
# figure 3a
comparison of fold change for genes associated with overlapping EBML/eSTRs vs all other genes. Published version suppressed some of the datapoints in the quasirandom aesthetic for clarity.

# %% [code]
ks.test(sig[which(sig$EBML == "NO"),c("abs")],sig[which(sig$EBML == "YES"),c("abs")])
t<-ggplot(as.data.frame(sig),aes(x=EBML, y=abs, fill=EBML, color=EBML))
t <- t + geom_quasirandom(data = sig,alpha = .6, width=.3,show.legend = FALSE,size=.6)
t <- t + geom_boxplot(data=sig,outlier.shape = NA,alpha = .3)
t <- t + theme_bw()
t <- t + scale_fill_manual(values=c('#EE6677','#4477AA'))
t <- t + scale_color_manual(values=c('#EE6677','#4477AA'))
t <- t + xlab("EBML/eSTR")
t <- t + ylab("fold change")
t <- t + scale_y_continuous(limits = c(1,2.5))
t <- t + theme(text = element_text(size = 24))
plot(t)

# %% [markdown]
# figure 3b
Comparison of fold change for genes associated with eSTRs vs all other genes.

# %% [code]
ks.test(sig[which(sig$eSTR == "NO"),c("abs")],sig[which(sig$eSTR == "YES"),c("abs")])
t<-ggplot(as.data.frame(sig),aes(x=eSTR, y=abs, fill=eSTR, color=eSTR))
t <- t + geom_quasirandom(data = sig,alpha = .6, width=.3,show.legend = FALSE,size=.6)
t <- t + geom_boxplot(data=sig,outlier.shape = NA,alpha = .3)
t <- t + theme_bw()
t <- t + scale_fill_manual(values=c('#EE6677','#4477AA'))
t <- t + scale_color_manual(values=c('#EE6677','#4477AA'))
t <- t + xlab("eSTR")
t <- t + ylab("fold change")
t <- t + scale_y_continuous(limits = c(1,2.5))
t <- t + theme(text = element_text(size = 24))
plot(t)

# %% [markdown]
# figure 3c
PCA plot of samples using genes with significant fold change.

# %% [code]
d.deseqSig <- d.deseq[rownames(sig),]
vsd <- getVarianceStabilizedData(d.deseqSig)
pr <- prcomp(t(vsd))
g <- ggbiplot(pr,groups = grp,ellipse = T,var.axes = FALSE)
g <- g + scale_x_continuous(limits=c(-3,3.0))
g <- g + scale_y_continuous(limits=c(-3,3.0))
g <- g + scale_color_manual(values=c('#ee6677','#4477aa'))
g <- g + theme_bw()
g <- g + theme(legend.position = "top")
g <- g + theme(text = element_text(size = 24))
plot(g)

# %% [markdown]
# figure 3d
PCA loadings for all differentially expressed genes

# %% [code]
loadings <- ggloading(pr,groups = grp)
loadings$EBML <- "NO"
loadings[which(loadings$varname %in% EBML$ensembl_id),c("EBML")] <- "YES"
loadings$length <- sqrt( loadings$xvar*loadings$xvar + loadings$yvar*loadings$yvar )

# %% [code]
options(repr.plot.width=12, repr.plot.height=8)
g <- ggplot(data = loadings, aes(x = xvar, y = yvar)) + xlab("PC1") + ylab("PC2") + coord_equal()
g <- g + geom_segment(data = loadings[-which(loadings$varname %in% EBML$ensembl_id),], aes(x = 0, y = 0, xend = xvar, yend = yvar, color=EBML), size = .2, alpha = .4, arrow = arrow(length = unit(1/4, 'picas')))
g <- g + geom_segment(data = loadings[which(loadings$varname %in% EBML$ensembl_id),], aes(x = 0, y = 0, xend = xvar, yend = yvar, color=EBML), size = .6, alpha = 1, arrow = arrow(length = unit(1/4, 'picas')))
g <- g + scale_color_manual(values=c('#ee6677','#4477aa'))
g <- g + scale_x_continuous(limits=c(-.5,1.0))
g <- g + scale_y_continuous(limits=c(-.5,.6))
g <- g + theme_bw()
g <- g + theme(text = element_text(size = 24))
plot(g)

# %% [markdown]
# figure 3e
Just a zoom in on the PCA loadings for genes associated with overlapping EBML/eSTRs. The published version has labels which were tricky to add.

# %% [code]
g <- ggplot(data = loadings, aes(x = xvar, y = yvar)) + xlab("PC1") + ylab("PC2") + coord_equal()
g <- g + geom_segment(data = loadings[which(loadings$varname %in% EBML$ensembl_id),], aes(x = 0, y = 0, xend = xvar, yend = yvar, color=EBML), size = .6, alpha = 1, arrow = arrow(length = unit(1/4, 'picas')))
g <- g + scale_color_manual(values=c('#4477aa'))
g <- g + scale_x_continuous(limits=c(-.1645,.1645))
g <- g + scale_y_continuous(limits=c(-.35,.2))
g <- g + theme_bw()
g <- g + theme(text = element_text(size = 24))
plot(g)

# %% [markdown]
# figure 3f
Comparison of the magnitide of PCA loadings for genes assocaited with EBML/eSTRs vs all other genes. 

# %% [code]
ks.test(loadings[which(loadings$EBML == "NO"),c("length")],loadings[which(loadings$EBML == "YES"),c("length")])
t<-ggplot(loadings, aes(x=EBML, y=length, fill=EBML, color=EBML))
t <- t + geom_quasirandom(data = loadings, alpha = .6, width=.4,show.legend = FALSE,size=.6)
t <- t + geom_boxplot(data=loadings,show.legend = TRUE,outlier.shape = NA,alpha = .3)
t <- t + theme_bw()
t <- t + scale_fill_manual(values=c('#EE6677','#4477AA'))
t <- t + scale_color_manual(values=c('#EE6677','#4477AA'))
t <- t + xlab("EBML/eSTR")
t <- t + ylab("gene loadings")
t <- t + scale_y_continuous(limits = c(0,.5))
t <- t + theme(text = element_text(size = 24))
t <- t + theme ( panel.background = element_rect (fill = "white"), plot.margin = margin (0.602, 1.63, 1.388, 1.37, "cm") )
plot(t)

# %% [code]
