# Supplementary material for: Ethnically biased microsatellites contribute to differential gene expression and glutathione metabolism in Africans and Europeans
Source: PLoS One. 2021 Mar 25;16(3):e0249148. doi: 10.1371/journal.pone.0249148 (PMC7993785; doi:10.1371/journal.pone.0249148)
Supplement: S1 Code — (ZIP) [file pone.0249148.s008.zip › DockerizedEBML/ipynb/figure_4.ipynb]

# %% [code]
suppressMessages(suppressWarnings(library(vcd)))
suppressMessages(suppressWarnings(library(plyr)))
suppressMessages(suppressWarnings(library(ggplot2)))
suppressMessages(suppressWarnings(library(ggbeeswarm)))
suppressMessages(suppressWarnings(library(vcdExtra)))
suppressMessages(suppressWarnings(library(dplyr)))

# %% [markdown]
# figure 4
Regression analysis for genes associated with EBML by repeat length and gene expression (rpkm). The published version shows 15 genes. For the purpose of this notebook simple change the gene <- "GPX7" variable and rerun to see results for other genes. You can run any genes listed in the S4_dataset.txt file. 

# %% [code]
myPlot <- function (dataF,beta) 
{
  a <- ggplot(data = dataF, aes(x = length, y = rpkm, fill = length, group=length, color=ethnicity))
  a <- a + geom_quasirandom(alpha = 0.5,width=.35,size=5,show.legend = TRUE)
  a <- a + geom_boxplot(show.legend = FALSE,color="black",alpha=.7,outlier.shape = NA)
  a <- a + scale_color_manual(values=c('#EE6677','#4477AA'))
  a <- a + theme_bw()
  a <- a + ggtitle(paste0(gene,", \u03b2=",beta))
  a <- a + ylab("rkpm")
  a <- a + xlab("average allele length")
  a <- a + theme(text = element_text(size = 26))
  return(a)
}
data <- read.table("../data/S4_Dataset.txt",header=TRUE, sep = " ")
gene <- "GPX7"
options(repr.plot.width=12, repr.plot.height=8)
df <- data[which(data$gene==gene),]
linear <- lm(df$rpkm ~ df$length)
beta <- round(linear$coefficients[2][1],digits=3)
cor.test(df$length,df$rpkm)
plot(myPlot(df,beta))
