# Supplementary material for: Ethnically biased microsatellites contribute to differential gene expression and glutathione metabolism in Africans and Europeans
Source: PLoS One. 2021 Mar 25;16(3):e0249148. doi: 10.1371/journal.pone.0249148 (PMC7993785; doi:10.1371/journal.pone.0249148)
Supplement: S1 Code — (ZIP) [file pone.0249148.s008.zip › DockerizedEBML/ipynb/figure_5.ipynb]

# %% [code]
from os import chdir
chdir('/home/jovyan/')
import assimulo
import numpy as np
import matplotlib.pyplot as plt
import math
from modelbase.ode import Model, LabelModel, LinearLabelModel, Simulator, mca
from modelbase.ode import ratelaws as rl
from modelbase.ode import ratefunctions as rf
import lib.ReedModel as GPX

# %% [code]
def GPXvm (alleleLength):
    return 4500*(1-.30*(alleleLength-11)*.02)

# %% [markdown]
# figure 5a

# %% [markdown]
![title](../data/fig5.png)

# %% [markdown]
# figure 5b

# %% [code]
alleleLength = 11
European = GPX.steadyStateDict(50,GPXvm(alleleLength),.01)
ratios = { "flux":{k:list() for k in European["flux"].keys()}, "cmpd":{k:list() for k in European["cmpd"].keys()}, "xval":list() }
for H2O2 in np.arange(.01,.051,.001):
    stress = GPX.steadyStateDict(50,GPXvm(alleleLength),H2O2)
    ratios["xval"].append(H2O2)
    a = [ratios["flux"][k].append(100*stress["flux"][k]/European["flux"][k]) for k in European["flux"].keys()]
    a = [ratios["cmpd"][k].append(100*stress["cmpd"][k]/European["cmpd"][k]) for k in European["cmpd"].keys()]

# plot results of the simulation    
fig, ax = plt.subplots(figsize=(12,8))
plt.xlabel("oxidative stress [H2O2]")
plt.ylabel("% EUR steady state")
plt.plot(ratios["xval"],ratios["cmpd"]["bcys"],'r:',label = "bcys",linewidth=4)
plt.plot(ratios["xval"],ratios["cmpd"]["cGSH"],'g--',label = "cGSH",linewidth=4)
plt.plot(ratios["xval"],ratios["cmpd"]["bGSH"],'b-.',label = "bGSH",linewidth=4)
plt.plot(ratios["xval"],ratios["cmpd"]["ccys"],'k-',label = "ccys",linewidth=4)
plt.plot(ratios["xval"],[100*ratios["cmpd"]["cGSH"][i]/ratios["cmpd"]["cGSSG"][i] for i in range(len(ratios["cmpd"]["cGSSG"]))],'m--',label = "GSH/GSSH",linewidth=4)
plt.ylim((0,130))
plt.tight_layout()
plt.legend()
plt.show()

# %% [markdown]
# figure 5c

# %% [code]
ratios = { "flux":{k:list() for k in European["flux"].keys()}, "cmpd":{k:list() for k in European["cmpd"].keys()}, "xval":list() }
AFR = 10 # 10 base pair allele
EUR = 11 # 11 base pair allele
for H2O2 in np.arange(.01,.051,.001):
    European = GPX.steadyStateDict(50,GPXvm(EUR),H2O2)
    African = GPX.steadyStateDict(50,GPXvm(AFR),H2O2)
    ratios["xval"].append(H2O2)
    a = [ratios["flux"][k].append(African["flux"][k]/European["flux"][k]) for k in European["flux"].keys()]
    a = [ratios["cmpd"][k].append(African["cmpd"][k]/European["cmpd"][k]) for k in European["cmpd"].keys()]

# plot results of the simulation    
fig, ax = plt.subplots(figsize=(12,8))
plt.xlabel("oxidative stress [H2O2]")
plt.ylabel("AFR/EUR steady state")
plt.plot(ratios["xval"],ratios["cmpd"]["bcys"],'r:',label = "bcys",linewidth=4)
plt.plot(ratios["xval"],ratios["cmpd"]["cGSH"],'g--',label = "cGSH",linewidth=4)
plt.plot(ratios["xval"],ratios["cmpd"]["bGSH"],'b-.',label = "bGSH",linewidth=4)
plt.plot(ratios["xval"],ratios["cmpd"]["ccys"],'k-',label = "ccys",linewidth=4)
plt.plot(ratios["xval"],[ratios["cmpd"]["cGSH"][i]/ratios["cmpd"]["cGSSG"][i] for i in range(len(ratios["cmpd"]["cGSSG"]))],'m--',label = "GSH/GSSH",linewidth=4)
plt.ylim((.97,1.02))
plt.tight_layout()
plt.legend(ncol=3)
plt.show()

# %% [markdown]
# figure 5d

# %% [code]
alleleLength = 11
European = GPX.steadyStateDict(50,GPXvm(alleleLength),.01)
ratios = { "flux":{k:list() for k in European["flux"].keys()}, "cmpd":{k:list() for k in European["cmpd"].keys()}, "xval":list() }
for allele in np.arange(9,12.1,.1):
    steadyStates = GPX.steadyStateDict(50,GPXvm(allele),.01)
    ratios["xval"].append(allele*100)
    a = [ratios["flux"][k].append(100*steadyStates["flux"][k]/European["flux"][k]) for k in European["flux"].keys()]
    a = [ratios["cmpd"][k].append(100*steadyStates["cmpd"][k]/European["cmpd"][k]) for k in European["cmpd"].keys()]

# plot results of the simulation
fig, ax = plt.subplots(figsize=(12,8))
plt.xlabel("GPX repeat lngth")
plt.ylabel("% EUR steady state")
plt.plot(ratios["xval"],ratios["cmpd"]["bcys"],'r:',label = "bcys",linewidth=4)
plt.plot(ratios["xval"],ratios["cmpd"]["cGSH"],'g--',label = "cGSH",linewidth=4)
plt.plot(ratios["xval"],ratios["cmpd"]["bGSH"],'b-.',label = "bGSH",linewidth=4)
plt.plot(ratios["xval"],ratios["cmpd"]["ccys"],'k-',label = "ccys",linewidth=4)
plt.plot(ratios["xval"],[100*ratios["cmpd"]["cGSH"][i]/ratios["cmpd"]["cGSSG"][i] for i in range(len(ratios["cmpd"]["cGSSG"]))],'m--',label = "GSH/GSSH",linewidth=4)
plt.ylim((97,102)) 
plt.tight_layout()
plt.legend(ncol=2)
plt.show()
