# Supplementary material for: Ethnically biased microsatellites contribute to differential gene expression and glutathione metabolism in Africans and Europeans
Source: PLoS One. 2021 Mar 25;16(3):e0249148. doi: 10.1371/journal.pone.0249148 (PMC7993785; doi:10.1371/journal.pone.0249148)
Supplement: S1 Code — (ZIP) [file pone.0249148.s008.zip › DockerizedEBML/ipynb/figure_6.ipynb]

# %% [markdown]
# figure 6

# %% [markdown]
![title](../data/fig6.png)
