# Supplementary material for: Ethnically biased microsatellites contribute to differential gene expression and glutathione metabolism in Africans and Europeans
Source: PLoS One. 2021 Mar 25;16(3):e0249148. doi: 10.1371/journal.pone.0249148 (PMC7993785; doi:10.1371/journal.pone.0249148)
Supplement: S1 Code — (ZIP) [file pone.0249148.s008.zip › DockerizedEBML/README]

This is supplementary material for the paper:

ETHNICALLY BIASED MICROSATELITES CONTRIBUTE TO DIFFERENTIAL GENE EXPRESSION AND GLUTATHIONE METABOLISM IN HUMAN POPULATIONS
contact the corresponding author for questions

NOTE: if you have downloaded this directory from the Journal's supplmentary material you need to download all five
      supplementary datasets and put them in the data directory first

	  
Whats in this directory:

DockerizedEBML/
├── data
│   ├── fig5.png
│   ├── fig6.png
│   ├── S1_Dataset.7z
│   ├── S2_Dataset.txt
│   ├── S3_Dataset.txt
│   ├── S4_Dataset.txt
│   └── S5_Dataset.7z
├── docker
│   └── jupyter
│       └── Dockerfile
├── docker-compose.yml
├── ipynb
│   ├── figure_1.ipynb
│   ├── figure_2.ipynb
│   ├── figure_3.ipynb
│   ├── figure_4.ipynb
│   ├── figure_5.ipynb
│   ├── figure_6.ipynb
│   └── figure_7.ipynb
├── lib
│   ├── __init__.py
│   ├── pcaFunctions.R
│   └── ReedModel.py
└── README


To start the Jupyter Notebook:

1. extract the two compressed datasets
   7z e S1_Dataset.7z
   7z e S5_Dataset.7z

   
2. build the docker images: (this could take awhile)
   sudo docker-compose build


3. start the docker container
   sudo docker-compose up -d

   
4. check where the server is running
   sudo docker-compose exec this_jupyter jupyter notebook list

   Currently running servers:
   http://0.0.0.0:8888/?token=363bc0d927d9f84f610158a4bee50b52bb96d6exxxxxxxxx :: /home/jovyan

   
5. point browser to server:
   replace 0.0.0.0 with your ip address
   
